# Supplementary material for: Differential transcriptome analysis reveals insight into monosymmetric corolla development of the crucifer Iberis amara
Source: BMC Plant Biol. 2014 Nov 19;14:285. doi: 10.1186/s12870-014-0285-4 (PMC4245847; doi:10.1186/s12870-014-0285-4)
Supplement: Additional file 1 — List of all 1,600 Iberis genes with a significant expression in Iberis stage A1 adaxial and abaxial petals. The list comprises all Iberis amara transcripts with a significant expression in petals, i.e. with a p-value for multiplicative error below 0.01 given in the colum “Bonferroni test”. All Iberis genes, represented by respective contig numbers, are assigned to AGI codes, based on a blast search against an Arabidopsis protein database. E-values obtained from that search are listed in the column “BLAST hit”. Only genes with an e-value cutoff of e−4 are listed. Each Iberis-gene is described by the annotation and MapMan classification of its respective AGI code. The expression of each gene in adaxial (aD) and abaxial (aB) petals is described with RPKM values (reads per kilobase per million of mapped reads) and summarized as fold change. [file 12870_2014_285_MOESM1_ESM.xls]

## Sheet: sheet 1
AGI code	Annotation	MapMan bins	fold change	RPKM aD	RPKM aB	Contig number	BLAST hit (e-value)	Bonferroni test
AT3G54450	Major facilitator superfamily protein	[34.13] transport.peptides and oligopeptides	5.36387	0.779079	4.17888	contig43414	4.00E-49	2.99753e-11
AT4G20680	#N/A	[30.2.99] signalling.receptor kinases.misc	2.77353	8.08934	22.436	contig10083	9.00E-92	3.02744e-16
AT4G28050	tetraspanin7	[33.99] development.unspecified	2.64943	6.83014	18.0959	contig27109	2.00E-12	1.04049e-12
AT5G64570	beta-D-xylosidase 4	[10.6.2] cell wall.degradation.mannan-xylose-arabinose-fucose	2.28224	40.1983	91.7421	contig20111	0	1.40205e-33
AT5G13750	zinc induced facilitator-like 1	[34.99] transport.misc	2.26495	13.9184	31.5246	contig5938	2.00E-30	9.01052e-13
AT1G16022	#N/A	[35.2.1001] not assigned.unknown	2.26097	62.4591	141.218	contig4310	2.00E-08	4.48975e-09
AT3G48970	Heavy metal transport/detoxification superfamily protein	[15.2] metal handling.binding, chelation and storage	2.25351	10.2009	22.9878	contig35877	4.00E-33	0.00012162
AT1G68800	TCP domain protein 12	[27.3.29] RNA.regulation of transcription.TCP transcription factor family	2.22445	22.5678	50.2009	contig20079	1.00E-14	4.71849e-12
AT2G21580	#N/A	[29.2.1.2.1.25] protein.synthesis.ribosomal protein.eukaryotic.40S subunit.S25	2.19949	7.26109	15.9707	contig17402	2.00E-27	5.40762e-09
AT2G26530	Protein of unknown function (DUF1645)	[35.2.1001] not assigned.unknown	2.19301	10.2949	22.5768	contig32746	1.00E-90	4.13325e-45
AT2G13770	0	[29.2.1.99.99] protein.synthesis.ribosomal protein.unknown.unknown	2.17753	4.03972	8.79659	contig21345	4.00E-32	9.95493e-11
AT4G23270	#N/A	[30.2.17] signalling.receptor kinases.DUF 26	2.15972	2.24653	4.85187	contig20868	0	1.19167e-08
AT1G76570	Chlorophyll A-B binding family protein	[1.1.1.1] PS.lightreaction.photosystem II.LHC-II	2.12371	11.7947	25.0486	contig33950	1.00E-57	1.89336e-09
AT5G60660	plasma membrane intrinsic protein 2;4	[34.19.1] transport.Major Intrinsic Proteins.PIP	2.12177	6.56049	13.9198	contig39653	5.00E-48	0.00125798
AT1G22460	#N/A	[17.2.3] hormone metabolism.auxin.induced-regulated-responsive-activated	2.11198	6.30732	13.3209	contig25840	4.00E-102	4.88092e-12
AT2G35470	0	[35.2.1001] not assigned.unknown	2.11091	33.3817	70.4657	contig152	3.00E-25	2.71742e-05
AT3G26744	basic helix-loop-helix (bHLH) DNA-binding superfamily protein	[27.3.6] RNA.regulation of transcription.bHLH,Basic Helix-Loop-Helix family	2.1033	7.52872	15.8352	contig9290	2.00E-76	3.03692e-05
AT3G06060	NAD(P)-binding Rossmann-fold superfamily protein	[11.8.1] lipid metabolism.'exotics' (steroids, squalene etc).sphingolipids	2.09762	5.29734	11.1118	contig31118	4.00E-06	0.000914789
AT5G61040	0	[35.2.1001] not assigned.unknown	2.09682	3.99582	8.37849	contig18886	3.00E-14	1.40803e-05
AT5G04800	Ribosomal S17 family protein	[29.2.1.2.1.17] protein.synthesis.ribosomal protein.eukaryotic.40S subunit.S17	2.09429	42.6243	89.2675	contig20065	3.00E-18	1.4043e-06
AT2G31580	tRNAHis guanylyltransferase	[35.2.1001] not assigned.unknown	2.00733	3.67387	7.37468	contig42535	5.00E-92	7.9331e-05
AT2G19580	tetraspanin2	[33.99] development.unspecified	1.99303	5.36896	10.7005	contig24325	3.00E-52	5.51219e-05
AT1G09690	#N/A	[29.2.1.2.2.21] protein.synthesis.ribosomal protein.eukaryotic.60S subunit.L21	1.98693	26.6295	52.911	contig17175	3.00E-26	9.04672e-11
AT3G11830	TCP-1/cpn60 chaperonin family protein	[29.6] protein.folding	1.961	4.71128	9.23883	contig39719	2.00E-27	0.00195728
AT3G28040	Leucine-rich receptor-like protein kinase family protein	[30.2.7] signalling.receptor kinases.leucine rich repeat VII	1.95895	23.1375	45.3253	contig19883	1.00E-38	2.47733e-06
AT5G08370	alpha-galactosidase 2	[3.8.2] minor CHO metabolism.galactose.alpha-galactosidases	1.95745	11.8145	23.1263	contig7969	0	1.00354e-17
AT1G74670	Gibberellin-regulated family protein	[17.6.3] hormone metabolism.gibberelin.induced-regulated-responsive-activated	1.95124	489.126	954.404	contig3604	4.00E-42	0
AT1G21100	O-methyltransferase family protein	[26.6] misc.O-methyl transferases	1.91207	4.77219	9.12477	contig28955	2.00E-169	1.36941e-14
AT5G61130	plasmodesmata callose-binding protein 1	[3.6] minor CHO metabolism.callose	1.90415	7.31835	13.9352	contig25352	1.00E-67	1.54127e-14
AT5G62540	ubiquitin-conjugating enzyme 3	[29.5.11.3] protein.degradation.ubiquitin.E2	1.8967	17.9086	33.9673	contig27972	1.00E-14	0.00015048
AT2G46330	arabinogalactan protein 16	[10.5.1.1] cell wall.cell wall proteins.AGPs.AGP	1.89393	37.0266	70.1257	contig37239	2.00E-17	2.96662e-15
AT5G19440	NAD(P)-binding Rossmann-fold superfamily protein	[26.11.1] misc.alcohol dehydrogenases.cinnamyl alcohol dehydrogenase	1.89292	8.69657	16.4619	contig18570	3.00E-57	0.000847561
AT1G02205	#N/A	[16.7.1001] secondary metabolism.wax	1.891	65.8574	124.536	contig2837	5.00E-33	3.50239e-06
AT4G23740	Leucine-rich repeat protein kinase family protein	[30.2.3] signalling.receptor kinases.leucine rich repeat III	1.88005	8.24379	15.4987	contig23943	5.00E-22	0.000104258
AT3G13230	RNA-binding KH domain-containing protein	[35.2.1001] not assigned.unknown	1.84729	6.65003	12.2846	contig32484	1.00E-108	0.00318592
AT3G58060	Cation efflux family protein	[34.12] transport.metal	1.84319	166.09	306.135	contig2436	2.00E-143	0.000545845
AT3G06680	Ribosomal L29e protein family	[29.2.1.2.2.29] protein.synthesis.ribosomal protein.eukaryotic.60S subunit.L29	1.84219	29.0306	53.4799	contig10462	2.00E-04	4.32874e-16
AT5G60800	#N/A	[34.99] transport.misc	1.8299	48.3571	88.4887	contig19451	6.00E-46	8.4696e-37
AT5G62300	Ribosomal protein S10p/S20e family protein	[29.2.1.2.1.20] protein.synthesis.ribosomal protein.eukaryotic.40S subunit.S20	1.82234	46.0338	83.889	contig18801	2.00E-04	4.27743e-08
AT2G45300	RNA 3\'-terminal phosphate cyclase/enolpyruvate transferase, alpha/beta	[13.1.6.1.6] amino acid metabolism.synthesis.aromatic aa.chorismate.5-enolpyruvylshikimate-3-phosphate synthase	1.80777	50.9571	92.1188	contig7228	3.00E-09	9.54096e-10
AT2G43510	trypsin inhibitor protein 1	[20.1.7.12] stress.biotic.PR-proteins.plant defensins	1.80658	32.2146	58.1983	contig36200	3.00E-28	4.44683e-12
AT2G25810	tonoplast intrinsic protein 4;1	[34.19.2] transport.Major Intrinsic Proteins.TIP	1.80584	23.4152	42.284	contig35495	9.00E-114	0.00320034
AT1G29720	Leucine-rich repeat transmembrane protein kinase	[30.2.8.2] signalling.receptor kinases.leucine rich repeat VIII.VIII-2	1.80294	7.21291	13.0045	contig21822	0	7.09273e-05
AT2G01180	phosphatidic acid phosphatase 1	[26.13] misc.acid and other phosphatases	1.79702	12.6577	22.7461	contig25913	4.00E-42	1.13595e-09
AT1G08360	Ribosomal protein L1p/L10e family	[29.2.1.1.3.2.51] protein.synthesis.ribosomal protein.prokaryotic.unknown organellar.50S subunit.L10A	1.79671	41.2319	74.0819	contig11684	2.00E-36	2.02763e-10
AT2G31660	ARM repeat superfamily protein	[29.3.1] protein.targeting.nucleus	1.79173	3.66392	6.56476	contig34066	3.00E-13	0.00101932
AT5G53050	alpha/beta-Hydrolases superfamily protein	[35.1.1023] not assigned.no ontology	1.78884	11.877	21.246	contig33266	8.00E-11	0.000419314
AT2G16060	hemoglobin 1	[21.3] redox.heme	1.78141	11.1698	19.8981	contig3449	2.00E-48	0.000231379
AT4G27585	SPFH/Band 7/PHB domain-containing membrane-associated protein family	[35.1.1023] not assigned.no ontology	1.77635	7.07137	12.5613	contig37689	4.00E-19	0.00105069
AT1G74270	Ribosomal protein L35Ae family protein	[29.2.1.2.2.535] protein.synthesis.ribosomal protein.eukaryotic.60S subunit.L35A	1.77124	40.6821	72.0576	contig20724	2.00E-08	0.000871991
AT3G10040	sequence-specific DNA binding transcription factors	[27.3.30] RNA.regulation of transcription.Trihelix, Triple-Helix transcription factor family	1.77036	13.6138	24.1013	contig34715	5.00E-43	1.27141e-05
AT1G27130	glutathione S-transferase tau 13	[26.9] misc.glutathione S transferases	1.74941	43.442	75.9981	contig13594	4.00E-102	8.65405e-72
AT2G46660	cytochrome P450, family 78, subfamily A, polypeptide 6	[26.10] misc.cytochrome P450	1.74577	2.66483	4.65218	contig36050	0	0.000115545
AT1G11790	arogenate dehydratase 1	[13.1.6.3.1] amino acid metabolism.synthesis.aromatic aa.phenylalanine.arogenate dehydratase / prephenate dehydratase	1.74445	6.37985	11.1293	contig7069	4.00E-92	0.000100188
AT1G52800	2-oxoglutarate (2OG) and Fe(II)-dependent oxygenase superfamily protein	[17.6.1.1001] hormone metabolism.gibberelin.synthesis-degradation	1.73546	2.41052	4.18335	contig41927	2.00E-152	0.00799286
AT4G36130	Ribosomal protein L2 family	[29.2.1.2.2.8] protein.synthesis.ribosomal protein.eukaryotic.60S subunit.L8	1.73414	30.5002	52.8917	contig3585	4.00E-37	4.35329e-05
AT5G48480	Lactoylglutathione lyase / glyoxalase I family protein	[35.2.1001] not assigned.unknown	1.72954	33.3917	57.7521	contig5550	5.00E-37	2.82239e-14
AT3G06190	BTB-POZ and MATH domain 2	[29.5.11.4.5.2] protein.degradation.ubiquitin.E3.BTB/POZ Cullin3.BTB/POZ	1.72856	8.91305	15.4067	contig25991	2.00E-13	0.00586874
AT1G21880	lysm domain GPI-anchored protein 1 precursor	[35.1.1023] not assigned.no ontology	1.72845	28.584	49.406	contig4350	2.00E-74	5.03954e-13
AT5G54630	zinc finger protein-related	[29.5.11.4.2] protein.degradation.ubiquitin.E3.RING	1.72411	14.4234	24.8674	contig12809	0	3.54082e-07
AT3G06880	Transducin/WD40 repeat-like superfamily protein	[35.1.1023] not assigned.no ontology	1.72398	3.98899	6.87693	contig4892	0	0.000984082
AT1G19300	Nucleotide-diphospho-sugar transferases superfamily protein	[10.3.2] cell wall.hemicellulose synthesis.glucuronoxylan	1.72272	8.75013	15.074	contig20737	4.00E-109	0.000248514
AT1G52290	Protein kinase superfamily protein	[30.2.22] signalling.receptor kinases.proline extensin like	1.7194	14.5412	25.0021	contig22846	7.00E-34	0.00671446
AT1G72700	ATPase E1-E2 type family protein / haloacid dehalogenase-like hydrolase family protein	[34.1] transport.p- and v-ATPases	1.71557	61.1985	104.99	contig7932	9.00E-73	8.13113e-06
AT5G37590	Tetratricopeptide repeat (TPR)-like superfamily protein	[31.1] cell.organisation	1.71521	6.23861	10.7005	contig22338	5.00E-51	0.000765425
AT1G58684	#N/A	[29.2.1.2.1.2] protein.synthesis.ribosomal protein.eukaryotic.40S subunit.S2	1.71395	96.3012	165.055	contig10161	2.00E-19	4.64186e-18
AT3G22425	imidazoleglycerol-phosphate dehydratase	[13.1.7.6] amino acid metabolism.synthesis.histidine.imidazoleglycerol-phosphate dehydratase	1.71265	8.16037	13.9758	contig23760	4.00E-18	4.35436e-05
AT3G53740	Ribosomal protein L36e family protein	[29.2.1.2.2.36] protein.synthesis.ribosomal protein.eukaryotic.60S subunit.L36	1.71003	59.5694	101.865	contig8041	6.00E-50	8.71366e-22
AT2G33570	Domain of unknown function (DUF23)	[35.2.1001] not assigned.unknown	1.70967	94.496	161.557	contig9649	2.00E-21	0.00372895
AT2G37270	ribosomal protein 5B	[29.2.1.2.1.5] protein.synthesis.ribosomal protein.eukaryotic.40S subunit.S5	1.68793	44.5431	75.1858	contig3481	4.00E-27	0.00666901
AT1G52980	GTP-binding family protein	[29.2.2] protein.synthesis.ribosome biogenesis	1.68495	11.908	20.0643	contig19805	1.00E-35	0.00188065
AT5G27770	#N/A	[29.2.1.2.2.22] protein.synthesis.ribosomal protein.eukaryotic.60S subunit.L22	1.67736	59.4925	99.7903	contig16527	3.00E-10	4.02585e-05
AT1G09440	Protein kinase superfamily protein	[29.4.1.55] protein.postranslational modification.kinase.receptor like cytoplasmatic kinase V	1.67407	3.64643	6.1044	contig7873	0	1.59419e-06
AT5G62980	#N/A	[25.9] C1-metabolism.dihydroneopterin aldolase	1.67195	8.99234	15.0348	contig334	1.00E-52	4.11084e-07
AT3G05880	Low temperature and salt responsive protein family	[20.2.3] stress.abiotic.drought/salt	1.6615	76.842	127.673	contig4935	6.00E-17	0.00144661
AT3G56340	#N/A	[29.2.1.2.1.26] protein.synthesis.ribosomal protein.eukaryotic.40S subunit.S26	1.66087	56.4577	93.7691	contig1705	2.00E-15	0.000127464
AT5G63800	Glycosyl hydrolase family 35 protein	[26.3.2] misc.gluco-, galacto- and mannosidases.beta-galactosidase	1.6603	38.7679	64.3661	contig7074	0	8.03068e-94
AT2G19740	Ribosomal protein L31e family protein	[29.2.1.2.2.31] protein.synthesis.ribosomal protein.eukaryotic.60S subunit.L31	1.65381	33.9704	56.1808	contig13708	1.00E-42	5.84534e-10
AT5G15200	Ribosomal protein S4	[29.2.1.2.1.9] protein.synthesis.ribosomal protein.eukaryotic.40S subunit.S9	1.65292	148.954	246.21	contig6822	8.00E-27	7.1315e-08
AT5G06210	RNA binding (RRM/RBD/RNP motifs) family protein	[27.4] RNA.RNA binding	1.65126	8.6747	14.3241	contig19049	6.00E-58	1.04105e-05
AT2G05642	Nucleic acid-binding, OB-fold-like protein	[28.1] DNA.synthesis/chromatin structure	1.65096	8.60953	14.2139	contig23593	3.00E-08	2.41781e-08
AT5G52900	0	[35.2.1001] not assigned.unknown	1.64663	14.6159	24.0669	contig22909	1.00E-78	6.74788e-05
ATMG00980	#N/A	[29.2.1.1.2.2.2] protein.synthesis.ribosomal protein.prokaryotic.mitochondrion.50S subunit.L2	1.64577	3.9359	6.4776	contig16358	3.00E-62	0.0058248
AT2G31410	0	[35.2.1001] not assigned.unknown	1.64571	8.59131	14.1388	contig16242	2.00E-77	0.00169684
AT1G72416	Chaperone DnaJ-domain superfamily protein	[20.2.1] stress.abiotic.heat	1.641	9.29843	15.2587	contig29386	8.00E-11	0.000942072
AT2G10940	Bifunctional inhibitor/lipid-transfer protein/seed storage 2S albumin superfamily protein	[26.21] misc.protease inhibitor/seed storage/lipid transfer protein (LTP) family protein	1.63312	4409.78	7201.71	contig881	2.00E-34	6.39024e-37
AT4G28940	Phosphorylase superfamily protein	[35.1.1023] not assigned.no ontology	1.63266	170.234	277.934	contig8141	3.00E-54	1.55066e-09
AT4G39860	0	[35.2.1001] not assigned.unknown	1.6298	13.28	21.6437	contig19498	9.00E-10	0.00426551
AT3G57550	guanylate kinase	[23.4.2] nucleotide metabolism.phosphotransfer and pyrophosphatases.guanylate kinase	1.62794	12.4225	20.223	contig15705	9.00E-56	0.00457688
AT3G01140	myb domain protein 106	[27.3.25] RNA.regulation of transcription.MYB domain transcription factor family	1.62352	87.7203	142.416	contig2292	2.00E-12	0.00211352
AT4G15160	Bifunctional inhibitor/lipid-transfer protein/seed storage 2S albumin superfamily protein	[26.21] misc.protease inhibitor/seed storage/lipid transfer protein (LTP) family protein	1.62186	2687.35	4358.49	contig320	2.00E-36	2.42325e-22
AT3G15030	TCP family transcription factor 4	[27.3.29] RNA.regulation of transcription.TCP transcription factor family	1.62171	224.154	363.514	contig6592	3.00E-147	2.01463e-07
AT1G01640	BTB/POZ domain-containing protein	[29.5.11.4.5.2] protein.degradation.ubiquitin.E3.BTB/POZ Cullin3.BTB/POZ	1.61935	25.6816	41.5874	contig19628	3.00E-63	9.67302e-06
AT1G02470	#N/A	[35.2.1001] not assigned.unknown	1.61442	137.473	221.94	contig2433	8.00E-04	4.41019e-11
AT5G52545	0	[35.2.1001] not assigned.unknown	1.613	21.2294	34.2429	contig6580	9.00E-22	2.41658e-07
AT4G10770	oligopeptide transporter 7	[34.13] transport.peptides and oligopeptides	1.60839	9.41927	15.1498	contig13085	2.00E-45	4.00852e-07
AT2G33840	#N/A	[29.1.1] protein.aa activation.tyrosine-tRNA ligase	1.60768	14.3585	23.0839	contig23209	5.00E-59	0.000196227
AT3G15880	WUS-interacting protein 2	[33.99] development.unspecified	1.60736	18.6343	29.952	contig19788	5.00E-26	0.00923716
AT5G65700	Leucine-rich receptor-like protein kinase family protein	[30.2.11] signalling.receptor kinases.leucine rich repeat XI	1.59713	63.777	101.861	contig17763	2.00E-54	2.27281e-05
AT5G23870	#N/A	[10.8.2] cell wall.pectin*esterases.acetyl esterase	1.59542	21.5858	34.4384	contig17969	5.00E-140	5.58007e-06
AT1G27400	Ribosomal protein L22p/L17e family protein	[29.2.1.2.2.17] protein.synthesis.ribosomal protein.eukaryotic.60S subunit.L17	1.59493	28.2536	45.0626	contig27583	1.00E-89	1.25916e-05
AT3G08950	electron transport SCO1/SenC family protein	[9.7] mitochondrial electron transport / ATP synthesis.cytochrome c oxidase	1.59385	8.69965	13.8659	contig24040	4.00E-54	2.09685e-05
AT1G52740	histone H2A protein 9	[28.1.3.2.1] DNA.synthesis/chromatin structure.histone.core.H2A	1.59315	63.4034	101.011	contig14041	1.00E-68	4.27946e-07
AT2G40290	Eukaryotic translation initiation factor 2 subunit 1	[29.2.3] protein.synthesis.initiation	1.59158	17.4601	27.7891	contig20695	9.00E-05	0.000521181
AT5G47700	60S acidic ribosomal protein family	[29.2.1.2.2.81] protein.synthesis.ribosomal protein.eukaryotic.60S subunit.P1	1.58933	58.7981	93.4494	contig20155	2.00E-37	3.30083e-05
AT3G18080	B-S glucosidase 44	[26.3] misc.gluco-, galacto- and mannosidases	1.58123	48.4647	76.6337	contig19481	1.00E-13	0.00353552
AT4G00100	ribosomal protein S13A	[29.2.1.2.1.13] protein.synthesis.ribosomal protein.eukaryotic.40S subunit.S13	1.58055	54.4419	86.0483	contig12622	2.00E-75	3.23445e-07
AT2G32060	Ribosomal protein L7Ae/L30e/S12e/Gadd45 family protein	[29.2.1.2.1.12] protein.synthesis.ribosomal protein.eukaryotic.40S subunit.S12	1.57864	136.973	216.232	contig22485	2.00E-40	0.00139087
AT1G28110	serine carboxypeptidase-like 45	[29.5.5] protein.degradation.serine protease	1.57664	34.4354	54.2921	contig18318	2.00E-161	8.62083e-09
AT5G45775	#N/A	[29.2.1.2.2.11] protein.synthesis.ribosomal protein.eukaryotic.60S subunit.L11	1.57406	102.614	161.521	contig5316	2.00E-45	0.00956549
AT3G46560	Tim10/DDP family zinc finger protein	[29.3.2] protein.targeting.mitochondria	1.57276	32.3577	50.8909	contig21947	4.00E-48	0.00074345
AT5G59850	Ribosomal protein S8 family protein	[29.2.1.2.1.515] protein.synthesis.ribosomal protein.eukaryotic.40S subunit.S15A	1.56929	122.789	192.691	contig17572	2.00E-70	9.52488e-07
AT2G32880	#N/A	[35.1.1023] not assigned.no ontology	1.56884	40.1251	62.9498	contig3267	1.00E-09	0.000491208
AT1G72370	40s ribosomal protein SA	[29.2.1.2.1.31] protein.synthesis.ribosomal protein.eukaryotic.40S subunit.SA	1.56737	30.1284	47.2224	contig5510	8.00E-46	7.35429e-06
AT3G02080	Ribosomal protein S19e family protein	[29.2.1.2.1.19] protein.synthesis.ribosomal protein.eukaryotic.40S subunit.S19	1.56603	30.973	48.5046	contig19305	1.00E-69	4.48428e-07
AT1G26770	#N/A	[10.7] cell wall.modification	1.56388	181.73	284.205	contig13657	3.00E-52	2.74641e-10
AT3G61110	ribosomal protein S27	[29.2.1.2.1.27] protein.synthesis.ribosomal protein.eukaryotic.40S subunit.S27	1.56381	63.336	99.0454	contig4575	2.00E-36	0.0035728
AT3G49010	breast basic conserved 1	[29.2.1.2.2.13] protein.synthesis.ribosomal protein.eukaryotic.60S subunit.L13	1.55997	193.462	301.795	contig4467	2.00E-100	3.1531e-05
AT3G01840	Protein kinase superfamily protein	[30.2.99] signalling.receptor kinases.misc	1.55976	23.9883	37.416	contig4302	6.00E-170	9.05881e-11
AT1G78110	0	[35.2.1001] not assigned.unknown	1.55477	22.5305	35.0298	contig27810	6.00E-13	0.00524114
AT3G18000	S-adenosyl-L-methionine-dependent methyltransferases superfamily protein	[11.3] lipid metabolism.Phospholipid synthesis	1.55342	50.2854	78.1143	contig2261	0	3.85776e-15
AT5G26360	TCP-1/cpn60 chaperonin family protein	[29.6] protein.folding	1.54658	36.9733	57.182	contig1226	5.00E-84	9.66909e-10
AT5G03380	Heavy metal transport/detoxification superfamily protein	[34.12] transport.metal	1.54172	17.961	27.6908	contig29906	2.00E-31	4.13692e-07
AT3G09630	Ribosomal protein L4/L1 family	[29.2.1.2.2.141] protein.synthesis.ribosomal protein.eukaryotic.60S subunit.L4/L1	1.5389	24.445	37.6184	contig3798	2.00E-89	0.00256038
AT1G09560	germin-like protein 5	[20.2.99] stress.abiotic.unspecified	1.53566	101.094	155.245	contig11106	6.00E-52	7.12823e-14
AT1G33140	Ribosomal protein L6 family	[29.2.1.2.2.9] protein.synthesis.ribosomal protein.eukaryotic.60S subunit.L9	1.53142	69.5429	106.499	contig19504	2.00E-25	0.00722731
AT3G49910	Translation protein SH3-like family protein	[29.2.1.2.2.26] protein.synthesis.ribosomal protein.eukaryotic.60S subunit.L26	1.53132	159.19	243.771	contig30798	2.00E-43	0.0026694
AT3G49260	#N/A	[30.3] signalling.calcium	1.52801	157.56	240.754	contig2634	8.00E-146	5.96619e-34
AT3G04920	Ribosomal protein S24e family protein	[29.2.1.2.1.24] protein.synthesis.ribosomal protein.eukaryotic.40S subunit.S24	1.52775	102.867	157.155	contig10200	4.00E-63	0.00718561
AT1G04270	cytosolic ribosomal protein S15	[29.2.1.2.1.15] protein.synthesis.ribosomal protein.eukaryotic.40S subunit.S15	1.52463	96.865	147.683	contig4975	8.00E-82	5.04358e-09
AT4G07350	0	[35.2.1001] not assigned.unknown	1.52402	22.9532	34.981	contig4613	2.00E-04	4.21964e-44
AT4G39840	0	[35.2.1001] not assigned.unknown	1.52385	41.1364	62.6858	contig1880	2.00E-85	0.00689871
AT3G05890	Low temperature and salt responsive protein family	[20.2.3] stress.abiotic.drought/salt	1.5226	926.001	1409.93	contig5029	8.00E-09	0.000142703
AT4G17615	calcineurin B-like protein 1	[30.3] signalling.calcium	1.5221	41.5118	63.1852	contig18011	2.00E-69	1.20184e-05
AT5G15580	longifolia1	[35.2.1001] not assigned.unknown	1.51835	10.5085	15.9555	contig10217	0	1.58469e-05
AT1G69530	#N/A	[10.7] cell wall.modification	1.51543	353.204	535.258	contig5077	4.00E-116	0.00155955
AT2G34480	Ribosomal protein L18ae/LX family protein	[29.2.1.2.2.518] protein.synthesis.ribosomal protein.eukaryotic.60S subunit.L18A	1.5102	18.9215	28.5754	contig28235	6.00E-75	2.64663e-08
AT1G61260	Protein of unknown function (DUF761)	[35.2.1001] not assigned.unknown	1.51004	12.2067	18.4326	contig12209	1.00E-118	1.59024e-11
AT1G67430	Ribosomal protein L22p/L17e family protein	[29.2.1.2.2.17] protein.synthesis.ribosomal protein.eukaryotic.60S subunit.L17	1.50816	126.314	190.502	contig2933	7.00E-84	4.89751e-06
AT3G25520	ribosomal protein L5	[29.2.1.2.2.5] protein.synthesis.ribosomal protein.eukaryotic.60S subunit.L5	1.50761	85.2458	128.518	contig2482	7.00E-149	1.20784e-09
AT1G21830	0	[35.2.1001] not assigned.unknown	1.50622	26.9558	40.6013	contig20077	8.00E-78	1.13671e-20
AT3G25585	#N/A	[26.1] misc.misc2	1.50561	16.7809	25.2655	contig15316	0	0.00899806
AT4G15000	Ribosomal L27e protein family	[29.2.1.2.2.27] protein.synthesis.ribosomal protein.eukaryotic.60S subunit.L27	1.50445	109.502	164.739	contig3730	9.00E-51	5.52824e-06
AT5G08510	Pentatricopeptide repeat (PPR) superfamily protein	[35.1.5] not assigned.no ontology.pentatricopeptide (PPR) repeat-containing protein	1.49952	17.4605	26.1825	contig8286	0	0.00742086
AT3G11660	NDR1/HIN1-like 1	[20.1.1001] stress.biotic	1.4984	51.7214	77.4997	contig18096	1.00E-22	5.88384e-11
AT1G53760	0	[35.2.1001] not assigned.unknown	1.49727	10.6419	15.9338	contig13810	2.00E-130	1.38276e-07
AT4G13100	#N/A	[29.5.11.4.2] protein.degradation.ubiquitin.E3.RING	1.4961	10.9779	16.424	contig26662	1.00E-74	0.00013426
AT3G24830	Ribosomal protein L13 family protein	[29.2.1.2.2.513] protein.synthesis.ribosomal protein.eukaryotic.60S subunit.L13A	1.49188	89.9337	134.171	contig6865	2.00E-110	3.36805e-05
AT5G01430	#N/A	[31.4] cell.vesicle transport	1.49017	47.7481	71.1529	contig13124	2.00E-37	8.496e-05
AT1G02870	0	[35.2.1001] not assigned.unknown	1.48943	16.8836	25.1469	contig25881	3.00E-97	2.48204e-10
AT2G20240	#N/A	[35.2.1001] not assigned.unknown	1.48786	27.3341	40.6694	contig9759	0	0.0001001
AT3G11250	Ribosomal protein L10 family protein	[29.2.1.2.2.80] protein.synthesis.ribosomal protein.eukaryotic.60S subunit.P0	1.48724	58.9441	87.664	contig7756	1.00E-15	3.08367e-08
AT5G61620	myb-like transcription factor family protein	[27.3.26] RNA.regulation of transcription.MYB-related transcription factor family	1.48433	20.9746	31.1332	contig28087	9.00E-40	0.00520103
AT1G75170	Sec14p-like phosphatidylinositol transfer family protein	[29.3.4.99] protein.targeting.secretory pathway.unspecified	1.48407	50.173	74.4603	contig7453	8.00E-144	1.69861e-06
AT4G09800	S18 ribosomal protein	[29.2.1.2.1.18] protein.synthesis.ribosomal protein.eukaryotic.40S subunit.S18	1.48395	85.8258	127.362	contig2887	2.00E-06	5.93044e-16
AT3G08580	#N/A	[34.8] transport.metabolite transporters at the envelope membrane	1.48378	353.544	524.581	contig1823	1.00E-84	3.72754e-06
AT3G12360	Ankyrin repeat family protein	[31.1] cell.organisation	1.48317	7.40991	10.9902	contig22731	4.00E-117	0.00632677
AT5G60390	GTP binding Elongation factor Tu family protein	[29.2.4] protein.synthesis.elongation	1.48108	519.461	769.362	contig19302	1.00E-13	5.64126e-09
AT4G22460	Bifunctional inhibitor/lipid-transfer protein/seed storage 2S albumin superfamily protein	[26.21] misc.protease inhibitor/seed storage/lipid transfer protein (LTP) family protein	1.47962	16.9234	25.0402	contig21423	3.00E-23	5.8231e-08
AT4G30410	#N/A	[27.3.99] RNA.regulation of transcription.unclassified	1.47739	9.36481	13.8355	contig34045	3.00E-66	0.00156993
AT4G26230	Ribosomal protein L31e family protein	[29.2.1.2.2.31] protein.synthesis.ribosomal protein.eukaryotic.60S subunit.L31	1.47446	94.6111	139.501	contig14863	1.00E-43	0.00366248
AT5G41060	DHHC-type zinc finger family protein	[27.3.99] RNA.regulation of transcription.unclassified	1.47374	6.00662	8.8522	contig31311	0	4.14536e-05
AT4G25720	glutaminyl cyclase	[26.1] misc.misc2	1.47259	42.5674	62.6844	contig13515	8.00E-71	4.67137e-05
AT2G29525	#N/A	[35.2.1001] not assigned.unknown	1.47116	11.7833	17.3352	contig19891	4.00E-58	0.000443904
AT5G47920	0	[35.2.1001] not assigned.unknown	1.46942	13.6974	20.1273	contig22094	1.00E-64	0.00339952
AT3G54420	homolog of carrot EP3-3 chitinase	[20.1.1001] stress.biotic	1.469	42.9523	63.0969	contig9629	1.00E-148	8.25557e-08
AT3G28917	mini zinc finger 2	[27.3.99] RNA.regulation of transcription.unclassified	1.46784	591.807	868.676	contig9836	6.00E-14	1.03532e-05
AT3G46220	#N/A	[35.2.1001] not assigned.unknown	1.46721	27.4996	40.3478	contig17997	2.00E-106	0.0070298
AT1G47389	#N/A	[35.2.1001] not assigned.unknown	1.46644	37.7037	55.2904	contig29766	1.00E-16	0.000815558
AT3G52580	#N/A	[29.2.1.2.1.14] protein.synthesis.ribosomal protein.eukaryotic.40S subunit.S14	1.46527	61.7448	90.4725	contig4518	2.00E-63	1.17467e-06
AT5G44680	DNA glycosylase superfamily protein	[28.2] DNA.repair	1.46273	529.08	773.901	contig150	4.00E-44	4.73158e-47
AT1G57720	#N/A	[29.2.4] protein.synthesis.elongation	1.4623	124.016	181.349	contig4853	2.00E-31	1.43178e-05
AT2G17840	Senescence/dehydration-associated protein-related	[33.99] development.unspecified	1.46186	126.194	184.478	contig8298	0	4.18205e-178
AT4G00590	N-terminal nucleophile aminohydrolases (Ntn hydrolases) superfamily protein	[13.2.3.1.1] amino acid metabolism.degradation.aspartate family.asparagine.L-asparaginase	1.45967	5.08482	7.42216	contig21517	0	0.000220701
AT1G51710	ubiquitin-specific protease 6	[29.5.11.5] protein.degradation.ubiquitin.ubiquitin protease	1.45947	54.9538	80.2034	contig14909	1.00E-46	3.03956e-05
AT1G78020	Protein of unknown function (DUF581)	[33.99] development.unspecified	1.45855	169.185	246.765	contig3077	6.00E-39	3.32334e-10
AT5G50000	Protein kinase superfamily protein	[29.4] protein.postranslational modification	1.45443	43.5291	63.3101	contig9697	7.00E-19	1.3772e-11
AT3G09980	Family of unknown function (DUF662)	[35.2.1001] not assigned.unknown	1.45426	55.6448	80.9218	contig12672	4.00E-67	1.39537e-06
AT2G27650	#N/A	[29.5.11] protein.degradation.ubiquitin	1.45426	7.62388	11.0871	contig17597	2.00E-113	0.001452
AT5G62360	Plant invertase/pectin methylesterase inhibitor superfamily protein	[26.18] misc.invertase/pectin methylesterase inhibitor family protein	1.45369	150.271	218.448	contig4701	2.00E-76	6.73182e-79
AT5G14420	RING domain ligase2	[29.5.11.4.2] protein.degradation.ubiquitin.E3.RING	1.45321	18.0321	26.2043	contig10662	8.00E-47	1.56479e-05
AT5G52650	RNA binding Plectin/S10 domain-containing protein	[29.2.1.2.1.10] protein.synthesis.ribosomal protein.eukaryotic.40S subunit.S10	1.45245	209.903	304.872	contig20777	4.00E-48	5.92701e-15
AT4G25940	ENTH/ANTH/VHS superfamily protein	[35.1.21] not assigned.no ontology.epsin N-terminal homology (ENTH) domain-containing protein	1.4508	17.4391	25.3006	contig22115	8.00E-80	1.20068e-05
AT3G18035	winged-helix DNA-binding transcription factor family protein	[28.1.3.1] DNA.synthesis/chromatin structure.histone.H1	1.44933	32.3805	46.9301	contig12165	3.00E-11	1.05737e-09
AT3G15540	indole-3-acetic acid inducible 19	[27.3.40] RNA.regulation of transcription.Aux/IAA family	1.44572	169.041	244.386	contig10549	8.00E-49	2.60694e-05
AT5G27700	Ribosomal protein S21e	[29.2.1.2.1.21] protein.synthesis.ribosomal protein.eukaryotic.40S subunit.S21	1.44318	79.2638	114.392	contig1421	5.00E-40	8.19804e-10
AT2G44860	Ribosomal protein L24e family protein	[29.2.1.2.2.24] protein.synthesis.ribosomal protein.eukaryotic.60S subunit.L24	1.44169	27.48	39.6176	contig23417	3.00E-43	1.10658e-10
AT5G12350	Regulator of chromosome condensation (RCC1) family with FYVE zinc finger domain	[31.2] cell.division	1.44092	21.6466	31.191	contig4756	3.00E-121	0.00288772
AT1G01540	Protein kinase superfamily protein	[29.4.1.55] protein.postranslational modification.kinase.receptor like cytoplasmatic kinase V	1.44079	129.566	186.676	contig3832	1.00E-25	0.00871908
AT1G53040	Protein of unknown function (DUF616)	[35.2.1001] not assigned.unknown	1.43795	22.295	32.0591	contig19566	5.00E-163	0.000985453
AT2G47170	Ras-related small GTP-binding family protein	[29.4] protein.postranslational modification	1.43392	40.6346	58.2669	contig12009	1.00E-56	0.00813123
AT3G53870	Ribosomal protein S3 family protein	[29.2.1.2.1.3] protein.synthesis.ribosomal protein.eukaryotic.40S subunit.S3	1.43204	138.542	198.397	contig154	4.00E-128	1.43696e-10
AT4G37490	CYCLIN B1;1	[31.3] cell.cycle	1.43177	78.7991	112.822	contig4361	5.00E-82	1.00441e-08
AT5G35570	O-fucosyltransferase family protein	[17.2.2] hormone metabolism.auxin.signal transduction	1.4308	138.13	197.636	contig5222	4.00E-21	0.00138594
AT5G18600	Thioredoxin superfamily protein	[21.4] redox.glutaredoxins	1.43015	61.4395	87.8676	contig6180	1.00E-51	1.70938e-25
AT2G20490	nucleolar RNA-binding Nop10p family protein	[29.2.2.3.1] protein.synthesis.ribosome biogenesis.Pre-rRNA processing and modifications.snoRNPs	1.42531	68.9558	98.2834	contig1264	6.00E-31	0.000235572
AT3G26950	0	[35.2.1001] not assigned.unknown	1.42479	43.5186	62.0048	contig5126	6.00E-66	9.9191e-11
AT1G22330	RNA-binding (RRM/RBD/RNP motifs) family protein	[27.4] RNA.RNA binding	1.42154	120.28	170.983	contig7354	2.00E-06	1.80898e-06
AT1G69295	plasmodesmata callose-binding protein 4	[26.4] misc.beta 1,3 glucan hydrolases	1.42126	35.0206	49.7735	contig10230	1.00E-31	0.00704774
AT5G35735	Auxin-responsive family protein	[17.2.3] hormone metabolism.auxin.induced-regulated-responsive-activated	1.42055	14.996	21.3026	contig30532	0	1.2965e-11
AT3G55605	Mitochondrial glycoprotein family protein	[35.1.1023] not assigned.no ontology	1.42022	8.76136	12.443	contig19556	4.00E-105	0.000173539
AT3G09500	Ribosomal L29 family protein	[29.2.1.2.2.35] protein.synthesis.ribosomal protein.eukaryotic.60S subunit.L35	1.42011	83.024	117.903	contig14527	2.00E-41	1.8721e-16
AT2G30870	glutathione S-transferase PHI 10	[26.9] misc.glutathione S transferases	1.41922	57.1305	81.0809	contig16041	2.00E-115	6.17631e-09
AT5G23740	ribosomal protein S11-beta	[29.2.1.2.1.11] protein.synthesis.ribosomal protein.eukaryotic.40S subunit.S11	1.41839	137.229	194.645	contig3642	1.00E-77	2.16022e-05
AT1G67850	Protein of unknown function (DUF707)	[35.2.1001] not assigned.unknown	1.41831	17.9233	25.4208	contig23608	9.00E-74	0.00189559
AT2G37470	Histone superfamily protein	[28.1.3.2.2] DNA.synthesis/chromatin structure.histone.core.H2B	1.41827	203.461	288.562	contig4658	9.00E-37	1.23424e-14
AT1G27750	nucleic acid binding	[29.5.11] protein.degradation.ubiquitin	1.41758	15.8286	22.4383	contig27200	2.00E-52	0.00984757
AT5G07090	Ribosomal protein S4 (RPS4A) family protein	[29.2.1.2.1.4] protein.synthesis.ribosomal protein.eukaryotic.40S subunit.S4	1.41586	24.951	35.3272	contig3785	3.00E-138	0.00427748
AT2G40330	PYR1-like 6	[20.2.99] stress.abiotic.unspecified	1.41543	12.4692	17.6492	contig11299	6.00E-87	0.000462109
AT4G18910	NOD26-like intrinsic protein 1;2	[34.19.3] transport.Major Intrinsic Proteins.NIP	1.41513	64.1686	90.8066	contig12282	5.00E-87	1.48025e-06
AT1G25260	Ribosomal protein L10 family protein	[29.2.1.2.2.80] protein.synthesis.ribosomal protein.eukaryotic.60S subunit.P0	1.41176	32.6896	46.1497	contig7178	2.00E-110	0.00198742
AT5G39600	0	[35.2.1001] not assigned.unknown	1.41167	15.3388	21.6534	contig29447	1.00E-65	0.0014065
AT3G12120	fatty acid desaturase 2	[11.2.4] lipid metabolism.FA desaturation.omega 6 desaturase	1.41078	1185.04	1671.82	contig202	1.00E-44	1.05487e-23
AT1G67510	Leucine-rich repeat protein kinase family protein	[30.2.3] signalling.receptor kinases.leucine rich repeat III	1.41002	53.9563	76.0793	contig6712	3.00E-106	4.65023e-29
AT3G05060	#N/A	[29.2.2.3.1] protein.synthesis.ribosome biogenesis.Pre-rRNA processing and modifications.snoRNPs	1.40894	30.3627	42.7791	contig16213	2.00E-131	0.00071347
AT3G49750	receptor like protein 44	[20.1.1001] stress.biotic	1.40746	44.37	62.4491	contig1959	3.00E-124	3.28168e-05
AT3G12390	Nascent polypeptide-associated complex (NAC), alpha subunit family protein	[29.2.4] protein.synthesis.elongation	1.40696	71.5799	100.71	contig1079	1.00E-66	8.6712e-14
AT3G44370	Membrane insertion protein, OxaA/YidC with tetratricopeptide repeat domain	[29.3.2] protein.targeting.mitochondria	1.4061	14.5271	20.4265	contig7131	2.00E-100	4.11053e-05
AT1G43170	ribosomal protein 1	[29.2.1.2.2.3] protein.synthesis.ribosomal protein.eukaryotic.60S subunit.L3	1.4038	24.5649	34.4843	contig9256	1.00E-109	0.00760199
AT1G56230	Protein of unknown function (DUF1399)	[35.2.1001] not assigned.unknown	1.40322	42.7324	59.9629	contig5674	9.00E-108	0.000788946
AT1G51260	lysophosphatidyl acyltransferase 3	[11.3.1] lipid metabolism.Phospholipid synthesis.1-acylglycerol-3-phosphate O-acyltransferase	1.40282	49.2777	69.128	contig1498	8.00E-119	0.000281812
AT5G15600	SPIRAL1-like4	[35.2.1001] not assigned.unknown	1.40244	26.6923	37.4344	contig13215	1.00E-31	5.27586e-07
AT2G40010	Ribosomal protein L10 family protein	[29.2.1.2.2.80] protein.synthesis.ribosomal protein.eukaryotic.60S subunit.P0	1.40225	41.2224	57.804	contig16263	9.00E-159	0.000794119
AT4G10920	transcriptional coactivator p15 (PC4) family protein (KELP)	[27.3.50] RNA.regulation of transcription.General Transcription	1.40137	50.8372	71.2416	contig2878	6.00E-52	0.00964372
AT3G52500	Eukaryotic aspartyl protease family protein	[29.5] protein.degradation	1.39723	301.861	421.77	contig283	0	4.0747e-13
AT5G48560	basic helix-loop-helix (bHLH) DNA-binding superfamily protein	[27.3.6] RNA.regulation of transcription.bHLH,Basic Helix-Loop-Helix family	1.39701	65.9763	92.1694	contig17802	5.00E-17	0.000161636
AT5G17190	0	[35.2.1001] not assigned.unknown	1.39694	53.3377	74.5096	contig21156	1.00E-50	2.01537e-17
AT2G23840	HNH endonuclease	[28.1] DNA.synthesis/chromatin structure	1.39634	19.9441	27.8488	contig19767	4.00E-23	0.00158942
AT1G22410	Class-II DAHP synthetase family protein	[13.1.6.1.1] amino acid metabolism.synthesis.aromatic aa.chorismate.3-deoxy-D-arabino-heptulosonate 7-phosphate synthase	1.39593	92.8735	129.645	contig2119	0	2.67784e-06
AT2G17230	EXORDIUM like 5	[33.99] development.unspecified	1.39573	165.867	231.505	contig9199	6.00E-176	6.68865e-129
AT3G20460	Major facilitator superfamily protein	[34.2] transport.sugars	1.39398	22.7392	31.6981	contig6964	7.00E-115	8.82865e-12
AT3G18660	plant glycogenin-like starch initiation protein 1	[10.3.2] cell wall.hemicellulose synthesis.glucuronoxylan	1.39171	5.76946	8.02944	contig23639	0	0.000612692
AT5G12410	THUMP domain-containing protein	[35.1.1023] not assigned.no ontology	1.39016	18.8529	26.2086	contig9210	2.00E-112	0.00195047
AT1G55160	#N/A	[35.2.1001] not assigned.unknown	1.38918	80.5985	111.966	contig12492	4.00E-49	0.00605368
AT1G78830	Curculin-like (mannose-binding) lectin family protein	[26.16] misc.myrosinases-lectin-jacalin	1.38851	73.1705	101.598	contig7300	4.00E-86	2.55747e-27
AT5G08620	DEA(D/H)-box RNA helicase family protein	[27.1.2] RNA.processing.RNA helicase	1.38466	16.8257	23.2979	contig25946	0	9.09317e-12
AT3G02630	Plant stearoyl-acyl-carrier-protein desaturase family protein	[11.1.15] lipid metabolism.FA synthesis and FA elongation.ACP desaturase	1.3836	30.415	42.0821	contig1697	0	4.49748e-06
AT1G14830	DYNAMIN-like 1C	[26.17] misc.dynamin	1.38239	536.893	742.197	contig1813	7.00E-95	0
AT1G68710	ATPase E1-E2 type family protein / haloacid dehalogenase-like hydrolase family protein	[27.3.35] RNA.regulation of transcription.bZIP transcription factor family	1.38147	49.482	68.3578	contig10590	1.00E-147	9.67414e-08
AT2G04160	Subtilisin-like serine endopeptidase family protein	[29.5.1] protein.degradation.subtilases	1.38089	18.6282	25.7236	contig7833	0	1.62844e-25
AT4G09320	Nucleoside diphosphate kinase family protein	[23.4.10] nucleotide metabolism.phosphotransfer and pyrophosphatases.nucleoside diphosphate kinase	1.37826	146.656	202.13	contig179	1.00E-79	1.24494e-06
AT4G00170	Plant VAMP (vesicle-associated membrane protein) family protein	[35.1.1023] not assigned.no ontology	1.37754	46.1031	63.5087	contig5986	6.00E-94	5.40422e-05
AT3G13460	evolutionarily conserved C-terminal region 2	[30.3] signalling.calcium	1.37732	75.6468	104.19	contig549	8.00E-80	2.75216e-05
AT1G24310	0	[35.2.1001] not assigned.unknown	1.37656	20.0136	27.55	contig10550	2.00E-158	6.48163e-05
AT2G25930	hydroxyproline-rich glycoprotein family protein	[27.3.47] RNA.regulation of transcription.ELF3	1.37471	34.9366	48.0277	contig2340	8.00E-31	1.22252e-08
AT1G70850	MLP-like protein 34	[20.2.99] stress.abiotic.unspecified	1.37221	34.8181	47.7778	contig39057	2.00E-76	9.30564e-09
AT2G36530	Enolase	[4.1.13] glycolysis.cytosolic branch.enolase	1.37032	155.727	213.395	contig290	2.00E-85	3.00303e-52
AT1G54690	gamma histone variant H2AX	[28.1.3.2.1] DNA.synthesis/chromatin structure.histone.core.H2A	1.36759	47.0194	64.3032	contig19274	5.00E-17	0.000151923
AT1G11330	S-locus lectin protein kinase family protein	[29.4] protein.postranslational modification	1.3636	94.2048	128.457	contig11021	2.00E-73	8.08174e-07
AT2G44520	cytochrome c oxidase 10	[19.99] tetrapyrrole synthesis.unspecified	1.35996	21.152	28.7658	contig18448	4.00E-82	9.67803e-06
AT2G21620	#N/A	[20.2.99] stress.abiotic.unspecified	1.35817	321.172	436.205	contig2625	7.00E-52	6.09096e-16
AT3G51670	SEC14 cytosolic factor family protein / phosphoglyceride transfer family protein	[29.3.4.99] protein.targeting.secretory pathway.unspecified	1.35787	45.8751	62.2927	contig10504	0	6.89245e-06
AT2G38880.8	#N/A	[27.3.15] RNA.regulation of transcription.CCAAT box binding factor family, HAP3	1.35698	30.7307	41.7009	contig17352	7.00E-11	0.00107556
AT4G24805	S-adenosyl-L-methionine-dependent methyltransferases superfamily protein	[35.2.1001] not assigned.unknown	1.35516	298.142	404.03	contig675	9.00E-104	3.49919e-14
AT5G44800	chromatin remodeling 4	[28.1] DNA.synthesis/chromatin structure	1.35316	18.2039	24.6328	contig16220	9.00E-38	0.00121676
AT3G62830	NAD(P)-binding Rossmann-fold superfamily protein	[10.1.5] cell wall.precursor synthesis.UXS	1.35235	108.276	146.426	contig1088	1.00E-52	2.82679e-05
AT2G02100	#N/A	[20.1.1001] stress.biotic	1.35222	584.397	790.234	contig6518	3.00E-27	0.000119085
AT1G43850	SEUSS transcriptional co-regulator	[27.3.99] RNA.regulation of transcription.unclassified	1.35078	42.0894	56.8533	contig7485	2.00E-52	1.22082e-07
AT2G44050	6,7-dimethyl-8-ribityllumazine synthase / DMRL synthase / lumazine synthase / riboflavin synthase	[18.3.2] Co-factor and vitamine metabolism.riboflavin.riboflavin synthase	1.35032	27.8078	37.5495	contig5935	1.00E-100	3.46913e-11
AT3G57330	autoinhibited Ca2+-ATPase 11	[30.3] signalling.calcium	1.34914	24.7431	33.3818	contig25479	1.00E-114	1.90199e-07
AT2G02570	nucleic acid binding;RNA binding	[35.2.1001] not assigned.unknown	1.34822	77.855	104.966	contig12553	1.00E-73	0.00056526
AT5G26780	#N/A	[25.1] C1-metabolism.glycine hydroxymethyltransferase	1.34814	34.328	46.2788	contig1326	0	0.00180809
AT4G12910	serine carboxypeptidase-like 20	[29.5.5] protein.degradation.serine protease	1.34719	43.8433	59.0654	contig393	0	6.66036e-08
AT3G25040	endoplasmic reticulum retention defective 2B	[29.3.4.1] protein.targeting.secretory pathway.ER	1.34622	52.1015	70.1403	contig5821	2.00E-115	0.000487528
AT1G06890	nodulin MtN21 /EamA-like transporter family protein	[35.1.1023] not assigned.no ontology	1.34563	38.368	51.6292	contig10638	9.00E-59	6.81443e-05
AT3G22480	#N/A	[29.6] protein.folding	1.34345	18.069	24.2747	contig7801	3.00E-67	3.56654e-05
AT1G33590	Leucine-rich repeat (LRR) family protein	[20.1.7] stress.biotic.PR-proteins	1.33857	144.856	193.9	contig1005	0	2.99338e-144
AT4G15470	Bax inhibitor-1 family protein	[35.1.1023] not assigned.no ontology	1.3375	350.282	468.501	contig2739	7.00E-69	7.16063e-07
AT4G39980	3-deoxy-D-arabino-heptulosonate 7-phosphate synthase 1	[13.1.6.1.1] amino acid metabolism.synthesis.aromatic aa.chorismate.3-deoxy-D-arabino-heptulosonate 7-phosphate synthase	1.33735	59.9437	80.1659	contig1272	0	2.33813e-52
AT5G20000	#N/A	[29.5.11.20] protein.degradation.ubiquitin.proteasom	1.33732	190.148	254.29	contig568	3.00E-36	0.00184625
AT3G48890	membrane-associated progesterone binding protein 3	[21.2] redox.ascorbate and glutathione	1.3362	165.213	220.757	contig1024	9.00E-101	1.39702e-05
AT5G20160	Ribosomal protein L7Ae/L30e/S12e/Gadd45 family protein	[29.2.1.2.2.57] protein.synthesis.ribosomal protein.eukaryotic.60S subunit.L7A	1.33542	64.0203	85.4941	contig4921	2.00E-14	0.000705602
AT2G28840	XB3 ortholog 1 in Arabidopsis thaliana	[31.1] cell.organisation	1.33389	73.2852	97.7546	contig3753	3.00E-50	2.06828e-09
AT1G29320	Transducin/WD40 repeat-like superfamily protein	[35.1.1023] not assigned.no ontology	1.33249	8.71427	11.6117	contig8215	0	0.0016137
AT5G40770	prohibitin 3	[31.2] cell.division	1.33227	25.7799	34.3458	contig17768	2.00E-130	7.77298e-08
AT4G25320	AT hook motif DNA-binding family protein	[27.3.67] RNA.regulation of transcription.putative transcription regulator	1.33085	21.3313	28.3888	contig20150	1.00E-66	4.1468e-05
AT3G56090	ferritin 3	[15.2] metal handling.binding, chelation and storage	1.33043	39.9817	53.1929	contig8227	6.00E-107	9.14017e-15
AT1G31970	DEA(D/H)-box RNA helicase family protein	[29.2.2.3.5] protein.synthesis.ribosome biogenesis.Pre-rRNA processing and modifications.DExD-box helicases	1.32747	26.5241	35.2099	contig8729	0	7.55355e-15
AT3G21270	DOF zinc finger protein 2	[27.3.8] RNA.regulation of transcription.C2C2(Zn) DOF zinc finger family	1.32712	51.9897	68.9964	contig9439	7.00E-63	0.00103978
AT4G39260	#N/A	[27.3.75] RNA.regulation of transcription.GRP	1.32408	135.063	178.834	contig977	2.00E-07	1.26963e-06
AT3G01380	transferases;sulfuric ester hydrolases;catalytics;transferases	[35.1.1023] not assigned.no ontology	1.32351	14.7972	19.5842	contig6436	6.00E-153	4.26395e-05
AT3G61580	Fatty acid/sphingolipid desaturase	[11.8.1] lipid metabolism.'exotics' (steroids, squalene etc).sphingolipids	1.32293	83.8321	110.904	contig656	0	1.09963e-05
AT3G10860	Cytochrome b-c1 complex, subunit 8 protein	[9.5] mitochondrial electron transport / ATP synthesis.cytochrome c reductase	1.31619	154.851	203.813	contig5208	7.00E-34	0.00235275
AT2G38310	PYR1-like 4	[35.1.1023] not assigned.no ontology	1.31535	399.487	525.465	contig5024	1.00E-104	1.24315e-162
AT3G15530	S-adenosyl-L-methionine-dependent methyltransferases superfamily protein	[35.2.1001] not assigned.unknown	1.31478	56.2396	73.9428	contig3965	4.00E-116	0.000789038
AT3G27260	global transcription factor group E8	[27.3.52] RNA.regulation of transcription.Global transcription factor group	1.31362	33.1706	43.5737	contig13555	4.00E-38	8.98703e-09
AT4G01370	MAP kinase 4	[30.6] signalling.MAP kinases	1.31195	62.5098	82.0099	contig14431	3.00E-39	0.0065582
AT4G04340	#N/A	[20.2.3] stress.abiotic.drought/salt	1.3103	56.9527	74.6254	contig12886	6.00E-130	1.23652e-15
AT3G19340	Protein of unknown function (DUF3754)	[35.2.1001] not assigned.unknown	1.31026	24.9289	32.6632	contig10363	8.00E-119	7.71784e-12
AT4G32030	0	[35.2.1001] not assigned.unknown	1.30954	18.5486	24.2902	contig18331	4.00E-45	8.91576e-07
AT1G01840	0	[35.2.1001] not assigned.unknown	1.30891	15.6755	20.5179	contig16758	3.00E-49	0.00748334
AT3G24050	GATA transcription factor 1	[27.3.9] RNA.regulation of transcription.C2C2(Zn) GATA transcription factor family	1.3085	128.402	168.014	contig1374	8.00E-83	1.91717e-05
AT3G06410	Zinc finger C-x8-C-x5-C-x3-H type family protein	[27.3.99] RNA.regulation of transcription.unclassified	1.30836	11.0422	14.4471	contig25151	1.00E-128	0.00908417
AT3G15640	Rubredoxin-like superfamily protein	[9.7] mitochondrial electron transport / ATP synthesis.cytochrome c oxidase	1.30801	114.008	149.123	contig1042	1.00E-69	3.25514e-08
AT5G42720	Glycosyl hydrolase family 17 protein	[26.4.1] misc.beta 1,3 glucan hydrolases.glucan endo-1,3-beta-glucosidase	1.30759	43.4658	56.8354	contig2269	0	0.000989491
AT1G08010	GATA transcription factor 11	[27.3.9] RNA.regulation of transcription.C2C2(Zn) GATA transcription factor family	1.30724	24.8127	32.4362	contig23526	5.00E-69	2.4763e-08
AT3G01980	#N/A	[26.22] misc.short chain dehydrogenase/reductase (SDR)	1.30392	513.416	669.452	contig4163	1.00E-77	0.000104028
AT1G18500	methylthioalkylmalate synthase-like 4	[13.1.4.4.1] amino acid metabolism.synthesis.branched chain group.leucine specific.2-isopropylmalate synthase	1.30354	37.2445	48.5499	contig3811	0	0.000196151
AT5G65240	#N/A	[30.2.2] signalling.receptor kinases.leucine rich repeat II	1.30219	31.7439	41.3367	contig2252	2.00E-84	6.45939e-05
AT1G71230	#N/A	[33.99] development.unspecified	1.30065	48.0064	62.4393	contig14853	3.00E-47	0.000545185
AT2G41990	0	[35.2.1001] not assigned.unknown	1.3001	35.4551	46.0951	contig6819	8.00E-134	0.000114381
AT2G29900	Presenilin-2	[30.8] signalling.misc	1.30003	18.4077	23.9305	contig13856	3.00E-165	7.93957e-07
AT5G19620	outer envelope protein of 80 kDa	[29.3.3] protein.targeting.chloroplast	1.29992	72.1808	93.8295	contig4082	0	3.57203e-05
AT4G12070	0	[35.2.1001] not assigned.unknown	1.29809	73.0638	94.8436	contig8472	2.00E-101	0.00799735
AT1G65290	mitochondrial acyl carrier protein 2	[11.1.12] lipid metabolism.FA synthesis and FA elongation.ACP protein	1.29434	153.383	198.53	contig5607	1.00E-57	1.25894e-05
AT5G09830	BolA-like family protein	[27.3] RNA.regulation of transcription	1.29331	27.0334	34.9627	contig17805	1.00E-25	1.62082e-07
AT4G14104	#N/A	[35.2.1001] not assigned.unknown	1.29301	110.611	143.021	contig10685	9.00E-49	1.61485e-44
AT2G17560	high mobility group B4	[27.3.62] RNA.regulation of transcription.Nucleosome/chromatin assembly factor group	1.29052	31.7057	40.9168	contig11459	1.00E-28	0.000505627
AT3G28860	ATP binding cassette subfamily B19	[34.16] transport.ABC transporters and multidrug resistance systems	1.29013	39.3885	50.8162	contig4627	0	0.00527084
AT4G01850	S-adenosylmethionine synthetase 2	[13.1.3.4.11] amino acid metabolism.synthesis.aspartate family.methionine.S-adenosylmethionine synthetase	1.28958	443.887	572.428	contig5247	7.00E-117	3.45734e-15
AT5G17440	LUC7 related protein	[35.1.1023] not assigned.no ontology	1.28936	38.6903	49.8857	contig6994	2.00E-09	3.81947e-05
AT3G12490	cystatin B	[29.5.3] protein.degradation.cysteine protease	1.28789	105.984	136.495	contig3222	9.00E-91	3.08553e-08
AT3G59820	#N/A	[30.3] signalling.calcium	1.28761	15.8576	20.4184	contig10088	0	7.07325e-13
AT3G45640	mitogen-activated protein kinase 3	[30.6] signalling.MAP kinases	1.2876	216.013	278.139	contig9366	8.00E-150	4.36947e-11
AT2G39950	0	[35.2.1001] not assigned.unknown	1.28744	24.0513	30.9646	contig6460	4.00E-64	0.00380945
AT5G66320	GATA transcription factor 5	[27.3.9] RNA.regulation of transcription.C2C2(Zn) GATA transcription factor family	1.28611	24.6313	31.6785	contig14047	2.00E-124	7.15298e-07
AT3G53540	0	[35.2.1001] not assigned.unknown	1.28569	12.6949	16.3217	contig14481	0	2.61814e-08
AT5G47690	binding	[35.2.1001] not assigned.unknown	1.28335	49.1142	63.0308	contig7821	4.00E-09	3.70611e-06
AT4G09560	Protease-associated (PA) RING/U-box zinc finger family protein	[29.5] protein.degradation	1.28293	14.434	18.5178	contig16153	1.00E-142	0.00443541
AT5G36230	ARM repeat superfamily protein	[29.2.3] protein.synthesis.initiation	1.28073	176.145	225.594	contig3125	4.00E-68	8.35158e-06
AT2G26240	Transmembrane proteins 14C	[35.2.1001] not assigned.unknown	1.27841	87.1367	111.397	contig20477	3.00E-51	1.24972e-07
AT2G22400	S-adenosyl-L-methionine-dependent methyltransferases superfamily protein	[35.1.1023] not assigned.no ontology	1.27769	32.0655	40.9699	contig2974	6.00E-111	2.51505e-06
AT1G33240	GT-2-like 1	[27.3.30] RNA.regulation of transcription.Trihelix, Triple-Helix transcription factor family	1.27753	137.153	175.217	contig5873	3.00E-81	2.68262e-53
AT2G25970	KH domain-containing protein	[27.4] RNA.RNA binding	1.27749	64.072	81.8514	contig6940	8.00E-13	0.00085204
AT1G47200	WPP domain protein 2	[31.1] cell.organisation	1.27745	62.0835	79.3086	contig19432	4.00E-47	5.85321e-07
AT1G61250	secretory carrier 3	[34.99] transport.misc	1.27226	42.7954	54.447	contig18252	1.00E-101	1.32405e-07
AT4G16510	YbaK/aminoacyl-tRNA synthetase-associated domain	[29.1.15] protein.aa activation.proline-tRNA ligase	1.27118	18.0296	22.9189	contig9580	6.00E-97	1.36568e-05
AT5G66140	proteasome alpha subunit D2	[29.5.11.20] protein.degradation.ubiquitin.proteasom	1.26925	46	58.3856	contig3130	1.00E-83	0.0016051
AT3G28030	5\'-3\' exonuclease family protein	[28.2] DNA.repair	1.26866	39.8032	50.4965	contig9614	7.00E-40	0.00880359
AT5G26000	thioglucoside glucohydrolase 1	[16.5.1.3.1.1] secondary metabolism.sulfur-containing.glucosinolates.degradation.myrosinase.TGG	1.26761	77.1541	97.8011	contig8433	3.00E-06	0.00701914
AT5G52040	#N/A	[27.1.1] RNA.processing.splicing	1.26696	149.674	189.631	contig1470	7.00E-105	1.88687e-56
AT5G50310	Galactose oxidase/kelch repeat superfamily protein	[35.1.1023] not assigned.no ontology	1.26663	24.5907	31.1473	contig4612	3.00E-122	2.6271e-06
AT3G26720	Glycosyl hydrolase family 38 protein	[26.3.3] misc.gluco-, galacto- and mannosidases.alpha-mannosidase	1.26365	50.684	64.047	contig19213	0	2.25321e-14
AT2G37940	Arabidopsis Inositol phosphorylceramide synthase 2	[35.2.1001] not assigned.unknown	1.26225	46.6361	58.8664	contig10221	2.00E-159	6.31996e-05
AT5G11720	Glycosyl hydrolases family 31 protein	[26.3.1] misc.gluco-, galacto- and mannosidases.alpha-galactosidase	1.26182	29.9529	37.7951	contig23956	2.00E-139	5.49593e-05
AT1G56220	Dormancy/auxin associated family protein	[33.99] development.unspecified	1.25986	979.399	1233.91	contig4109	3.00E-10	5.4787e-73
AT3G58610	ketol-acid reductoisomerase	[13.1.4.1.2] amino acid metabolism.synthesis.branched chain group.common.ketol-acid reductoisomerase	1.25889	169.007	212.761	contig3550	2.00E-132	0.00036371
AT2G38010	#N/A	[11.8.1.1] lipid metabolism.'exotics' (steroids, squalene etc).sphingolipids.ceramidase	1.25716	8.8441	11.1184	contig8461	0	0.00630192
AT1G48920	nucleolin like 1	[29.2.2.3.1] protein.synthesis.ribosome biogenesis.Pre-rRNA processing and modifications.snoRNPs	1.25675	150.791	189.506	contig3498	3.00E-32	3.42343e-06
AT3G43300	HOPM interactor 7	[30.5] signalling.G-proteins	1.25596	75.1856	94.4301	contig1175	1.00E-140	0.00143517
AT3G50670	U1 small nuclear ribonucleoprotein-70K	[33.99] development.unspecified	1.25587	187.646	235.659	contig13318	3.00E-34	0.00158937
AT3G18440	#N/A	[35.2.1001] not assigned.unknown	1.25535	25.7526	32.3286	contig10180	2.00E-98	0.00690883
AT2G24765	ADP-ribosylation factor 3	[29.4] protein.postranslational modification	1.25412	22.1487	27.7772	contig16676	5.00E-94	0.00595664
AT4G37910	mitochondrial heat shock protein 70-1	[20.2.1] stress.abiotic.heat	1.25364	78.8957	98.907	contig8951	0	3.76408e-05
AT2G30010	TRICHOME BIREFRINGENCE-LIKE 45	[35.2.1001] not assigned.unknown	1.2536	191.767	240.399	contig3630	0	1.39427e-77
AT1G73630	EF hand calcium-binding protein family	[30.3] signalling.calcium	1.25184	146.409	183.28	contig8881	8.00E-73	1.9465e-26
AT5G28050	Cytidine/deoxycytidylate deaminase family protein	[23.2] nucleotide metabolism.degradation	1.25067	50.2219	62.811	contig3216	2.00E-39	0.000303462
AT1G17720	Protein phosphatase 2A, regulatory subunit PR55	[29.4] protein.postranslational modification	1.25042	39.6906	49.63	contig10467	1.00E-141	7.62223e-09
AT5G56660	IAA-leucine resistant (ILR)-like 2	[17.2.1.1001] hormone metabolism.auxin.synthesis-degradation	1.24916	59.1076	73.8346	contig2402	0	0.00014738
AT3G19020	Leucine-rich repeat (LRR) family protein	[10.5.3] cell wall.cell wall proteins.LRR	1.24897	56.1446	70.1227	contig3139	2.00E-04	1.01712e-15
AT4G36990	heat shock factor 4	[20.2.1] stress.abiotic.heat	1.2484	72.3751	90.3527	contig6690	5.00E-48	5.25191e-11
AT5G22300	nitrilase 4	[16.5.1.3.3] secondary metabolism.sulfur-containing.glucosinolates.degradation.nitrilase	1.24747	16.4692	20.5448	contig3621	0	0.000172637
AT4G00026	0	[35.2.1001] not assigned.unknown	1.24615	32.8919	40.9882	contig24848	5.00E-95	0.00323735
AT5G61820	0	[35.2.1001] not assigned.unknown	1.24387	47.5225	59.112	contig1825	3.00E-83	0.00140873
AT4G21450	#N/A	[31.4] cell.vesicle transport	1.24329	44.1367	54.8749	contig8137	4.00E-106	3.10467e-06
AT5G59380	methyl-CPG-binding domain 6	[27.3.59] RNA.regulation of transcription.Methyl binding domain proteins	1.2424	31.2582	38.8353	contig6021	2.00E-90	4.42749e-05
AT5G41680	#N/A	[30.2.3] signalling.receptor kinases.leucine rich repeat III	1.24007	36.5141	45.2801	contig9185	1.00E-80	4.60891e-06
AT3G51150	ATP binding microtubule motor family protein	[31.1] cell.organisation	1.23888	94.255	116.77	contig2025	0	6.76863e-56
AT4G33780	0	[35.2.1001] not assigned.unknown	1.23825	28.006	34.6786	contig9951	3.00E-66	0.00361652
AT5G36740	Acyl-CoA N-acyltransferase with RING/FYVE/PHD-type zinc finger protein	[27.3.99] RNA.regulation of transcription.unclassified	1.23665	15.3655	19.0018	contig3448	7.00E-139	0.00914075
AT1G11680	CYTOCHROME P450 51G1	[17.3.1.2.3] hormone metabolism.brassinosteroid.synthesis-degradation.sterols.CYP51	1.23199	57.7686	71.1705	contig11394	9.00E-51	0.000285932
AT2G16940	#N/A	[27.4] RNA.RNA binding	1.23096	57.6262	70.9354	contig1506	1.00E-125	0.00919504
AT1G16610	arginine/serine-rich 45	[26.3] misc.gluco-, galacto- and mannosidases	1.22774	32.7107	40.1604	contig19980	2.00E-50	2.77436e-06
AT1G77620	P-loop containing nucleoside triphosphate hydrolases superfamily protein	[35.2.1001] not assigned.unknown	1.22683	11.2797	13.8383	contig15023	0	1.14846e-07
AT1G14870	PLANT CADMIUM RESISTANCE 2	[35.1.1023] not assigned.no ontology	1.22648	52.9825	64.9821	contig8835	4.00E-74	0.000251008
AT1G59710	Protein of unknown function (DUF569)	[35.2.1001] not assigned.unknown	1.22645	31.4368	38.5557	contig7995	1.00E-130	3.18681e-05
AT1G10470	response regulator 4	[27.3.5] RNA.regulation of transcription.ARR	1.22563	33.1983	40.6889	contig516	5.00E-90	9.17669e-05
AT1G07440	NAD(P)-binding Rossmann-fold superfamily protein	[26.8] misc.nitrilases, *nitrile lyases, berberine bridge enzymes, reticuline oxidases, troponine reductases	1.22428	2029.5	2484.69	contig1474	6.00E-17	1.28781e-07
AT2G01910	Microtubule associated protein (MAP65/ASE1) family protein	[31.1] cell.organisation	1.22397	46.5165	56.9346	contig1158	0	6.75839e-21
AT5G02050	Mitochondrial glycoprotein family protein	[35.1.1023] not assigned.no ontology	1.22165	38.2413	46.7177	contig15347	3.00E-90	0.00423353
AT5G50350	0	[35.2.1001] not assigned.unknown	1.21782	38.9464	47.4299	contig20776	6.00E-85	0.000659859
AT3G06450	HCO3- transporter family	[34.18] transport.unspecified anions	1.21753	93.4585	113.789	contig91	0	2.76494e-43
AT2G44430	DNA-binding bromodomain-containing protein	[27.3.42] RNA.regulation of transcription.Bromodomain proteins	1.21638	29.2275	35.5516	contig12884	9.00E-124	1.42575e-07
AT1G18210	Calcium-binding EF-hand family protein	[30.3] signalling.calcium	1.21603	131.992	160.506	contig13839	4.00E-77	1.92752e-06
AT1G78260	#N/A	[27.4] RNA.RNA binding	1.21521	69.5405	84.5063	contig17403	1.00E-45	1.49442e-05
AT3G44750	#N/A	[27.3.55] RNA.regulation of transcription.HDA	1.21443	65.3225	79.3295	contig7653	2.00E-32	2.31639e-05
AT5G16570	glutamine synthetase 1;4	[12.2.2] N-metabolism.ammonia metabolism.glutamine synthetase	1.21421	1290.53	1566.97	contig1236	1.00E-115	0.000151801
AT2G47900	tubby like protein 3	[29.5.11.4.3.2] protein.degradation.ubiquitin.E3.SCF.FBOX	1.21172	37.013	44.8492	contig6268	8.00E-145	0.000150607
AT4G35985	Senescence/dehydration-associated protein-related	[33.99] development.unspecified	1.21111	54.0667	65.4806	contig2708	1.00E-178	5.81604e-13
AT5G10290	leucine-rich repeat transmembrane protein kinase family protein	[30.2.2] signalling.receptor kinases.leucine rich repeat II	1.20961	78.6967	95.1922	contig2559	2.00E-102	2.96994e-05
AT3G18990	AP2/B3-like transcriptional factor family protein	[27.3.41] RNA.regulation of transcription.B3 transcription factor family	1.20947	39.2762	47.5032	contig1678	4.00E-132	0.000101298
AT3G16180	Major facilitator superfamily protein	[34.13] transport.peptides and oligopeptides	1.20861	306.653	370.624	contig3245	1.00E-133	0.00062683
AT4G04910	AAA-type ATPase family protein	[29.5.9] protein.degradation.AAA type	1.20785	32.6477	39.4334	contig14869	4.00E-139	0.00229774
AT4G26750	hydroxyproline-rich glycoprotein family protein	[35.1.41] not assigned.no ontology.hydroxyproline rich proteins	1.20566	32.3216	38.969	contig13202	1.00E-99	0.000660103
AT1G65650	Peptidase C12, ubiquitin carboxyl-terminal hydrolase 1	[29.5.11] protein.degradation.ubiquitin	1.20531	38.6439	46.5778	contig19205	2.00E-150	0.00194658
AT3G52930	Aldolase superfamily protein	[4.3.10] glycolysis.unclear/dually targeted.aldolase	1.20195	631.348	758.851	contig166	0	3.72521e-149
AT1G12330	0	[35.2.1001] not assigned.unknown	1.1989	76.8075	92.0845	contig11477	6.00E-45	0.000163184
AT5G46570	BR-signaling kinase 2	[29.4] protein.postranslational modification	1.19675	41.2191	49.329	contig3489	0	2.27693e-09
AT2G14960	Auxin-responsive GH3 family protein	[17.2.3] hormone metabolism.auxin.induced-regulated-responsive-activated	1.19401	25.6586	30.6366	contig5803	0	4.25459e-06
AT2G43680	IQ-domain 14	[30.3] signalling.calcium	1.18916	54.4967	64.8051	contig14334	9.00E-135	2.89335e-10
AT1G59870	ABC-2 and Plant PDR ABC-type transporter family protein	[34.16] transport.ABC transporters and multidrug resistance systems	1.1854	103.159	122.285	contig3453	0	8.81867e-32
AT4G10070	#N/A	[27.2] RNA.transcription	1.18516	29.3654	34.8028	contig8353	1.00E-109	0.00646883
AT5G49450	basic leucine-zipper 1	[27.3.35] RNA.regulation of transcription.bZIP transcription factor family	1.18388	115.219	136.406	contig2164	3.00E-39	1.21262e-10
AT1G60360	RING/U-box superfamily protein	[29.5.11.4.2] protein.degradation.ubiquitin.E3.RING	1.18268	30.6379	36.2347	contig2803	3.00E-121	0.000736311
AT1G29670	GDSL-like Lipase/Acylhydrolase superfamily protein	[26.28] misc.GDSL-motif lipase	1.1816	986.558	1165.71	contig1168	2.00E-180	1.19801e-274
AT5G41700	#N/A	[29.5.11.3] protein.degradation.ubiquitin.E2	1.18137	171.194	202.242	contig10788	1.00E-72	6.42705e-13
AT4G00950	Protein of unknown function (DUF688)	[27.3.8] RNA.regulation of transcription.C2C2(Zn) DOF zinc finger family	1.18077	157.743	186.258	contig10640	3.00E-18	0.00163053
AT3G61980	serine protease inhibitor, Kazal-type family protein	[29.5.5] protein.degradation.serine protease	1.18056	80.5058	95.0418	contig3941	5.00E-40	0.000178131
AT3G49210	O-acyltransferase (WSD1-like) family protein	[35.2.1001] not assigned.unknown	1.17971	88.862	104.832	contig10392	0	6.65973e-15
AT2G23940	Protein of unknown function (DUF788)	[35.2.1001] not assigned.unknown	1.17934	64.0819	75.574	contig3517	2.00E-71	6.69117e-05
AT2G06210	binding	[33.99] development.unspecified	1.17621	40.7068	47.8797	contig5727	1.00E-124	0.000439868
AT2G38090	Duplicated homeodomain-like superfamily protein	[27.3.26] RNA.regulation of transcription.MYB-related transcription factor family	1.17594	45.4104	53.4	contig15205	8.00E-114	0.00269679
AT5G25520	SPOC domain / Transcription elongation factor S-II protein	[27.3.67] RNA.regulation of transcription.putative transcription regulator	1.17477	14.4732	17.0026	contig13183	0	9.85194e-05
AT1G75310	auxin-like 1 protein	[20.2.1] stress.abiotic.heat	1.17054	17.002	19.9015	contig736	0	6.59427e-05
AT5G46860	Syntaxin/t-SNARE family protein	[31.4] cell.vesicle transport	1.17023	73.5012	86.0131	contig15310	2.00E-55	0.00201312
AT5G19190	0	[35.2.1001] not assigned.unknown	1.16893	96.6223	112.945	contig15851	2.00E-43	7.33268e-06
AT1G19770	purine permease 14	[34.10] transport.nucleotides	1.16697	36.4073	42.4861	contig7949	1.00E-156	0.00221328
AT5G46330	Leucine-rich receptor-like protein kinase family protein	[30.2.12] signalling.receptor kinases.leucine rich repeat XII	1.16631	82.4268	96.1352	contig6965	0	6.96166e-24
AT2G19760	profilin 1	[31.1] cell.organisation	1.16628	457.118	533.127	contig145	5.00E-60	3.82473e-39
AT1G47710	Serine protease inhibitor (SERPIN) family protein	[29.5.5] protein.degradation.serine protease	1.16536	62.3356	72.6431	contig5276	0	2.51399e-06
AT4G26630	DEK domain-containing chromatin associated protein	[35.2.1001] not assigned.unknown	1.16019	79.5172	92.2552	contig885	3.00E-22	7.54117e-05
AT1G68570	Major facilitator superfamily protein	[34.13] transport.peptides and oligopeptides	1.16012	47.1941	54.751	contig6202	0	2.39229e-06
AT1G29740	Leucine-rich repeat transmembrane protein kinase	[30.2.8.2] signalling.receptor kinases.leucine rich repeat VIII.VIII-2	1.15798	58.4246	67.6548	contig756	0	4.12486e-08
AT2G16600	rotamase CYP 3	[31.3.1] cell.cycle.peptidylprolyl isomerase	1.15749	91.2636	105.636	contig10488	7.00E-76	1.48704e-05
AT2G17450	RING-H2 finger A3A	[29.5.11.4.2] protein.degradation.ubiquitin.E3.RING	1.1567	69.3916	80.2656	contig1254	5.00E-90	0.00360315
AT3G18485	iaa-leucine resistant 2	[15.3] metal handling.regulation	1.15584	44.7262	51.6962	contig17724	2.00E-135	0.000110234
AT5G50850	Transketolase family protein	[8.1.1.1] TCA / org transformation.TCA.pyruvate DH.E1	1.15351	73.2532	84.4984	contig1325	3.00E-161	3.97808e-08
AT3G54140	peptide transporter 1	[34.13] transport.peptides and oligopeptides	1.15294	28.1293	32.4314	contig4149	0	0.00380886
AT1G64370	0	[35.2.1001] not assigned.unknown	1.15202	389.781	449.036	contig3807	5.00E-38	6.63357e-27
AT3G15430	Regulator of chromosome condensation (RCC1) family protein	[31.2] cell.division	1.14758	30.498	34.9988	contig14435	0	0.00816513
AT3G54920	Pectin lyase-like superfamily protein	[10.6.3] cell wall.degradation.pectate lyases and polygalacturonases	1.14627	169.85	194.694	contig2814	2.00E-149	6.48125e-14
AT3G17100	sequence-specific DNA binding transcription factors	[27.3.6] RNA.regulation of transcription.bHLH,Basic Helix-Loop-Helix family	1.14554	60.2712	69.0431	contig2921	1.00E-73	0.00583584
AT5G11420	Protein of unknown function, DUF642	[35.2.1001] not assigned.unknown	1.14507	1965.19	2250.28	contig995	4.00E-65	1.09545e-08
AT1G48850	chorismate synthase, putative / 5-enolpyruvylshikimate-3-phosphate phospholyase, putative	[13.1.6.1.7] amino acid metabolism.synthesis.aromatic aa.chorismate.chorismate synthase	1.14265	74.404	85.0178	contig282	0	2.87997e-09
AT3G09390	metallothionein 2A	[15.2] metal handling.binding, chelation and storage	1.14217	1793.69	2048.7	contig628	5.00E-16	6.11808e-05
AT5G38970	brassinosteroid-6-oxidase 1	[17.3.1.1.4] hormone metabolism.brassinosteroid.synthesis-degradation.BRs.BR6OX	1.14093	139.601	159.275	contig3089	0	7.94288e-21
AT4G17870	Polyketide cyclase/dehydrase and lipid transport superfamily protein	[35.2.1001] not assigned.unknown	1.13677	76.6178	87.0971	contig7897	6.00E-100	2.41344e-06
AT1G52750	alpha/beta-Hydrolases superfamily protein	[35.1.1023] not assigned.no ontology	1.13578	127.659	144.992	contig9040	0	2.38964e-12
AT1G55450	#N/A	[33.99] development.unspecified	1.13475	108.631	123.269	contig5275	2.00E-146	6.30169e-09
AT1G53210	sodium/calcium exchanger family protein / calcium-binding EF hand family protein	[30.3] signalling.calcium	1.13266	133.3	150.983	contig1878	0	4.65235e-21
AT3G01690	alpha/beta-Hydrolases superfamily protein	[35.2.1001] not assigned.unknown	1.12913	66.4774	75.0617	contig1922	2.00E-132	4.01314e-06
AT3G45600	tetraspanin3	[33.99] development.unspecified	1.1291	82.8423	93.5371	contig16572	8.00E-135	0.000340731
AT1G71970	0	[35.2.1001] not assigned.unknown	1.12435	47.2557	53.1318	contig6959	2.00E-61	0.00143608
AT3G07550	RNI-like superfamily protein	[29.5.11.4.3.2] protein.degradation.ubiquitin.E3.SCF.FBOX	1.12118	80.6243	90.3945	contig2466	5.00E-159	3.32053e-09
AT4G19420	Pectinacetylesterase family protein	[10.8.2] cell wall.pectin*esterases.acetyl esterase	1.11957	223.349	250.054	contig1018	7.00E-142	0.00902957
AT5G20050	Protein kinase superfamily protein	[30.2.99] signalling.receptor kinases.misc	1.11827	62.0397	69.3771	contig10318	0	0.000817132
AT5G20700	Protein of unknown function (DUF581)	[33.99] development.unspecified	1.1137	311.382	346.786	contig1623	8.00E-82	7.8522e-07
AT5G54760	Translation initiation factor SUI1 family protein	[29.2.3] protein.synthesis.initiation	1.1089	404.569	448.628	contig5655	1.00E-59	4.06349e-12
AT3G04910	with no lysine (K) kinase 1	[29.4.1] protein.postranslational modification.kinase	1.10849	307.407	340.757	contig1992	0	3.41103e-23
AT5G61590	Integrase-type DNA-binding superfamily protein	[17.5.2] hormone metabolism.ethylene.signal transduction	1.10556	160.098	176.998	contig7208	1.00E-65	0.000416913
AT5G64410	oligopeptide transporter 4	[34.13] transport.peptides and oligopeptides	1.1001	86.1651	94.7898	contig297	0	1.22614e-09
AT5G06320	NDR1/HIN1-like 3	[20.1.1001] stress.biotic	1.09711	639.093	701.156	contig4205	4.00E-84	2.62487e-10
AT4G17330	G2484-1 protein	[35.1.2] not assigned.no ontology.agenet domain-containing protein	1.09382	89.8909	98.3243	contig4431	0	2.24713e-05
AT5G03730	#N/A	[29.4] protein.postranslational modification	1.09314	35.7101	39.036	contig9334	2.00E-30	0.000454084
AT5G21090	Leucine-rich repeat (LRR) family protein	[35.1.1023] not assigned.no ontology	1.08907	266.66	290.411	contig476	4.00E-110	7.91704e-08
AT2G38940	phosphate transporter 1;4	[34.7] transport.phosphate	1.0858	182.715	198.391	contig2323	1.00E-161	0.00132978
AT5G64340	sequence-specific DNA binding transcription factors;transcription regulators	[27.3.6] RNA.regulation of transcription.bHLH,Basic Helix-Loop-Helix family	1.0842	64.3253	69.7413	contig5436	4.00E-117	0.00192545
AT1G69410	eukaryotic elongation factor 5A-3	[29.2.3] protein.synthesis.initiation	1.07715	440.943	474.962	contig1988	1.00E-75	6.25521e-09
AT1G29050	TRICHOME BIREFRINGENCE-LIKE 38	[35.2.1001] not assigned.unknown	1.06967	290.858	311.121	contig1382	0	3.45486e-08
AT5G10770	Eukaryotic aspartyl protease family protein	[27.3.99] RNA.regulation of transcription.unclassified	1.06495	699.481	744.911	contig1011	0	2.96977e-19
AT1G53190	RING/U-box superfamily protein	[29.5.11.4.2] protein.degradation.ubiquitin.E3.RING	1.05889	526.763	557.781	contig4915	3.00E-06	1.46862e-07
AT2G22430	homeobox protein 6	[27.3.22] RNA.regulation of transcription.HB,Homeobox transcription factor family	1.05788	515.619	545.465	contig7627	6.00E-56	1.02645e-08
AT1G30360	Early-responsive to dehydration stress protein (ERD4)	[20.2.3] stress.abiotic.drought/salt	1.05143	403.435	424.183	contig1395	0	1.51554e-11
AT2G39580	0	[35.2.1001] not assigned.unknown	1.04222	50.3727	52.4996	contig17919	0	4.94107e-09
AT1G69890	Protein of unknown function (DUF569)	[35.2.1001] not assigned.unknown	1.02987	320.07	329.63	contig4232	4.00E-44	1.00633e-10
AT3G14840	Leucine-rich repeat transmembrane protein kinase	[30.2.8.2] signalling.receptor kinases.leucine rich repeat VIII.VIII-2	1.0072	1411.97	1422.13	contig1312	1.00E-92	5.03624e-05
AT1G19510	RAD-like 5	[27.3.25] RNA.regulation of transcription.MYB domain transcription factor family	1.00638	16.6466	16.7527	contig33786	2.00E-28	0.00288821
AT2G30600	#N/A	[35.1.9] not assigned.no ontology.BTB/POZ domain-containing protein	0.987459	131.502	129.853	contig18	0	5.40586e-06
AT1G15540	2-oxoglutarate (2OG) and Fe(II)-dependent oxygenase superfamily protein	[35.1.1023] not assigned.no ontology	0.982745	398.831	391.949	contig5987	2.00E-06	8.75506e-10
AT4G19170	nine-cis-epoxycarotenoid dioxygenase 4	[17.1.1.1.10] hormone metabolism.abscisic acid.synthesis-degradation.synthesis.9-cis-epoxycarotenoid dioxygenase	0.947818	668.23	633.36	contig2740	0	1.54526e-06
AT4G16480	inositol transporter 4	[34.2] transport.sugars	0.939361	88.7816	83.398	contig229	0	0.000630135
AT1G76180	Dehydrin family protein	[20.2.99] stress.abiotic.unspecified	0.934717	467.988	437.436	contig5139	6.00E-13	1.54673e-05
AT5G63530	farnesylated protein 3	[15.2] metal handling.binding, chelation and storage	0.930518	158.054	147.072	contig632	2.00E-64	0.0013736
AT5G40450	0	[35.2.1001] not assigned.unknown	0.926458	284.286	263.378	contig194	4.00E-163	0
AT3G13750	beta galactosidase 1	[26.3.2] misc.gluco-, galacto- and mannosidases.beta-galactosidase	0.923366	343.534	317.207	contig6250	0	0
AT1G01120	3-ketoacyl-CoA synthase 1	[11.1.10] lipid metabolism.FA synthesis and FA elongation.beta ketoacyl CoA synthase	0.914479	120.258	109.973	contig493	0	1.19133e-05
AT5G01750	Protein of unknown function (DUF567)	[35.2.1001] not assigned.unknown	0.914159	285.368	260.871	contig2823	2.00E-102	1.58653e-05
AT1G69870	nitrate transporter 1.7	[34.13] transport.peptides and oligopeptides	0.913128	84.2381	76.9202	contig2043	0	5.88767e-05
AT5G37600	glutamine synthase clone R1	[12.2.2] N-metabolism.ammonia metabolism.glutamine synthetase	0.908725	415.902	377.941	contig1969	0	0
AT1G65960	glutamate decarboxylase 2	[13.1.1.1.1] amino acid metabolism.synthesis.central amino acid metabolism.GABA.Glutamate decarboxylase	0.903315	990.469	894.705	contig615	0	3.93948e-05
AT3G23080	Polyketide cyclase/dehydrase and lipid transport superfamily protein	[35.1.1023] not assigned.no ontology	0.902998	86.3768	77.9981	contig3901	0	0.000650857
AT1G49820	S-methyl-5-thioribose kinase	[13.99] amino acid metabolism.misc	0.900195	75.6154	68.0686	contig1111	0	0.0041309
AT1G67900	Phototropic-responsive NPH3 family protein	[30.11] signalling.light	0.897528	41.0637	36.8558	contig11455	0	0.00167488
AT4G12040	A20/AN1-like zinc finger family protein	[27.3.99] RNA.regulation of transcription.unclassified	0.895633	169.918	152.185	contig7155	9.00E-80	0.000182655
AT5G20620	ubiquitin 4	[29.5.11.1] protein.degradation.ubiquitin.ubiquitin	0.895626	2691.41	2410.49	contig6471	4.00E-40	0
AT2G39050	hydroxyproline-rich glycoprotein family protein	[35.1.41] not assigned.no ontology.hydroxyproline rich proteins	0.892956	133.305	119.036	contig6752	1.00E-100	5.70769e-07
AT5G05600	2-oxoglutarate (2OG) and Fe(II)-dependent oxygenase superfamily protein	[16.8.1.1001] secondary metabolism.flavonoids.anthocyanins	0.890368	74.961	66.7429	contig6589	4.00E-176	0.000266119
AT4G10310	high-affinity K+ transporter 1	[34.14] transport.unspecified cations	0.89032	112.049	99.7596	contig2018	0	3.15444e-07
AT2G29300	#N/A	[26.8] misc.nitrilases, *nitrile lyases, berberine bridge enzymes, reticuline oxidases, troponine reductases	0.889858	2316	2060.91	contig1052	2.00E-43	0
AT4G14620	Protein of unknown function (DUF506)	[35.2.1001] not assigned.unknown	0.88753	59.3407	52.6666	contig5838	2.00E-126	0.00446847
AT3G26730	RING/U-box superfamily protein	[29.5.11.4.2] protein.degradation.ubiquitin.E3.RING	0.885943	63.798	56.5214	contig1914	0	0.000509401
AT2G26900	Sodium Bile acid symporter family	[34.14] transport.unspecified cations	0.885284	125.932	111.486	contig4240	0	1.00633e-11
AT4G00730	Homeobox-leucine zipper family protein / lipid-binding START domain-containing protein	[27.3.22] RNA.regulation of transcription.HB,Homeobox transcription factor family	0.879174	43.4666	38.2147	contig2301	0	3.18725e-05
AT2G32700.7	#N/A	[27.3.58] RNA.regulation of transcription.LUG	0.876918	36.1188	31.6733	contig8823	0	0.00011739
AT1G55260	Bifunctional inhibitor/lipid-transfer protein/seed storage 2S albumin superfamily protein	[26.21] misc.protease inhibitor/seed storage/lipid transfer protein (LTP) family protein	0.875765	4107.91	3597.56	contig1859	1.00E-52	2.11329e-10
AT3G54360	zinc ion binding	[29.5.11.4.2] protein.degradation.ubiquitin.E3.RING	0.87389	97.8612	85.5199	contig1285	5.00E-177	7.85213e-06
AT1G35720	annexin 1	[31.1] cell.organisation	0.872111	3620.55	3157.52	contig2319	5.00E-173	0.00621606
AT2G42890	MEI2-like 2	[27.4] RNA.RNA binding	0.870985	27.7073	24.1327	contig1777	0	0.0095104
AT1G21000	PLATZ transcription factor family protein	[27.3.99] RNA.regulation of transcription.unclassified	0.870866	37.8582	32.9694	contig465	2.00E-130	0.00500892
AT1G34190	NAC domain containing protein 17	[33.99] development.unspecified	0.869756	48.005	41.7526	contig10419	0	0.000209899
AT2G27830	0	[35.2.1001] not assigned.unknown	0.867642	254.739	221.022	contig543	6.00E-18	0.000750595
AT1G59900	pyruvate dehydrogenase complex E1 alpha subunit	[8.1.1.1] TCA / org transformation.TCA.pyruvate DH.E1	0.866747	148.874	129.036	contig5611	0	0.00571369
AT1G75220	Major facilitator superfamily protein	[34.2] transport.sugars	0.866131	83.1427	72.0124	contig2909	0	0
AT4G13770	cytochrome P450, family 83, subfamily A, polypeptide 1	[16.5.1.1.1.7] secondary metabolism.sulfur-containing.glucosinolates.synthesis.aliphatic.CYP83A1 phenylacetaldoxime monooxygenase	0.865173	94.2072	81.5055	contig6133	0	5.18169e-07
AT1G62380	ACC oxidase 2	[17.5.1.2] hormone metabolism.ethylene.synthesis-degradation.1-aminocyclopropane-1-carboxylate oxidase	0.863847	1767.47	1526.83	contig82	2.00E-157	0
AT5G04020	calmodulin binding	[30.3] signalling.calcium	0.863355	16.8377	14.5369	contig356	0	0.000231919
AT2G44500	O-fucosyltransferase family protein	[35.1.1023] not assigned.no ontology	0.862095	78.679	67.8287	contig9585	2.00E-173	1.05094e-06
AT1G44820	Peptidase M20/M25/M40 family protein	[26.8] misc.nitrilases, *nitrile lyases, berberine bridge enzymes, reticuline oxidases, troponine reductases	0.86175	89.4978	77.1248	contig8939	0	4.02531e-11
AT3G44300	nitrilase 2	[16.5.1.3.3] secondary metabolism.sulfur-containing.glucosinolates.degradation.nitrilase	0.860503	111.341	95.8094	contig3590	6.00E-125	6.11719e-05
AT4G36690	#N/A	[27.1.1] RNA.processing.splicing	0.85975	64.4956	55.4501	contig2915	9.00E-171	0.000815862
AT2G36810	ARM repeat superfamily protein	[35.2.1001] not assigned.unknown	0.859149	35.6289	30.6105	contig7123	0	1.14077e-07
AT2G36320	A20/AN1-like zinc finger family protein	[27.3.99] RNA.regulation of transcription.unclassified	0.858971	99.2006	85.2104	contig460	1.00E-59	9.44297e-05
AT3G04730	indoleacetic acid-induced protein 16	[27.3.40] RNA.regulation of transcription.Aux/IAA family	0.858486	80.2235	68.8708	contig4067	2.00E-104	0.00545433
AT1G78080	related to AP2 4	[27.3.3] RNA.regulation of transcription.AP2/EREBP, APETALA2/Ethylene-responsive element binding protein family	0.858436	55.4401	47.5918	contig5756	1.00E-81	3.91011e-06
AT3G25840	Protein kinase superfamily protein	[29.4] protein.postranslational modification	0.858021	30.0289	25.7654	contig5573	0	0.000604925
AT4G34138	UDP-glucosyl transferase 73B1	[26.2] misc.UDP glucosyl and glucoronyl transferases	0.856845	327.422	280.549	contig3616	7.00E-135	0
AT1G20440	#N/A	[20.2.99] stress.abiotic.unspecified	0.85444	2263.71	1934.21	contig634	9.00E-11	0
AT5G62100	#N/A	[31] cell	0.852371	144.398	123.081	contig4278	3.00E-69	1.56383e-08
AT3G47060	FTSH protease 7	[29.5.7] protein.degradation.metalloprotease	0.851831	50.8789	43.3402	contig1162	0	4.02531e-11
AT5G02480	HSP20-like chaperones superfamily protein	[35.2.1001] not assigned.unknown	0.851828	39.6635	33.7864	contig8164	0	5.8255e-05
AT1G23870	trehalose-phosphatase/synthase 9	[3.2.3] minor CHO metabolism.trehalose.potential TPS/TPP	0.851642	48.0754	40.9431	contig11829	0	0
AT5G60360	aleurain-like protease	[29.5.3] protein.degradation.cysteine protease	0.85126	251.674	214.24	contig974	2.00E-177	0
AT5G43450	#N/A	[17.5.1.1002] hormone metabolism.ethylene.synthesis-degradation	0.850907	39.0612	33.2374	contig12334	1.00E-143	0.00011853
AT1G56720	Protein kinase superfamily protein	[29.4.1.55] protein.postranslational modification.kinase.receptor like cytoplasmatic kinase V	0.850284	47.4199	40.3203	contig8170	0	7.74305e-05
AT3G10985	senescence associated gene 20	[20.2.4] stress.abiotic.touch/wounding	0.849742	53.0907	45.1134	contig2568	2.00E-43	0.00118038
AT5G45500	RNI-like superfamily protein	[35.1.1023] not assigned.no ontology	0.849359	61.9318	52.6024	contig9646	0	5.63544e-10
AT3G23900	RNA recognition motif (RRM)-containing protein	[27.4] RNA.RNA binding	0.84901	22.1741	18.826	contig5162	7.00E-149	0.000209468
AT5G54160	O-methyltransferase 1	[16.2.1.9] secondary metabolism.phenylpropanoids.lignin biosynthesis.COMT	0.848669	452.004	383.602	contig939	0	0
AT5G57840	HXXXD-type acyl-transferase family protein	[16.2] secondary metabolism.phenylpropanoids	0.84784	61.1599	51.8538	contig7901	2.00E-170	0
AT3G52380	chloroplast RNA-binding protein 33	[27.4] RNA.RNA binding	0.84753	40.4951	34.3208	contig5401	2.00E-105	0.00425376
AT2G42490	Copper amine oxidase family protein	[26.7] misc.oxidases - copper, flavone etc	0.847117	252.848	214.192	contig2197	0	0.00389959
AT5G43830	Aluminium induced protein with YGL and LRDR motifs	[17.2.3] hormone metabolism.auxin.induced-regulated-responsive-activated	0.845009	163.167	137.877	contig9159	3.00E-99	5.04774e-08
AT3G17850	Protein kinase superfamily protein	[29.4] protein.postranslational modification	0.842492	52.8133	44.4948	contig1639	0	0
AT1G20640	Plant regulator RWP-RK family protein	[33.99] development.unspecified	0.842387	20.2325	17.0436	contig4666	0	0.00813423
AT1G63010	#N/A	[35.1.1023] not assigned.no ontology	0.842072	174.984	147.349	contig619	0	1.66918e-05
AT2G16720	myb domain protein 7	[27.3.25] RNA.regulation of transcription.MYB domain transcription factor family	0.842006	130.324	109.733	contig11713	2.00E-60	0
AT5G65310	homeobox protein 5	[27.3.22] RNA.regulation of transcription.HB,Homeobox transcription factor family	0.841479	140.137	117.923	contig294	1.00E-106	0
AT5G35100	Cyclophilin-like peptidyl-prolyl cis-trans isomerase family protein	[31.3.1] cell.cycle.peptidylprolyl isomerase	0.841267	78.1298	65.728	contig12195	6.00E-138	7.09301e-05
AT5G50380	exocyst subunit exo70 family protein F1	[31.4] cell.vesicle transport	0.841137	27.7862	23.372	contig4420	0	8.17725e-05
AT4G28490	Leucine-rich receptor-like protein kinase family protein	[30.2.11] signalling.receptor kinases.leucine rich repeat XI	0.841082	17.9646	15.1097	contig16862	0	0.00736163
AT1G57590	Pectinacetylesterase family protein	[10.8.2] cell wall.pectin*esterases.acetyl esterase	0.840073	75.8756	63.741	contig12807	0	0
AT5G45470	Protein of unknown function (DUF594)	[35.2.1001] not assigned.unknown	0.838455	59.9066	50.229	contig8919	0	0
AT1G29400	MEI2-like protein 5	[33.99] development.unspecified	0.838328	38.4934	32.2701	contig4274	0	4.02531e-11
AT5G20840	Phosphoinositide phosphatase family protein	[30.4] signalling.phosphinositides	0.837693	31.4841	26.374	contig11418	0	9.15759e-10
AT4G26540	Leucine-rich repeat receptor-like protein kinase family protein	[30.2.11] signalling.receptor kinases.leucine rich repeat XI	0.83711	193.509	161.989	contig1763	0	0.000906701
AT1G54130	RELA/SPOT homolog 3	[20.1.5] stress.biotic.regulation of transcription	0.836777	36.9742	30.9392	contig2241	0	3.10955e-09
AT1G54090	exocyst subunit exo70 family protein D2	[31.4] cell.vesicle transport	0.836618	49.7681	41.6369	contig7917	0	6.83881e-07
AT5G24350	#N/A	[35.1.1023] not assigned.no ontology	0.836395	8.69724	7.27434	contig15356	0	0.000115535
AT3G49060	U-box domain-containing protein kinase family protein	[29.4.1.59] protein.postranslational modification.kinase.receptor like cytoplasmatic kinase IX	0.836185	21.1144	17.6555	contig2498	0	0.00750155
AT3G26570	#N/A	[34.7] transport.phosphate	0.835572	75.4292	63.0265	contig4380	3.00E-99	1.41691e-08
AT1G27760	interferon-related developmental regulator family protein / IFRD protein family	[35.1.1023] not assigned.no ontology	0.835478	37.2022	31.0816	contig9502	0	3.36457e-06
AT2G45910	U-box domain-containing protein kinase family protein	[29.4.1.59] protein.postranslational modification.kinase.receptor like cytoplasmatic kinase IX	0.833933	38.2285	31.88	contig9194	0	3.32088e-10
AT1G30400	multidrug resistance-associated protein 1	[34.16] transport.ABC transporters and multidrug resistance systems	0.833833	14.1654	11.8116	contig6773	0	0.000837416
AT3G12010	0	[35.2.1001] not assigned.unknown	0.833096	31.9512	26.6185	contig1917	0	5.61048e-07
AT3G19990	0	[35.2.1001] not assigned.unknown	0.83178	41.7139	34.6968	contig7375	0	2.66801e-06
AT3G51840	acyl-CoA oxidase 4	[11.9.4.2] lipid metabolism.lipid degradation.beta-oxidation.acyl CoA DH	0.830771	104.437	86.7635	contig6569	0	2.39788e-05
AT5G44180	Homeodomain-like transcriptional regulator	[27.3.22] RNA.regulation of transcription.HB,Homeobox transcription factor family	0.830489	24.6313	20.4561	contig2560	0	1.2881e-09
AT1G15810	S15/NS1, RNA-binding protein	[29.2.1.1.3.1.15] protein.synthesis.ribosomal protein.prokaryotic.unknown organellar.30S subunit.S15	0.83024	25.46	21.1379	contig13390	1.00E-108	0.00516626
AT3G02050	K+ uptake transporter 3	[34.15] transport.potassium	0.82908	35.5016	29.4337	contig4014	0	0
AT1G17680	tetratricopeptide repeat (TPR)-containing protein	[27.3.50] RNA.regulation of transcription.General Transcription	0.828306	15.4749	12.8179	contig237	0	0.00288977
AT4G14210	phytoene desaturase 3	[16.1.4.2] secondary metabolism.isoprenoids.carotenoids.phytoene dehydrogenase	0.827434	39.8999	33.0145	contig16759	0	0.00635071
AT4G36750	Quinone reductase family protein	[11.8] lipid metabolism.'exotics'(steroids, squalene etc)	0.827034	70.4058	58.228	contig5132	2.00E-112	8.20237e-05
AT3G24495	MUTS homolog 7	[28.2] DNA.repair	0.826324	39.0121	32.2367	contig456	1.00E-10	0
AT3G06670	#N/A	[35.2.1001] not assigned.unknown	0.826227	23.5326	19.4433	contig8206	0	0.000159294
AT1G03220	Eukaryotic aspartyl protease family protein	[29.5.4] protein.degradation.aspartate protease	0.825735	62.799	51.8554	contig3452	0	8.55379e-10
AT3G44890	ribosomal protein L9	[29.2.1.1.1.2.9] protein.synthesis.ribosomal protein.prokaryotic.chloroplast.50S subunit.L9	0.824784	51.4126	42.4044	contig2359	2.00E-69	0.00350793
AT5G54250	cyclic nucleotide-gated cation channel 4	[34.22] transport.cyclic nucleotide or calcium regulated channels	0.822175	58.7669	48.3166	contig7294	0	0
AT3G07880	Immunoglobulin E-set superfamily protein	[30.5] signalling.G-proteins	0.821514	165.227	135.736	contig1883	2.00E-108	0
AT4G33200	myosin, putative	[31.1] cell.organisation	0.82149	15.1627	12.456	contig9208	0	1.07395e-07
AT1G64630	#N/A	[29.4] protein.postranslational modification	0.821192	39.7658	32.6554	contig8448	1.00E-80	0.00156941
AT2G26110	Protein of unknown function (DUF761)	[35.2.1001] not assigned.unknown	0.820671	54.9575	45.102	contig11605	3.00E-93	2.72715e-09
AT3G22970	Protein of unknown function (DUF506)	[35.2.1001] not assigned.unknown	0.818819	66.791	54.6898	contig5694	2.00E-121	0
AT2G26570	Plant protein of unknown function (DUF827)	[35.2.1001] not assigned.unknown	0.818613	113.501	92.913	contig2427	0	0
AT3G22890	ATP sulfurylase 1	[14.1] S-assimilation.ATPS	0.818452	97.3399	79.668	contig1477	0	0
AT1G76150	enoyl-CoA hydratase 2	[11.8] lipid metabolism.'exotics'(steroids, squalene etc)	0.818343	186.892	152.941	contig5394	7.00E-91	0
AT4G08920	cryptochrome 1	[30.11] signalling.light	0.816825	83.5628	68.2561	contig1721	0	0
AT5G66850	mitogen-activated protein kinase kinase kinase 5	[30.6] signalling.MAP kinases	0.816819	32.7	26.7099	contig7608	0	6.70315e-08
AT1G27150	Tetratricopeptide repeat (TPR)-like superfamily protein	[35.2.1001] not assigned.unknown	0.816767	39.9288	32.6126	contig8494	2.00E-165	6.89845e-05
AT4G32300	S-domain-2 5	[29.4] protein.postranslational modification	0.816394	19.5449	15.9563	contig3416	0	0.000198647
AT1G73680	#N/A	[26.14] misc.oxygenases	0.81547	194.645	158.727	contig2896	0	0
AT3G48530	SNF1-related protein kinase regulatory subunit gamma 1	[10.5] cell wall.cell wall proteins	0.814362	97.8042	79.648	contig4450	0	0
AT2G01450	MAP kinase 17	[30.6] signalling.MAP kinases	0.81409	116.538	94.8725	contig14067	2.00E-58	0.000630664
AT4G40060	homeobox protein 16	[27.3.22] RNA.regulation of transcription.HB,Homeobox transcription factor family	0.813521	33.986	27.6483	contig802	4.00E-117	1.10696e-10
AT3G22560	Acyl-CoA N-acyltransferases (NAT) superfamily protein	[26.24] misc.GCN5-related N-acetyltransferase	0.813068	62.9133	51.1528	contig8797	1.00E-74	3.88159e-06
AT1G29070	Ribosomal protein L34	[29.2.1.1.1.2.34] protein.synthesis.ribosomal protein.prokaryotic.chloroplast.50S subunit.L34	0.812286	41.7623	33.923	contig16186	5.00E-57	0.00362994
AT4G13530	0	[35.2.1001] not assigned.unknown	0.811824	44.3346	35.9919	contig1750	4.00E-94	6.93028e-07
AT4G04040	Phosphofructokinase family protein	[4.1.5] glycolysis.cytosolic branch.pyrophosphate-fructose-6-P phosphotransferase	0.809214	42.389	34.3018	contig1234	0	0
AT3G09770	RING/U-box superfamily protein	[29.5.11.4.2] protein.degradation.ubiquitin.E3.RING	0.80914	41.8837	33.8898	contig2062	2.00E-89	0.00378649
AT3G53400	0	[35.2.1001] not assigned.unknown	0.808315	63.9753	51.7122	contig1911	0	0
AT3G51950	Zinc finger (CCCH-type) family protein / RNA recognition motif (RRM)-containing protein	[27.3.99] RNA.regulation of transcription.unclassified	0.807899	77.7112	62.7829	contig9999	6.00E-69	1.14802e-07
AT4G14430	indole-3-butyric acid response 10	[11.9.4.3] lipid metabolism.lipid degradation.beta-oxidation.enoyl CoA hydratase	0.807573	72.989	58.944	contig3742	3.00E-37	0.00383355
AT5G46190	RNA-binding KH domain-containing protein	[27.4] RNA.RNA binding	0.807379	22.0198	17.7783	contig12934	0	0.000241217
AT1G60940	SNF1-related protein kinase 2.10	[29.4] protein.postranslational modification	0.807065	69.6321	56.1976	contig4550	1.00E-106	1.13998e-05
AT3G50950	#N/A	[20.1.7] stress.biotic.PR-proteins	0.807062	29.3053	23.6512	contig9741	0	8.05063e-11
AT4G28260	0	[35.2.1001] not assigned.unknown	0.806225	64.9189	52.3392	contig4444	0	0
AT3G27160	Ribosomal protein S21 family protein	[29.2.1.1.3.1.21] protein.synthesis.ribosomal protein.prokaryotic.unknown organellar.30S subunit.S21	0.806147	197.574	159.274	contig3552	2.00E-52	0
AT3G51730	saposin B domain-containing protein	[35.1.1023] not assigned.no ontology	0.806027	327.284	263.8	contig61	7.00E-87	0
AT1G55860	ubiquitin-protein ligase 1	[29.5.11.4.1] protein.degradation.ubiquitin.E3.HECT	0.805528	31.0488	25.0107	contig3025	0	0.00867173
AT1G68020	UDP-Glycosyltransferase / trehalose-phosphatase family protein	[3.2.3] minor CHO metabolism.trehalose.potential TPS/TPP	0.805039	29.4794	23.732	contig8776	0	0.00389607
AT5G60580	#N/A	[29.5.11.4.2] protein.degradation.ubiquitin.E3.RING	0.80473	20.5964	16.5745	contig7544	0	6.91951e-07
AT1G22550	Major facilitator superfamily protein	[34.13] transport.peptides and oligopeptides	0.804266	132.539	106.597	contig3339	0	0.00255214
AT1G70690	Receptor-like protein kinase-related family protein	[30.2.99] signalling.receptor kinases.misc	0.803913	51.5396	41.4334	contig5416	1.00E-88	3.80976e-07
AT4G16190	Papain family cysteine protease	[29.5.3] protein.degradation.cysteine protease	0.803744	387.547	311.489	contig45131	1.00E-67	0
AT3G26890	0	[35.2.1001] not assigned.unknown	0.802907	21.1252	16.9615	contig11845	0	5.04955e-07
AT1G22930	T-complex protein 11	[35.1.1023] not assigned.no ontology	0.80267	58.7931	47.1915	contig2777	0	0
AT5G56240	0	[35.2.1001] not assigned.unknown	0.801818	23.9986	19.2425	contig1585	0	0.00072156
AT5G49360	beta-xylosidase 1	[10.6.2] cell wall.degradation.mannan-xylose-arabinose-fucose	0.800596	76.3197	61.1013	contig3719	0	0
AT4G34390	extra-large GTP-binding protein 2	[30.5] signalling.G-proteins	0.800333	14.3884	11.5155	contig23344	0	6.40044e-05
AT5G13510	Ribosomal protein L10 family protein	[29.2.1.1.1.2.10] protein.synthesis.ribosomal protein.prokaryotic.chloroplast.50S subunit.L10	0.799478	49.3927	39.4884	contig18807	2.00E-103	1.05552e-06
AT1G23180	ARM repeat superfamily protein	[35.1.3] not assigned.no ontology.armadillo/beta-catenin repeat family protein	0.799358	27.1324	21.6885	contig4099	0	5.93734e-10
AT4G23160	cysteine-rich RLK (RECEPTOR-like protein kinase) 8	[30.2.17] signalling.receptor kinases.DUF 26	0.798058	48.8042	38.9485	contig37261	1.00E-58	0.000113845
AT1G47128	Granulin repeat cysteine protease family protein	[29.5.3] protein.degradation.cysteine protease	0.797939	1436.43	1146.19	contig1546	0	0
AT1G11400	partner of Y14-MAGO	[35.2.1001] not assigned.unknown	0.797608	55.6815	44.412	contig4492	3.00E-65	0
AT1G11360	Adenine nucleotide alpha hydrolases-like superfamily protein	[20.2.99] stress.abiotic.unspecified	0.79706	27.6163	22.0119	contig2202	1.00E-114	0.00889299
AT1G76890	Duplicated homeodomain-like superfamily protein	[27.3.30] RNA.regulation of transcription.Trihelix, Triple-Helix transcription factor family	0.797029	146.258	116.572	contig862	9.00E-157	0
AT2G41250	Haloacid dehalogenase-like hydrolase (HAD) superfamily protein	[35.1.1023] not assigned.no ontology	0.796441	52.2072	41.58	contig374	2.00E-137	2.89823e-09
AT5G64330	Phototropic-responsive NPH3 family protein	[30.11] signalling.light	0.796349	200.849	159.946	contig1877	0	0
AT3G18770	Autophagy-related protein 13	[35.2.1001] not assigned.unknown	0.795946	15.298	12.1764	contig12731	0	0.000249909
AT1G48350	Ribosomal L18p/L5e family protein	[29.2.1.1.1.2.18] protein.synthesis.ribosomal protein.prokaryotic.chloroplast.50S subunit.L18	0.795187	38.4924	30.6087	contig20995	3.00E-84	0.00100521
AT2G22660	Protein of unknown function (duplicated DUF1399)	[35.1.40] not assigned.no ontology.glycine rich proteins	0.794778	135.514	107.704	contig3403	0	0
AT4G02510	translocon at the outer envelope membrane of chloroplasts 159	[29.3.3] protein.targeting.chloroplast	0.79408	49.707	39.4713	contig6512	0	2.75734e-09
AT3G07310	Protein of unknown function (DUF760)	[35.2.1001] not assigned.unknown	0.792422	23.362	18.5126	contig63	1.00E-166	0.000815681
AT1G51790	Leucine-rich repeat protein kinase family protein	[30.11] signalling.light	0.792313	14.4123	11.419	contig16046	0	1.5736e-07
AT5G48730	Pentatricopeptide repeat (PPR) superfamily protein	[35.1.5] not assigned.no ontology.pentatricopeptide (PPR) repeat-containing protein	0.790821	15.2534	12.0627	contig9005	0	0.00921959
AT1G27320	histidine kinase 3	[17.4.2] hormone metabolism.cytokinin.signal transduction	0.790591	41.7599	33.0149	contig514	0	1.09921e-07
AT4G09760	#N/A	[11.3.2] lipid metabolism.Phospholipid synthesis.choline kinase	0.788849	181.169	142.915	contig17178	9.00E-19	2.93603e-06
AT2G15890	maternal effect embryo arrest 14	[35.2.1001] not assigned.unknown	0.788618	128.555	101.381	contig5877	1.00E-86	0
AT2G35940	BEL1-like homeodomain 1	[27.3.22] RNA.regulation of transcription.HB,Homeobox transcription factor family	0.788056	38.9182	30.6697	contig199	0	0
AT5G17540	HXXXD-type acyl-transferase family protein	[20.1.1001] stress.biotic	0.787696	59.203	46.6339	contig13541	0	0
AT1G78620	#N/A	[35.1.1023] not assigned.no ontology	0.787313	26.7003	21.0215	contig9111	2.00E-134	5.44741e-05
AT3G61150	homeodomain GLABROUS 1	[33.99] development.unspecified	0.787282	11.5732	9.11138	contig11821	0	1.33582e-05
AT4G22190	0	[35.2.1001] not assigned.unknown	0.787076	480.346	378.069	contig3557	3.00E-67	0
AT5G35370	S-locus lectin protein kinase family protein	[29.4] protein.postranslational modification	0.787044	12.4165	9.77237	contig21188	0	0.000234843
AT2G18700	trehalose phosphatase/synthase 11	[3.2.3] minor CHO metabolism.trehalose.potential TPS/TPP	0.786019	20.0185	15.7349	contig1207	0	0
AT1G60140	trehalose phosphate synthase	[3.2.3] minor CHO metabolism.trehalose.potential TPS/TPP	0.785326	54.5248	42.8197	contig4354	0	0
AT1G10960	ferredoxin 1	[1.1.5.2] PS.lightreaction.other electron carrier (ox/red).ferredoxin	0.785258	159.589	125.318	contig13980	5.00E-56	0
AT4G24690	ubiquitin-associated (UBA)/TS-N domain-containing protein / octicosapeptide/Phox/Bemp1 (PB1) domain-containing protein	[29.5.11] protein.degradation.ubiquitin	0.785165	353.899	277.869	contig1784	0	0
AT1G67280	Glyoxalase/Bleomycin resistance protein/Dioxygenase superfamily protein	[24.2] Biodegradation of Xenobiotics.lactoylglutathione lyase	0.784988	69.6551	54.6784	contig7764	5.00E-126	1.00633e-11
AT1G75380	bifunctional nuclease in basal defense response 1	[20.2.4] stress.abiotic.touch/wounding	0.784745	245.392	192.57	contig347	3.00E-143	7.74068e-08
AT3G53230	ATPase, AAA-type, CDC48 protein	[31.2] cell.division	0.784425	81.7387	64.1179	contig2406	0	0
AT5G44530	Subtilase family protein	[29.5.1] protein.degradation.subtilases	0.784029	16.2949	12.7756	contig20610	0	4.02531e-10
AT1G67870	glycine-rich protein	[35.1.40] not assigned.no ontology.glycine rich proteins	0.784026	110.583	86.6998	contig4456	7.00E-12	0
AT1G80460	Actin-like ATPase superfamily protein	[11.5.1] lipid metabolism.glyceral metabolism.glycerol kinase	0.783752	123.087	96.47	contig2893	0	0
AT3G10020	0	[35.2.1001] not assigned.unknown	0.783492	286.21	224.243	contig7484	2.00E-29	0
AT5G26710	Glutamyl/glutaminyl-tRNA synthetase, class Ic	[29.1.17] protein.aa activation.glutamate-tRNA ligase	0.781471	72.1418	56.3768	contig780	0	0
AT3G13530	mitogen-activated protein kinase kinase kinase 7	[30.6] signalling.MAP kinases	0.780745	24.0703	18.7928	contig6132	0	0.00545642
AT3G49870	ADP-ribosylation factor-like A1C	[29.3.4.99] protein.targeting.secretory pathway.unspecified	0.779917	85.305	66.5308	contig2669	3.00E-101	0
AT3G63490	Ribosomal protein L1p/L10e family	[29.2.1.1.1.2.1] protein.synthesis.ribosomal protein.prokaryotic.chloroplast.50S subunit.L1	0.779598	58.2331	45.3984	contig9706	2.00E-146	0
AT3G18280	Bifunctional inhibitor/lipid-transfer protein/seed storage 2S albumin superfamily protein	[26.21] misc.protease inhibitor/seed storage/lipid transfer protein (LTP) family protein	0.779154	61.215	47.6959	contig5975	6.00E-23	1.72413e-05
AT1G06460	alpha-crystallin domain 32.1	[20.2.1] stress.abiotic.heat	0.778477	145.497	113.266	contig13304	3.00E-43	0
AT3G49350	Ypt/Rab-GAP domain of gyp1p superfamily protein	[30.5] signalling.G-proteins	0.77839	60.29	46.9292	contig14286	3.00E-140	6.1386e-10
AT2G38400	alanine:glyoxylate aminotransferase 3	[13.1.1.3.11] amino acid metabolism.synthesis.central amino acid metabolism.alanine.alanine-glyoxylate aminotransferase	0.777788	211.113	164.201	contig1022	3.00E-109	0
AT2G32240	0	[35.2.1001] not assigned.unknown	0.777662	51.8814	40.3462	contig9861	0	7.02083e-05
AT1G55680	Transducin/WD40 repeat-like superfamily protein	[35.1.1023] not assigned.no ontology	0.777054	53.1664	41.3132	contig7549	0	0
AT5G62470	myb domain protein 96	[27.3.25] RNA.regulation of transcription.MYB domain transcription factor family	0.776952	19.6065	15.2333	contig15676	4.00E-146	0.000401027
AT5G43780	Pseudouridine synthase/archaeosine transglycosylase-like family protein	[14.1] S-assimilation.ATPS	0.775863	78.167	60.6469	contig13491	0	0.00477692
AT2G30530	0	[35.2.1001] not assigned.unknown	0.774717	39.1479	30.3285	contig1957	4.00E-65	0.000103958
AT5G15270	#N/A	[27.4] RNA.RNA binding	0.774446	18.309	14.1793	contig184	0	3.50439e-05
AT3G62310	RNA helicase family protein	[27.1.2] RNA.processing.RNA helicase	0.774082	29.297	22.6783	contig5426	1.00E-168	0.00275889
AT5G19140	Aluminium induced protein with YGL and LRDR motifs	[15] metal handling	0.773424	738.913	571.493	contig4599	8.00E-76	0
AT3G48740	Nodulin MtN3 family protein	[33.99] development.unspecified	0.773368	72.3351	55.9417	contig4333	3.00E-67	5.5972e-06
AT5G65110	acyl-CoA oxidase 2	[11.9.4.2] lipid metabolism.lipid degradation.beta-oxidation.acyl CoA DH	0.773034	20.6606	15.9714	contig8988	0	2.01266e-11
AT2G01420	#N/A	[17.2.2] hormone metabolism.auxin.signal transduction	0.772714	196.977	152.207	contig5380	0	0
AT3G02470	S-adenosylmethionine decarboxylase	[22.1.2] polyamine metabolism.synthesis.SAM decarboxylase	0.7726	391.298	302.317	contig861	6.00E-42	6.17381e-05
AT4G27830	beta glucosidase 10	[26.3] misc.gluco-, galacto- and mannosidases	0.771898	44.0495	34.0017	contig1832	0	0
AT1G64720	Polyketide cyclase/dehydrase and lipid transport superfamily protein	[11.6] lipid metabolism.lipid transfer proteins etc	0.768677	146.263	112.429	contig2614	6.00E-180	0
AT3G23050	indole-3-acetic acid 7	[27.3.40] RNA.regulation of transcription.Aux/IAA family	0.768527	970.296	745.698	contig2399	4.00E-67	0
AT5G54610	#N/A	[31.1] cell.organisation	0.767843	146.413	112.422	contig2280	2.00E-16	6.30062e-07
AT1G19000	Homeodomain-like superfamily protein	[27.3.26] RNA.regulation of transcription.MYB-related transcription factor family	0.767682	56.72	43.5429	contig13063	2.00E-41	0.00207446
AT1G73990	signal peptide peptidase	[29.5] protein.degradation	0.7671	16.2329	12.4523	contig25365	0	0.00335035
AT2G02970	GDA1/CD39 nucleoside phosphatase family protein	[23.2] nucleotide metabolism.degradation	0.766866	41.1167	31.531	contig3695	0	0.000336339
AT5G11650	alpha/beta-Hydrolases superfamily protein	[35.1.1023] not assigned.no ontology	0.766219	49.5043	37.9311	contig25190	1.00E-51	0.000102731
AT5G04040	Patatin-like phospholipase family protein	[33.1] development.storage proteins	0.766048	23.0059	17.6236	contig8025	0	0
AT2G31400	genomes uncoupled 1	[35.1.5] not assigned.no ontology.pentatricopeptide (PPR) repeat-containing protein	0.765844	31.4021	24.0491	contig8086	0	1.5882e-05
AT1G19660	Wound-responsive family protein	[20.2.4] stress.abiotic.touch/wounding	0.765437	93.0436	71.2191	contig103	5.00E-152	0
AT1G06560	NOL1/NOP2/sun family protein	[35.1.1023] not assigned.no ontology	0.764967	37.4632	28.6581	contig1099	0	0
AT1G77690	like AUX1 3	[17.2.2] hormone metabolism.auxin.signal transduction	0.764552	93.5016	71.4868	contig7360	0	0
AT1G54440	#N/A	[28.1] DNA.synthesis/chromatin structure	0.763245	24.8944	19.0005	contig18106	1.00E-116	0.00176325
AT3G26000	Ribonuclease inhibitor	[29.5.11.4.3.2] protein.degradation.ubiquitin.E3.SCF.FBOX	0.763183	13.1649	10.0472	contig7788	4.00E-153	3.46743e-05
AT4G29010	Enoyl-CoA hydratase/isomerase family	[11.9.4.9] lipid metabolism.lipid degradation.beta-oxidation.multifunctional	0.762948	289.592	220.943	contig1322	0	2.22499e-08
AT3G04790	Ribose 5-phosphate isomerase, type A protein	[1.3.10] PS.calvin cycle.Rib5P Isomerase	0.761067	84.9972	64.6885	contig4103	1.00E-121	0
AT2G44450	beta glucosidase 15	[26.3] misc.gluco-, galacto- and mannosidases	0.760893	3843.96	2924.84	contig332	0	0
AT4G32250	Protein kinase superfamily protein	[29.4] protein.postranslational modification	0.760869	21.8113	16.5956	contig6563	0	0
AT4G29270	HAD superfamily, subfamily IIIB acid phosphatase	[26.13] misc.acid and other phosphatases	0.760718	511.164	388.851	contig1576	1.00E-97	0
AT2G40490	Uroporphyrinogen decarboxylase	[19.7] tetrapyrrole synthesis.uroporphyrinogen decarboxylase	0.759699	42.0549	31.9491	contig11946	0	0
AT5G63320	nuclear protein X1	[35.2.1001] not assigned.unknown	0.758088	29.7965	22.5884	contig11502	2.00E-163	1.00633e-11
AT2G01600	ENTH/ANTH/VHS superfamily protein	[35.1.21] not assigned.no ontology.epsin N-terminal homology (ENTH) domain-containing protein	0.758087	56.0002	42.453	contig4428	4.00E-161	0.00405031
AT4G26090	NB-ARC domain-containing disease resistance protein	[20.1.1001] stress.biotic	0.758003	9.52447	7.21958	contig29750	0	0.00521668
AT3G44630	#N/A	[20.1.7] stress.biotic.PR-proteins	0.757955	69.8442	52.9388	contig1056	0	0.000455579
AT5G06560	Protein of unknown function, DUF593	[35.2.1001] not assigned.unknown	0.757909	23.1431	17.5403	contig18061	2.00E-129	0.00278798
AT5G62680	Major facilitator superfamily protein	[34.13] transport.peptides and oligopeptides	0.757648	25.7188	19.4858	contig18536	0	0.00400763
AT4G01310	Ribosomal L5P family protein	[29.2.1.1.1.2.5] protein.synthesis.ribosomal protein.prokaryotic.chloroplast.50S subunit.L5	0.757568	35.1269	26.611	contig14603	3.00E-125	1.59e-08
AT3G22750	Protein kinase superfamily protein	[29.4] protein.postranslational modification	0.757421	24.0705	18.2315	contig10193	0	0.000109587
AT1G48790	associated molecule with the SH3 domain of STAM 1	[35.1.1023] not assigned.no ontology	0.756455	21.804	16.4937	contig12264	1.00E-116	0.000119101
AT1G01790	K+ efflux antiporter 1	[34.15] transport.potassium	0.755651	27.3459	20.664	contig899	0	3.38126e-09
AT5G44650	0	[35.2.1001] not assigned.unknown	0.755435	16.9528	12.8068	contig11107	5.00E-102	4.04544e-09
AT4G21910	#N/A	[34.99] transport.misc	0.755128	52.8967	39.9438	contig16655	0	1.57747e-05
AT3G23590	REF4-related 1	[35.2.1001] not assigned.unknown	0.754674	94.847	71.5785	contig13887	0	0.00737913
AT3G21000	Gag-Pol-related retrotransposon family protein	[35.2.1001] not assigned.unknown	0.754089	13.9321	10.5061	contig10899	1.00E-09	0
AT1G17450	B-block binding subunit of TFIIIC	[35.1.1023] not assigned.no ontology	0.753889	8.5125	6.41748	contig7050	0	0.00635611
AT5G02830	Tetratricopeptide repeat (TPR)-like superfamily protein	[35.1.5] not assigned.no ontology.pentatricopeptide (PPR) repeat-containing protein	0.753495	9.28251	6.99432	contig9085	0	2.61645e-09
AT5G03650	starch branching enzyme 2.2	[2.1.2.3] major CHO metabolism.synthesis.starch.starch branching	0.753095	27.7625	20.9078	contig19923	0	2.21967e-06
AT2G36950	Heavy metal transport/detoxification superfamily protein	[34.99] transport.misc	0.752944	42.9546	32.3425	contig521	8.00E-68	0
AT5G02880	ubiquitin-protein ligase 4	[29.5.11.4.1] protein.degradation.ubiquitin.E3.HECT	0.752717	32.4844	24.4516	contig3838	0	0
AT4G05160	AMP-dependent synthetase and ligase family protein	[16.2.1.3] secondary metabolism.phenylpropanoids.lignin biosynthesis.4CL	0.752094	21.8908	16.4639	contig17943	0	2.72531e-05
AT4G03420	Protein of unknown function (DUF789)	[35.2.1001] not assigned.unknown	0.751925	33.503	25.1917	contig11100	9.00E-112	1.71076e-09
AT1G56500	haloacid dehalogenase-like hydrolase family protein	[35.1.1023] not assigned.no ontology	0.751511	16.433	12.3496	contig10264	0	0.000155456
AT3G20250	pumilio 5	[35.1.12] not assigned.no ontology.pumilio/Puf RNA-binding domain-containing protein	0.751101	60.777	45.6497	contig4459	0	0.000422666
AT1G64510	Translation elongation factor EF1B/ribosomal protein S6 family protein	[29.2.1.1.1.1.6] protein.synthesis.ribosomal protein.prokaryotic.chloroplast.30S subunit.S6	0.750753	23.1711	17.3958	contig5902	2.00E-71	0.00185524
AT5G10200	ARM-repeat/Tetratricopeptide repeat (TPR)-like protein	[35.2.1001] not assigned.unknown	0.750428	25.2888	18.9774	contig6054	0	2.46822e-07
AT5G60910	AGAMOUS-like 8	[33.99] development.unspecified	0.750325	24.5537	18.4232	contig3132	2.00E-104	0.00176921
AT2G33170	Leucine-rich repeat receptor-like protein kinase family protein	[30.2.11] signalling.receptor kinases.leucine rich repeat XI	0.75007	8.46155	6.34676	contig16204	0	5.93119e-06
AT4G27600	pfkB-like carbohydrate kinase family protein	[3.5] minor CHO metabolism.others	0.748735	21.2586	15.9171	contig25279	0	4.02411e-07
AT3G50380	Protein of unknown function (DUF1162)	[35.2.1001] not assigned.unknown	0.748496	5.65759	4.23468	contig467	0	2.01266e-11
AT3G19000	2-oxoglutarate (2OG) and Fe(II)-dependent oxygenase superfamily protein	[21.2] redox.ascorbate and glutathione	0.748422	69.0053	51.6451	contig8232	2.00E-84	1.82052e-06
AT4G01800	Albino or Glassy Yellow 1	[29.3.3] protein.targeting.chloroplast	0.747913	19.8714	14.8621	contig21347	0	0
AT1G16080	0	[35.2.1001] not assigned.unknown	0.747385	30.0628	22.4685	contig15135	2.00E-154	0.00325492
AT3G59940	Galactose oxidase/kelch repeat superfamily protein	[29.5.11.4.3.2] protein.degradation.ubiquitin.E3.SCF.FBOX	0.747367	256.383	191.612	contig6739	2.00E-66	1.24785e-09
AT1G21980	phosphatidylinositol-4-phosphate 5-kinase 1	[30.4.1] signalling.phosphinositides.phosphatidylinositol-4-phosphate 5-kinase	0.747136	79.0036	59.0265	contig501	0	0.000328013
AT1G69740	Aldolase superfamily protein	[19.4] tetrapyrrole synthesis.ALA dehydratase	0.746659	147.362	110.029	contig4850	2.00E-113	0.000838044
AT5G21920	YGGT family protein	[35.1.1023] not assigned.no ontology	0.746371	18.5704	13.8604	contig10694	6.00E-116	0.00122909
AT5G54940	Translation initiation factor SUI1 family protein	[29.2.3] protein.synthesis.initiation	0.746246	249.507	186.194	contig3549	7.00E-58	0
AT5G07440	glutamate dehydrogenase 2	[12.3.1] N-metabolism.N-degradation.glutamate dehydrogenase	0.745799	164.055	122.352	contig4072	2.00E-153	0
AT2G39890	proline transporter 1	[34.3] transport.amino acids	0.744256	89.5045	66.6143	contig35	1.00E-151	0
AT1G65890	acyl activating enzyme 12	[11.1.8] lipid metabolism.FA synthesis and FA elongation.acyl coa ligase	0.744197	17.5692	13.075	contig10918	1.00E-177	9.2065e-05
AT5G07870	HXXXD-type acyl-transferase family protein	[16.2] secondary metabolism.phenylpropanoids	0.743819	22.1983	16.5115	contig6028	0	1.49943e-09
AT1G55020	lipoxygenase 1	[17.7.1.2] hormone metabolism.jasmonate.synthesis-degradation.lipoxygenase	0.743067	851.582	632.783	contig3989	0	0
AT5G44100	#N/A	[29.4] protein.postranslational modification	0.742932	36.2551	26.9351	contig6045	1.00E-176	0.000284289
AT1G40390	#N/A	[35.2.1001] not assigned.unknown	0.741362	106.689	79.0955	contig7202	3.00E-16	0.000140002
AT2G39190	Protein kinase superfamily protein	[35.1.1] not assigned.no ontology.ABC1 family protein	0.740708	28.2811	20.9481	contig2656	0	0.00207689
AT1G17340	Phosphoinositide phosphatase family protein	[30.4] signalling.phosphinositides	0.739614	26.4914	19.5934	contig5138	0	0
AT5G58540	#N/A	[29.4.1.51] protein.postranslational modification.kinase.receptor like cytoplasmatic kinase I	0.738132	35.5873	26.2681	contig27007	4.00E-74	1.00588e-06
AT1G01340	cyclic nucleotide gated channel 10	[34.22] transport.cyclic nucleotide or calcium regulated channels	0.737871	37.5175	27.6831	contig11914	0	0.000498162
AT4G24120	YELLOW STRIPE like 1	[34.12] transport.metal	0.737284	38.9249	28.6987	contig11924	4.00E-88	0.000188486
AT2G36990	RNApolymerase sigma-subunit F	[27.3.85] RNA.regulation of transcription.sigma like plant	0.736504	11.164	8.22233	contig12032	0	3.95386e-08
AT1G11310	Seven transmembrane MLO family protein	[20.1.3.1] stress.biotic.signalling.MLO-like	0.7364	1214.94	894.684	contig2449	5.00E-27	0
AT2G24200	Cytosol aminopeptidase family protein	[29.5] protein.degradation	0.735837	187.266	137.798	contig1282	2.00E-128	9.81371e-08
AT1G75500	Walls Are Thin 1	[33.99] development.unspecified	0.735433	601.127	442.089	contig3045	3.00E-21	8.55379e-10
AT2G13450	0	[35.1.1023] not assigned.no ontology	0.735141	8.96791	6.59267	contig12819	5.00E-16	0.00537339
AT3G06420	Ubiquitin-like superfamily protein	[29.5.2] protein.degradation.autophagy	0.734589	22.4631	16.5012	contig1297	9.00E-60	0.00283615
AT5G02890	HXXXD-type acyl-transferase family protein	[35.1.1023] not assigned.no ontology	0.733922	41.8926	30.7459	contig12298	6.00E-126	9.47338e-05
AT4G30960	SOS3-interacting protein 3	[29.4] protein.postranslational modification	0.73359	658.397	482.993	contig1204	2.00E-142	0
AT2G45740	peroxin 11D	[29.3.5] protein.targeting.peroxisomes	0.733577	43.0693	31.5946	contig15595	4.00E-104	5.8367e-10
AT5G58250	0	[35.2.1001] not assigned.unknown	0.733355	13.5737	9.95437	contig18764	7.00E-77	0.00674517
AT2G37650	GRAS family transcription factor	[33.99] development.unspecified	0.732573	26.4856	19.4026	contig10340	0	0
AT1G60000	RNA-binding (RRM/RBD/RNP motifs) family protein	[27.4] RNA.RNA binding	0.731518	19.1462	14.0058	contig6803	1.00E-110	2.17367e-09
AT2G43850	#N/A	[29.4] protein.postranslational modification	0.731419	9.82422	7.18562	contig15285	0	0.00108568
AT4G24680	modifier of snc1	[35.2.1001] not assigned.unknown	0.731297	19.4199	14.2017	contig6685	0	0.00286483
AT1G12580	phosphoenolpyruvate carboxylase-related kinase 1	[4.1.16] glycolysis.cytosolic branch.phospho-enol-pyruvate carboxylase kinase (PPCK)	0.731179	29.2319	21.3737	contig5325	3.00E-120	0.00396311
AT4G32940	gamma vacuolar processing enzyme	[29.3.4.3] protein.targeting.secretory pathway.vacuole	0.730423	1034.96	755.961	contig1545	3.00E-121	0
AT1G05960	#N/A	[35.2.1001] not assigned.unknown	0.73006	28.6596	20.9232	contig4308	0	0.000379834
AT1G56700	#N/A	[29.5] protein.degradation	0.729769	255.367	186.359	contig11648	2.00E-52	0
AT5G24165	0	[35.2.1001] not assigned.unknown	0.72964	96.5094	70.4171	contig9972	3.00E-26	0
AT1G63650	basic helix-loop-helix (bHLH) DNA-binding superfamily protein	[27.3.6] RNA.regulation of transcription.bHLH,Basic Helix-Loop-Helix family	0.729635	111.428	81.3016	contig9097	0	0
AT3G59010	pectin methylesterase 61	[10.8.99] cell wall.pectin*esterases.misc	0.729418	181.752	132.573	contig3019	1.00E-142	9.05696e-11
AT5G42030	ABL interactor-like protein 4	[35.2.1001] not assigned.unknown	0.729387	30.0966	21.952	contig11964	1.00E-81	3.43193e-05
AT1G09470	0	[35.2.1001] not assigned.unknown	0.729348	22.0697	16.0965	contig3780	3.00E-148	2.81772e-09
AT1G72150	PATELLIN 1	[34.99] transport.misc	0.729297	462.919	337.605	contig2931	2.00E-75	0
AT1G34260	FORMS APLOID AND BINUCLEATE CELLS 1A	[30.4.1] signalling.phosphinositides.phosphatidylinositol-4-phosphate 5-kinase	0.727924	7.66335	5.57834	contig11729	0	0.00993406
AT4G12290	Copper amine oxidase family protein	[26.7] misc.oxidases - copper, flavone etc	0.727495	54.4029	39.5779	contig5200	0	3.03689e-06
AT3G12640	RNA binding (RRM/RBD/RNP motifs) family protein	[27.4] RNA.RNA binding	0.727332	18.6605	13.5724	contig10179	1.00E-160	2.52287e-07
AT2G46550	0	[35.2.1001] not assigned.unknown	0.727267	27.0322	19.6596	contig6893	3.00E-62	0.000126653
AT3G19970	alpha/beta-Hydrolases superfamily protein	[35.2.1001] not assigned.unknown	0.727223	18.9975	13.8154	contig9466	0	1.11038e-07
AT1G01770	0	[35.2.1001] not assigned.unknown	0.727033	10.5243	7.65154	contig7664	0	0.000243713
AT1G35680	Ribosomal protein L21	[29.2.1.1.1.2.21] protein.synthesis.ribosomal protein.prokaryotic.chloroplast.50S subunit.L21	0.72689	66.996	48.6987	contig13040	1.00E-90	0
AT3G16240	delta tonoplast integral protein	[34.19.2] transport.Major Intrinsic Proteins.TIP	0.726806	439.591	319.497	contig491	9.00E-122	0
AT2G17500	Auxin efflux carrier family protein	[34.99] transport.misc	0.726513	719.011	522.371	contig616	8.00E-160	4.32721e-10
AT3G52060	Core-2/I-branching beta-1,6-N-acetylglucosaminyltransferase family protein	[35.2.1001] not assigned.unknown	0.72649	17.9672	13.053	contig16804	9.00E-153	1.18527e-05
AT5G55930	oligopeptide transporter 1	[34.13] transport.peptides and oligopeptides	0.726437	30.187	21.9289	contig5560	3.00E-106	4.83038e-10
AT5G03900	Iron-sulphur cluster biosynthesis family protein	[35.2.1001] not assigned.unknown	0.726413	22.1793	16.1113	contig15382	0	1.00633e-11
AT4G19960	K+ uptake permease 9	[34.15] transport.potassium	0.725911	28.3353	20.5689	contig11063	0	0
AT4G00330	calmodulin-binding receptor-like cytoplasmic kinase 2	[29.4.1.54] protein.postranslational modification.kinase.receptor like cytoplasmatic kinase IV	0.725575	109.529	79.4715	contig109	5.00E-61	1.46018e-08
AT2G04842	threonyl-tRNA synthetase, putative / threonine--tRNA ligase, putative	[29.1.3] protein.aa activation.threonine-tRNA ligase	0.724851	32.194	23.3358	contig5548	0	1.00633e-09
AT1G56410	#N/A	[20.2.1] stress.abiotic.heat	0.723727	100.037	72.3997	contig6352	8.00E-55	7.3462e-10
AT5G45440	#N/A	[20.1.7] stress.biotic.PR-proteins	0.723402	132.34	95.7354	contig292	7.00E-19	0
AT1G52870	Peroxisomal membrane 22 kDa (Mpv17/PMP22) family protein	[35.1.1023] not assigned.no ontology	0.722999	34.5941	25.0115	contig759	2.00E-167	5.8742e-06
AT1G27210	ARM repeat superfamily protein	[35.2.1001] not assigned.unknown	0.7229	20.8425	15.0671	contig21314	0	2.01266e-11
AT5G50920	CLPC homologue 1	[29.5.5] protein.degradation.serine protease	0.722661	255.052	184.316	contig4583	0	0
AT4G34350	4-hydroxy-3-methylbut-2-enyl diphosphate reductase	[16.1.1.7] secondary metabolism.isoprenoids.non-mevalonate pathway.HDR	0.722519	92.5933	66.9004	contig3946	8.00E-129	0.000301137
AT3G11540	Tetratricopeptide repeat (TPR)-like superfamily protein	[17.6.2] hormone metabolism.gibberelin.signal transduction	0.722478	13.9457	10.0754	contig5455	0	7.86218e-06
AT5G22450	0	[35.2.1001] not assigned.unknown	0.722145	20.8915	15.0867	contig7209	0	1.16869e-05
AT1G14040	EXS (ERD1/XPR1/SYG1) family protein	[34.7] transport.phosphate	0.722108	693.342	500.668	contig2780	0	8.74233e-06
AT1G04780	Ankyrin repeat family protein	[31.1] cell.organisation	0.721827	78.8953	56.9487	contig8482	0	1.73068e-06
AT4G24020	NIN like protein 7	[27.3.60] RNA.regulation of transcription.NIN-like bZIP-related family	0.721811	14.9346	10.78	contig21504	0	6.09835e-09
AT1G29280	WRKY DNA-binding protein 65	[27.3.32] RNA.regulation of transcription.WRKY domain transcription factor family	0.72136	26.6433	19.2194	contig14239	5.00E-105	8.3005e-07
AT3G54790	ARM repeat superfamily protein	[29.5.11.4.2] protein.degradation.ubiquitin.E3.RING	0.721166	23.1615	16.7033	contig20661	6.00E-67	0.00670481
AT3G18350	Plant protein of unknown function (DUF639)	[35.2.1001] not assigned.unknown	0.720892	18.305	13.196	contig12907	0	3.59902e-06
AT1G21920	Histone H3 K4-specific methyltransferase SET7/9 family protein	[30.4.1] signalling.phosphinositides.phosphatidylinositol-4-phosphate 5-kinase	0.719951	25.3882	18.2783	contig15678	7.00E-163	0
AT1G21660	Chaperone DnaJ-domain superfamily protein	[35.1.1023] not assigned.no ontology	0.719364	34.2036	24.6049	contig10904	2.00E-51	1.96234e-09
AT5G24490	30S ribosomal protein, putative	[29.2.1.1.1.1.53] protein.synthesis.ribosomal protein.prokaryotic.chloroplast.30S subunit.S30A	0.718782	26.7507	19.2279	contig8990	1.00E-123	1.00633e-11
AT1G05680	Uridine diphosphate glycosyltransferase 74E2	[17.8.1001] hormone metabolism.salicylic acid.synthesis-degradation	0.718048	31.9162	22.9174	contig14434	1.00E-123	2.52407e-07
AT3G56010	0	[29.2.1.99.99] protein.synthesis.ribosomal protein.unknown.unknown	0.717962	24.0423	17.2614	contig5908	2.00E-63	2.38833e-06
AT5G48050	#N/A	[35.1.1023] not assigned.no ontology	0.71795	13.5405	9.7214	contig11307	1.00E-15	0.000128507
AT5G59160	type one serine/threonine protein phosphatase 2	[29.4] protein.postranslational modification	0.717732	40.8264	29.3024	contig17988	1.00E-78	0.00601722
AT3G07670	Rubisco methyltransferase family protein	[27.3.69] RNA.regulation of transcription.SET-domain transcriptional regulator family	0.717478	9.26851	6.64995	contig22834	0	0.00162289
AT5G07020	proline-rich family protein	[35.1.42] not assigned.no ontology.proline rich family	0.716871	33.9139	24.3119	contig13551	1.00E-69	4.12595e-10
AT4G14740	Plant protein of unknown function (DUF828) with plant pleckstrin homology-like region	[35.2.1001] not assigned.unknown	0.71654	31.5222	22.5869	contig2808	1.00E-83	1.2881e-09
AT1G12210	RPS5-like 1	[20.1.1001] stress.biotic	0.716536	67.6461	48.4709	contig14788	6.00E-152	8.7777e-07
AT1G45160	Protein kinase superfamily protein	[29.4] protein.postranslational modification	0.716372	16.3803	11.7344	contig14878	0	2.96258e-05
AT5G14270	#N/A	[27.3.52] RNA.regulation of transcription.Global transcription factor group	0.716116	17.6048	12.6071	contig6388	2.00E-173	5.68576e-09
AT5G25280	serine-rich protein-related	[35.1.1023] not assigned.no ontology	0.715668	129.502	92.6802	contig14287	2.00E-79	0
AT5G47040	lon protease 2	[29.5.5] protein.degradation.serine protease	0.715615	128.016	91.6103	contig1252	0	0
AT3G15510	NAC domain containing protein 2	[27.3.27] RNA.regulation of transcription.NAC domain transcription factor family	0.715525	20.1129	14.3913	contig12747	4.00E-161	4.62911e-09
AT1G65660	Pre-mRNA splicing Prp18-interacting factor	[27.1.1] RNA.processing.splicing	0.715483	4.43859	3.17573	contig21157	6.00E-19	0.00854048
AT1G78960	lupeol synthase 2	[16.1.5.1003] secondary metabolism.isoprenoids.terpenoids	0.715318	92.5595	66.2095	contig5993	0	0
AT3G26170	cytochrome P450, family 71, subfamily B, polypeptide 19	[26.10] misc.cytochrome P450	0.715263	142.431	101.876	contig10593	6.00E-41	0
AT1G09500	NAD(P)-binding Rossmann-fold superfamily protein	[26.11.1] misc.alcohol dehydrogenases.cinnamyl alcohol dehydrogenase	0.71492	9.57317	6.84405	contig31301	2.00E-140	0.00759869
AT5G49030	#N/A	[29.1.5] protein.aa activation.isoleucine-tRNA ligase	0.713503	17.3967	12.4126	contig18545	0	0.00256915
AT2G31510	IBR domain-containing protein	[29.5.11.4.2] protein.degradation.ubiquitin.E3.RING	0.713181	15.7809	11.2547	contig19457	4.00E-179	0.000134856
AT1G68590	Ribosomal protein PSRP-3/Ycf65	[29.2.1.1.1.1.83] protein.synthesis.ribosomal protein.prokaryotic.chloroplast.30S subunit.PSRP3	0.712718	42.1572	30.0462	contig15940	5.00E-61	0
AT5G35750	histidine kinase 2	[17.4.2] hormone metabolism.cytokinin.signal transduction	0.712651	20.8787	14.8792	contig4359	0	8.63249e-07
AT2G30520	Phototropic-responsive NPH3 family protein	[30.11] signalling.light	0.712616	553.983	394.777	contig3586	4.00E-113	0
AT2G38280	AMP deaminase, putative / myoadenylate deaminase, putative	[23.2] nucleotide metabolism.degradation	0.712244	30.1576	21.4796	contig8658	3.00E-79	0.0045894
AT4G36940	nicotinate phosphoribosyltransferase 1	[23.3.1] nucleotide metabolism.salvage.phosphoribosyltransferases	0.711983	31.4996	22.4272	contig5115	1.00E-89	0.00327359
AT1G53705	#N/A	[35.2.1001] not assigned.unknown	0.711862	18.0446	12.8453	contig18056	5.00E-11	0
AT2G43010	#N/A	[30.11] signalling.light	0.71047	141.667	100.65	contig938	9.00E-134	0
AT3G19930	sugar transporter 4	[34.2] transport.sugars	0.710166	100.049	71.0516	contig2890	0	0
AT1G33270	Acyl transferase/acyl hydrolase/lysophospholipase superfamily protein	[33.1] development.storage proteins	0.709942	29.4665	20.9195	contig18843	5.00E-45	0.00263411
AT1G67700	0	[29.5] protein.degradation	0.709705	53.1568	37.7256	contig3998	2.00E-112	0
AT1G60160	Potassium transporter family protein	[34.15] transport.potassium	0.70923	129.032	91.5135	contig4501	0	0.00182793
AT3G47500	cycling DOF factor 3	[27.3.8] RNA.regulation of transcription.C2C2(Zn) DOF zinc finger family	0.709124	31.7084	22.4852	contig9072	4.00E-128	0
AT1G53440	#N/A	[30.2.8.2] signalling.receptor kinases.leucine rich repeat VIII.VIII-2	0.708929	812.481	575.991	contig233	1.00E-44	0
AT3G49490	0	[35.2.1001] not assigned.unknown	0.708521	26.0002	18.4217	contig1430	0	0.00130892
AT4G29310	Protein of unknown function (DUF1005)	[35.2.1001] not assigned.unknown	0.708188	26.9627	19.0946	contig16594	1.00E-132	7.08898e-07
AT3G06483	pyruvate dehydrogenase kinase	[30.1.2] signalling.in sugar and nutrient physiology.pyruvate dehydrogenase kinase	0.707571	55.358	39.1698	contig3599	0	0
AT3G57990	0	[35.2.1001] not assigned.unknown	0.70732	23.387	16.5421	contig7217	4.00E-72	0.00638973
AT4G11000	Ankyrin repeat family protein	[31.1] cell.organisation	0.70575	248.413	175.317	contig11564	1.00E-83	0
AT2G07180	Protein kinase superfamily protein	[29.4.1.57] protein.postranslational modification.kinase.receptor like cytoplasmatic kinase VII	0.705409	45.3051	31.9586	contig13095	2.00E-128	0.00145664
AT3G01410	Polynucleotidyl transferase, ribonuclease H-like superfamily protein	[27.1.19] RNA.processing.ribonucleases	0.705082	35.1018	24.7496	contig3328	1.00E-09	2.07304e-09
AT5G42870	phosphatidic acid phosphohydrolase 2	[35.1.1023] not assigned.no ontology	0.704515	14.9594	10.5391	contig3519	0	8.45149e-05
AT1G32230	WWE protein-protein interaction domain protein family	[20.2.5] stress.abiotic.light	0.70383	47.1367	33.1762	contig8590	0	0.00726
AT5G02780	#N/A	[26.9] misc.glutathione S transferases	0.703525	35.9848	25.3162	contig3855	5.00E-116	0
AT1G67530	ARM repeat superfamily protein	[29.5.11.4.2] protein.degradation.ubiquitin.E3.RING	0.703412	21.0473	14.8049	contig17491	0	0.00113003
AT5G13180	NAC domain containing protein 83	[33.99] development.unspecified	0.703155	22.021	15.4842	contig15274	2.00E-102	2.26116e-06
AT4G32200	DNA-binding HORMA family protein	[28.99] DNA.unspecified	0.703075	31.7818	22.345	contig8961	2.00E-15	0
AT4G33240	1-phosphatidylinositol-4-phosphate 5-kinases;zinc ion binding;1-phosphatidylinositol-3-phosphate 5-kinases	[30.4.1] signalling.phosphinositides.phosphatidylinositol-4-phosphate 5-kinase	0.702914	17.5026	12.3028	contig5527	0	1.00633e-11
AT2G31960	glucan synthase-like 3	[3.6] minor CHO metabolism.callose	0.702584	44.989	31.6086	contig4695	0	0.00554714
AT5G58140	#N/A	[29.4] protein.postranslational modification	0.701673	125.112	87.7876	contig2743	0	0
AT5G37790	Protein kinase superfamily protein	[29.4.1.56] protein.postranslational modification.kinase.receptor like cytoplasmatic kinase VI	0.701602	134.871	94.6257	contig6023	0	0
AT3G59060	phytochrome interacting factor 3-like 6	[27.3.6] RNA.regulation of transcription.bHLH,Basic Helix-Loop-Helix family	0.701493	13.9446	9.78207	contig11393	8.00E-56	0.00118606
AT1G64860	sigma factor A	[27.3.85] RNA.regulation of transcription.sigma like plant	0.701252	33.7043	23.6353	contig10029	3.00E-131	0.00868368
AT3G54210	Ribosomal protein L17 family protein	[29.2.1.1.1.2.17] protein.synthesis.ribosomal protein.prokaryotic.chloroplast.50S subunit.L17	0.701097	51.3036	35.9688	contig13030	4.00E-81	0
AT5G48220	Aldolase-type TIM barrel family protein	[13.1.6.5.4] amino acid metabolism.synthesis.aromatic aa.tryptophan.indole-3-glycerol phosphate synthase	0.700886	44.5994	31.2591	contig9195	1.00E-99	0.00188677
AT3G19010	2-oxoglutarate (2OG) and Fe(II)-dependent oxygenase superfamily protein	[21.2] redox.ascorbate and glutathione	0.70074	35.7327	25.0393	contig138	3.00E-101	1.00633e-11
AT4G24770	31-kDa RNA binding protein	[27.4] RNA.RNA binding	0.70065	42.0217	29.4425	contig8732	1.00E-11	0.00445938
AT5G57685	glutamine dumper 3	[35.2.1001] not assigned.unknown	0.700483	19.1907	13.4427	contig15168	2.00E-29	3.11855e-05
AT2G30570	photosystem II reaction center W	[1.1.1.2] PS.lightreaction.photosystem II.PSII polypeptide subunits	0.70032	311.671	218.27	contig8075	2.00E-38	0
AT4G18480	P-loop containing nucleoside triphosphate hydrolases superfamily protein	[19.10] tetrapyrrole synthesis.magnesium chelatase	0.699515	53.2363	37.2396	contig717	0	0
AT5G22640	MORN (Membrane Occupation and Recognition Nexus) repeat-containing protein	[33.99] development.unspecified	0.69943	11.7296	8.20402	contig427	0	4.22966e-05
AT4G01720	WRKY family transcription factor	[27.3.32] RNA.regulation of transcription.WRKY domain transcription factor family	0.699173	21.903	15.314	contig3525	2.00E-133	4.38457e-08
AT3G21700	Ras-related small GTP-binding family protein	[35.2.1001] not assigned.unknown	0.698231	36.6671	25.6021	contig8565	4.00E-110	0.000622704
AT3G20930	RNA-binding (RRM/RBD/RNP motifs) family protein	[27.4] RNA.RNA binding	0.697984	16.25	11.3422	contig18311	5.00E-155	1.00633e-11
AT4G32260	ATPase, F0 complex, subunit B/B\', bacterial/chloroplast	[1.1.4.9] PS.lightreaction.ATP synthase.subunit B_ (ATPX)	0.697701	100.773	70.3096	contig274	1.00E-47	7.1467e-05
AT1G79050	recA DNA recombination family protein	[28.2] DNA.repair	0.697546	47.0565	32.8241	contig4051	0	0
AT3G17470	Ca2+-activated RelA/spot homolog	[30.3] signalling.calcium	0.697167	10.4394	7.27798	contig18506	0	0.00289464
AT1G52000	Mannose-binding lectin superfamily protein	[26.16] misc.myrosinases-lectin-jacalin	0.696325	68.8182	47.9198	contig6447	5.00E-54	0.00185834
AT3G24503	aldehyde dehydrogenase 2C4	[5.10] fermentation.aldehyde dehydrogenase	0.696074	52.4963	36.5413	contig426	0	0
AT5G21930	P-type ATPase of Arabidopsis 2	[34.12] transport.metal	0.695644	14.7556	10.2647	contig10555	0	2.52689e-08
AT3G16785	phospholipase D P1	[11.9.3.1] lipid metabolism.lipid degradation.lysophospholipases.phospholipase D	0.694794	17.2281	11.97	contig9412	0	0.00134853
AT2G27050	ETHYLENE-INSENSITIVE3-like 1	[27.3.19] RNA.regulation of transcription.EIN3-like(EIL) transcription factor family	0.694702	31.8761	22.1444	contig10558	0	0
AT1G06410	trehalose-phosphatase/synthase 7	[3.2.3] minor CHO metabolism.trehalose.potential TPS/TPP	0.693649	58.9373	40.8818	contig578	0	0
AT2G30550	alpha/beta-Hydrolases superfamily protein	[11.9.2.1] lipid metabolism.lipid degradation.lipases.triacylglycerol lipase	0.693616	45.2775	31.4052	contig12420	0	0
AT1G69523	S-adenosyl-L-methionine-dependent methyltransferases superfamily protein	[26.6] misc.O-methyl transferases	0.692929	14.3879	9.9698	contig13912	1.00E-105	6.58619e-06
AT1G07040	0	[35.2.1001] not assigned.unknown	0.692724	59.4479	41.181	contig9209	4.00E-106	0.000135224
AT5G54540	Uncharacterised conserved protein (UCP012943)	[35.2.1001] not assigned.unknown	0.691803	238.48	164.981	contig3338	5.00E-98	0
AT5G58950	Protein kinase superfamily protein	[29.4] protein.postranslational modification	0.691703	74.9808	51.8645	contig7337	0	2.47127e-06
AT3G59140	multidrug resistance-associated protein 14	[34.16] transport.ABC transporters and multidrug resistance systems	0.691658	6.50084	4.49636	contig207	0	1.88681e-05
AT4G13510	ammonium transporter 1;1	[34.5] transport.ammonium	0.691482	230.606	159.46	contig10950	5.00E-76	3.01899e-11
AT2G32800	protein kinase family protein	[30.2.19] signalling.receptor kinases.legume-lectin	0.691356	11.446	7.91326	contig6820	0	2.01266e-11
AT3G59350	Protein kinase superfamily protein	[29.4.1.58] protein.postranslational modification.kinase.receptor like cytoplasmatic kinase VIII	0.690861	24.4385	16.8836	contig13675	1.00E-179	6.03797e-11
AT1G44120	Armadillo/beta-catenin-like repeat ; C2 calcium/lipid-binding domain (CaLB) protein	[35.1.3] not assigned.no ontology.armadillo/beta-catenin repeat family protein	0.690702	6.53359	4.51276	contig22147	0	3.72341e-10
AT5G22630	arogenate dehydratase 5	[13.1.6.3.1] amino acid metabolism.synthesis.aromatic aa.phenylalanine.arogenate dehydratase / prephenate dehydratase	0.690508	172.623	119.198	contig1243	0	0
AT5G47560	tonoplast dicarboxylate transporter	[34.14] transport.unspecified cations	0.690481	14.8064	10.2235	contig2303	0	1.00633e-11
AT1G20920	P-loop containing nucleoside triphosphate hydrolases superfamily protein	[27.1.2] RNA.processing.RNA helicase	0.690337	5.70167	3.93607	contig21675	0	0.000321097
AT4G37150	methyl esterase 9	[26.8] misc.nitrilases, *nitrile lyases, berberine bridge enzymes, reticuline oxidases, troponine reductases	0.690303	25.7242	17.7575	contig15929	6.00E-121	1.03652e-09
AT2G28800	63 kDa inner membrane family protein	[29.3.3] protein.targeting.chloroplast	0.690093	59.7908	41.2612	contig15931	0	1.86171e-09
AT1G76100	plastocyanin 1	[1.1.5.1] PS.lightreaction.other electron carrier (ox/red).plastocyanin	0.689935	109.509	75.5539	contig20285	3.00E-66	0
AT1G45230	Protein of unknown function (DUF3223)	[33.99] development.unspecified	0.689865	16.6959	11.5179	contig18773	2.00E-91	1.58479e-05
AT2G40000	ortholog of sugar beet HS1 PRO-1 2	[35.2.1001] not assigned.unknown	0.68983	69.193	47.7314	contig943	0	0
AT3G13310	Chaperone DnaJ-domain superfamily protein	[20.2.1] stress.abiotic.heat	0.689594	73.1277	50.4284	contig15693	4.00E-61	2.19319e-06
AT1G72180	Leucine-rich receptor-like protein kinase family protein	[30.2.11] signalling.receptor kinases.leucine rich repeat XI	0.688939	27.108	18.6757	contig3432	0	2.068e-08
AT1G74920	aldehyde dehydrogenase 10A8	[16.4.2.1] secondary metabolism.N misc.betaine.betaine-aldehyde dehydrogenase	0.688801	131.771	90.7643	contig449	8.00E-157	0
AT2G37520	Acyl-CoA N-acyltransferase with RING/FYVE/PHD-type zinc finger domain	[27.3.99] RNA.regulation of transcription.unclassified	0.687983	14.7684	10.1604	contig9524	0	0
AT1G17220	Translation initiation factor 2, small GTP-binding protein	[29.2.3] protein.synthesis.initiation	0.687604	21.9346	15.0823	contig2333	0	0
AT5G14260	#N/A	[27.3.69] RNA.regulation of transcription.SET-domain transcriptional regulator family	0.687557	20.7564	14.2712	contig10366	0	0
AT3G10770	Single-stranded nucleic acid binding R3H protein	[35.2.1001] not assigned.unknown	0.68752	40.6726	27.9632	contig5293	3.00E-27	9.82041e-05
AT4G03030	Galactose oxidase/kelch repeat superfamily protein	[29.5.11.4.3.2] protein.degradation.ubiquitin.E3.SCF.FBOX	0.686968	23.8598	16.391	contig13669	4.00E-120	2.69535e-07
AT1G21680	DPP6 N-terminal domain-like protein	[35.1.1023] not assigned.no ontology	0.686211	31.0527	21.3087	contig8435	0	0
AT5G23110	Zinc finger, C3HC4 type (RING finger) family protein	[29.5.11.4.2] protein.degradation.ubiquitin.E3.RING	0.684728	7.8941	5.40531	contig3598	0	0.000595067
AT5G58960	Plant protein of unknown function (DUF641)	[35.2.1001] not assigned.unknown	0.683598	98.6758	67.4546	contig1499	0	0
AT5G01820	serine/threonine protein kinase 1	[29.4] protein.postranslational modification	0.683328	364.799	249.277	contig280	0	0
AT5G04550	Protein of unknown function (DUF668)	[35.2.1001] not assigned.unknown	0.683074	25.042	17.1056	contig1630	5.00E-156	0.000463545
AT1G14250	GDA1/CD39 nucleoside phosphatase family protein	[23.2] nucleotide metabolism.degradation	0.682902	146.724	100.198	contig1082	0	0
AT1G79270	evolutionarily conserved C-terminal region 8	[35.2.1001] not assigned.unknown	0.68257	19.7458	13.4779	contig16082	0	0
AT1G03090	methylcrotonyl-CoA carboxylase alpha chain, mitochondrial / 3-methylcrotonyl-CoA carboxylase 1 (MCCA)	[13.2.4.4] amino acid metabolism.degradation.branched chain group.leucine	0.682276	99.7955	68.088	contig6602	5.00E-150	0
AT5G17860	calcium exchanger 7	[34.21] transport.calcium	0.681824	27.2976	18.6122	contig11949	0	0
AT2G44230	Plant protein of unknown function (DUF946)	[35.2.1001] not assigned.unknown	0.681022	38.2881	26.075	contig6233	0	0.000216578
AT4G21210	PPDK regulatory protein	[35.2.1001] not assigned.unknown	0.680966	32.0526	21.8267	contig17918	0	0
AT5G06220	LETM1-like protein	[35.2.1001] not assigned.unknown	0.680479	14.157	9.63355	contig10686	0	0
AT5G47540	Mo25 family protein	[35.1.3] not assigned.no ontology.armadillo/beta-catenin repeat family protein	0.679807	70.7568	48.101	contig4142	0	0
AT3G47080	Tetratricopeptide repeat (TPR)-like superfamily protein	[35.2.1001] not assigned.unknown	0.679794	8.50732	5.78322	contig9230	0	1.73018e-05
AT2G31800	Integrin-linked protein kinase family	[29.4] protein.postranslational modification	0.679493	25.4109	17.2665	contig27919	9.00E-130	5.33354e-09
AT4G18810	#N/A	[30.11] signalling.light	0.679149	46.4709	31.5606	contig1887	0	0.00269791
AT5G18590	Galactose oxidase/kelch repeat superfamily protein	[35.1.1023] not assigned.no ontology	0.679073	20.2523	13.7528	contig281	2.00E-167	0.00540291
AT5G26340	Major facilitator superfamily protein	[34.2] transport.sugars	0.67905	33.6421	22.8447	contig7896	0	0
AT1G43670	Inositol monophosphatase family protein	[2.1.1.3] major CHO metabolism.synthesis.sucrose.FBPase	0.67868	83.2611	56.5077	contig8008	0	2.41519e-10
AT3G02830	zinc finger protein 1	[27.3.12] RNA.regulation of transcription.C3H zinc finger family	0.67805	26.3688	17.8794	contig1744	3.00E-162	8.0456e-08
AT5G56250	#N/A	[35.2.1001] not assigned.unknown	0.67742	11.4221	7.73752	contig27280	1.00E-155	5.03164e-11
AT1G54030	GDSL-like Lipase/Acylhydrolase superfamily protein	[26.16] misc.myrosinases-lectin-jacalin	0.677347	176.369	119.463	contig21127	1.00E-19	0.001281
AT4G09650	ATP synthase delta-subunit gene	[1.1.4.7] PS.lightreaction.ATP synthase.delta chain	0.676726	114.005	77.1498	contig10547	2.00E-100	0
AT1G43760	DNAse I-like superfamily protein	[35.2.1001] not assigned.unknown	0.676694	103.715	70.1831	contig11622	2.00E-14	1.00633e-11
AT2G07050	cycloartenol synthase 1	[11.8.6] lipid metabolism.'exotics' (steroids, squalene etc).cycloartenol synthase	0.676187	711.51	481.113	contig987	0	0
AT1G50630	Protein of unknown function (DUF3537)	[27.3.3] RNA.regulation of transcription.AP2/EREBP, APETALA2/Ethylene-responsive element binding protein family	0.675847	52.6304	35.5701	contig9874	4.00E-141	1.13715e-09
AT2G22870	P-loop containing nucleoside triphosphate hydrolases superfamily protein	[33.99] development.unspecified	0.675827	75.372	50.9385	contig1955	5.00E-157	0
AT1G09940	Glutamyl-tRNA reductase family protein	[19.2] tetrapyrrole synthesis.glu-tRNA reductase	0.675499	24.2676	16.3927	contig7056	2.00E-62	0.00035144
AT1G33700	Beta-glucosidase, GBA2 type family protein	[35.2.1001] not assigned.unknown	0.675336	7.55676	5.10335	contig3831	0	0.000109422
AT4G02740	F-box/RNI-like superfamily protein	[29.5.11.4.3.2] protein.degradation.ubiquitin.E3.SCF.FBOX	0.674331	16.3368	11.0164	contig12319	2.00E-49	0.0038531
AT2G37220	RNA-binding (RRM/RBD/RNP motifs) family protein	[27.4] RNA.RNA binding	0.673866	45.0613	30.3653	contig2553	3.00E-113	0
AT1G61680	#N/A	[16.1.5.1003] secondary metabolism.isoprenoids.terpenoids	0.672341	8.5366	5.73951	contig19405	6.00E-133	0.000108337
AT4G01070	UDP-Glycosyltransferase superfamily protein	[16.8.3] secondary metabolism.flavonoids.dihydroflavonols	0.672228	31.1467	20.9377	contig1153	0	0
AT4G15210	beta-amylase 5	[2.2.2.1.2] major CHO metabolism.degradation.starch.starch cleavage.beta amylase	0.672082	12.9033	8.67206	contig21164	9.00E-154	7.87418e-05
AT5G66900	Disease resistance protein (CC-NBS-LRR class) family	[20.1.7] stress.biotic.PR-proteins	0.672006	151.762	101.985	contig8664	1.00E-61	3.01899e-11
AT1G60720	#N/A	[35.2.1001] not assigned.unknown	0.671934	35.7648	24.0315	contig9964	5.00E-17	5.28325e-05
AT4G30270	xyloglucan endotransglucosylase/hydrolase 24	[10.6.2] cell wall.degradation.mannan-xylose-arabinose-fucose	0.671854	3866.14	2597.48	contig1259	1.00E-97	0
AT5G40950	ribosomal protein large subunit 27	[29.2.1.1.1.2.27] protein.synthesis.ribosomal protein.prokaryotic.chloroplast.50S subunit.L27	0.6715	74.6268	50.1119	contig25670	1.00E-43	0.00393728
AT4G25960	P-glycoprotein 2	[34.16] transport.ABC transporters and multidrug resistance systems	0.671447	57.5208	38.6222	contig15479	0	1.99079e-05
AT1G07320	ribosomal protein L4	[29.2.1.1.1.2.4] protein.synthesis.ribosomal protein.prokaryotic.chloroplast.50S subunit.L4	0.671412	80.7577	54.2217	contig1760	6.00E-106	0
AT4G10120	Sucrose-phosphate synthase family protein	[2.1.1.1] major CHO metabolism.synthesis.sucrose.SPS	0.671365	8.45392	5.67567	contig13685	0	2.01266e-11
AT5G52810	#N/A	[16.99.1018] secondary metabolism.unspecified	0.670746	56.4255	37.8471	contig24435	2.00E-35	3.32083e-05
AT2G32390	#N/A	[30.1] signalling.in sugar and nutrient physiology	0.670519	5.67932	3.80809	contig20357	0	0.000367888
AT3G26840	Esterase/lipase/thioesterase family protein	[26.5] misc.acyl transferases	0.670458	76.5322	51.3117	contig1757	3.00E-158	0.000208107
AT5G35630	glutamine synthetase 2	[12.2.2] N-metabolism.ammonia metabolism.glutamine synthetase	0.670457	55.7603	37.3849	contig12390	1.00E-58	0
AT3G06760	Drought-responsive family protein	[20.2.3] stress.abiotic.drought/salt	0.670237	46.1303	30.9182	contig5197	2.00E-14	0.00226503
AT2G42620	RNI-like superfamily protein	[29.5.11.4.3.2] protein.degradation.ubiquitin.E3.SCF.FBOX	0.668822	132.222	88.4333	contig15002	0	0
AT2G18660	plant natriuretic peptide A	[10.7] cell wall.modification	0.668693	144.334	96.5151	contig2707	5.00E-61	0
AT5G63190	MA3 domain-containing protein	[28.99] DNA.unspecified	0.668429	41.6492	27.8395	contig9787	0	0.00273142
AT5G35790	glucose-6-phosphate dehydrogenase 1	[7.1.1] OPP.oxidative PP.G6PD	0.668412	17.4604	11.6707	contig15087	0	0
AT4G14750	IQ-domain 19	[30.3] signalling.calcium	0.668119	37.4637	25.0302	contig1561	8.00E-141	0.000362106
AT1G14650	SWAP (Suppressor-of-White-APricot)/surp domain-containing protein / ubiquitin family protein	[27.1] RNA.processing	0.667673	29.182	19.4841	contig10650	3.00E-128	0
AT5G65020	annexin 2	[31.1] cell.organisation	0.667194	59.022	39.3791	contig6465	5.00E-98	5.41225e-06
AT5G11670	NADP-malic enzyme 2	[8.2.10] TCA / org transformation.other organic acid transformatons.malic	0.667036	264.797	176.629	contig3191	0	4.42784e-10
AT2G40750	WRKY DNA-binding protein 54	[27.3.32] RNA.regulation of transcription.WRKY domain transcription factor family	0.667034	11.0094	7.34367	contig17925	1.00E-50	0.00691062
AT5G65683	Zinc finger (C3HC4-type RING finger) family protein	[29.5.11.4.2] protein.degradation.ubiquitin.E3.RING	0.665726	13.456	8.95799	contig19348	2.00E-177	5.03164e-10
AT1G51140	basic helix-loop-helix (bHLH) DNA-binding superfamily protein	[27.3.6] RNA.regulation of transcription.bHLH,Basic Helix-Loop-Helix family	0.665697	47.1505	31.3879	contig13152	2.00E-64	0
AT5G49950	alpha/beta-Hydrolases superfamily protein	[33.99] development.unspecified	0.665521	23.5688	15.6855	contig5503	2.00E-49	0.001399
AT4G20270	Leucine-rich receptor-like protein kinase family protein	[33.99] development.unspecified	0.66546	12.5533	8.35371	contig4649	0	2.61645e-10
AT5G04470	cyclin-dependent protein kinase inhibitors	[35.2.1001] not assigned.unknown	0.664706	17.1093	11.3727	contig29972	8.00E-27	0.00298701
AT5G38120	AMP-dependent synthetase and ligase family protein	[16.2.1.3] secondary metabolism.phenylpropanoids.lignin biosynthesis.4CL	0.663303	68.9526	45.7365	contig1659	1.00E-162	0
AT1G74970	ribosomal protein S9	[29.2.1.1.1.1.9] protein.synthesis.ribosomal protein.prokaryotic.chloroplast.30S subunit.S9	0.662751	86.8627	57.5683	contig7575	5.00E-84	0
AT1G23310	glutamate:glyoxylate aminotransferase	[13.1.1.3.1] amino acid metabolism.synthesis.central amino acid metabolism.alanine.alanine aminotransferase	0.662428	106.538	70.5736	contig353	0	2.59633e-09
AT5G53550	YELLOW STRIPE like 3	[34.12] transport.metal	0.662344	125.237	82.9503	contig461	0	0
AT3G21420	2-oxoglutarate (2OG) and Fe(II)-dependent oxygenase superfamily protein	[16.8.4] secondary metabolism.flavonoids.flavonols	0.662201	241.442	159.883	contig1981	0	0
AT2G22240	myo-inositol-1-phosphate synthase 2	[3.4.3] minor CHO metabolism.myo-inositol.InsP Synthases	0.66215	57.9914	38.399	contig3772	0	8.95632e-10
AT2G33050	receptor like protein 26	[20.1.1001] stress.biotic	0.661999	7.69232	5.09231	contig14887	0	4.86268e-07
AT4G14970	0	[35.2.1001] not assigned.unknown	0.661093	5.51106	3.64332	contig25063	0	0.000843279
AT4G16860	#N/A	[20.1.1001] stress.biotic	0.6597	55.9714	36.9243	contig2345	5.00E-109	0
AT3G19553	Amino acid permease family protein	[34.3] transport.amino acids	0.659425	32.8093	21.6353	contig7205	0	0
AT4G02940	oxidoreductase, 2OG-Fe(II) oxygenase family protein	[35.1.1023] not assigned.no ontology	0.659035	41.5584	27.3884	contig6392	8.00E-33	2.84718e-06
AT4G37630	cyclin d5;1	[31.3] cell.cycle	0.658396	25.802	16.9879	contig8204	1.00E-22	0.000654502
AT3G23700	Nucleic acid-binding proteins superfamily	[35.1.14] not assigned.no ontology.S RNA-binding domain-containing protein	0.658229	17.9428	11.8105	contig11211	2.00E-163	0
AT4G22240	Plastid-lipid associated protein PAP / fibrillin family protein	[31.1] cell.organisation	0.658221	868.514	571.674	contig998	3.00E-45	1.51151e-08
AT4G36810	geranylgeranyl pyrophosphate synthase 1	[16.1.1.10] secondary metabolism.isoprenoids.non-mevalonate pathway.geranylgeranyl pyrophosphate synthase	0.657881	44.8379	29.498	contig8666	3.00E-148	8.25189e-10
AT4G07960	Cellulose-synthase-like C12	[10.2] cell wall.cellulose synthesis	0.657793	17.9426	11.8025	contig715	0	9.03109e-07
AT4G19160	0	[35.2.1001] not assigned.unknown	0.657753	15.9476	10.4896	contig4643	2.00E-28	0.000128923
AT1G05560	UDP-glucosyltransferase 75B1	[17.2.1.1001] hormone metabolism.auxin.synthesis-degradation	0.657476	33.718	22.1688	contig21001	0	1.51231e-05
AT1G78230	Outer arm dynein light chain 1 protein	[35.1.1023] not assigned.no ontology	0.656809	11.9645	7.85838	contig18896	1.00E-180	9.96265e-10
AT1G30540	Actin-like ATPase superfamily protein	[35.1.1023] not assigned.no ontology	0.656786	26.1163	17.1528	contig19402	4.00E-53	0.00250023
AT2G23200	Protein kinase superfamily protein	[30.2.16] signalling.receptor kinases.Catharanthus roseus-like RLK1	0.656478	65.1645	42.779	contig3888	9.00E-136	0
AT1G61100	#N/A	[20.1.7] stress.biotic.PR-proteins	0.656445	9.45475	6.20652	contig12448	1.00E-29	0.00019308
AT3G15360	thioredoxin M-type 4	[21.1] redox.thioredoxin	0.656434	42.4602	27.8723	contig11080	8.00E-41	1.10998e-08
AT3G26580	Tetratricopeptide repeat (TPR)-like superfamily protein	[35.2.1001] not assigned.unknown	0.656362	102.395	67.2084	contig2649	9.00E-77	4.47839e-06
AT5G12940	Leucine-rich repeat (LRR) family protein	[30.2.11] signalling.receptor kinases.leucine rich repeat XI	0.655105	22.5373	14.7643	contig1607	4.00E-146	2.90018e-06
AT5G45810	CBL-interacting protein kinase 19	[29.4] protein.postranslational modification	0.654926	6.68899	4.38079	contig13720	0	0.000630396
AT1G44446	Pheophorbide a oxygenase family protein with Rieske [2Fe-2S] domain	[19.16] tetrapyrrole synthesis.chlorophyll b synthase	0.653736	19.3905	12.6763	contig20158	0	0
AT5G58450	Tetratricopeptide repeat (TPR)-like superfamily protein	[35.2.1001] not assigned.unknown	0.653706	8.98466	5.87333	contig6435	0	1.53772e-05
AT3G14810	mechanosensitive channel of small conductance-like 5	[35.1.1023] not assigned.no ontology	0.653636	109.021	71.2603	contig5405	0	0
AT5G42240	serine carboxypeptidase-like 42	[29.5.5] protein.degradation.serine protease	0.653096	35.2756	23.0383	contig18676	1.00E-25	0.000367613
AT2G39350	ABC-2 type transporter family protein	[34.16] transport.ABC transporters and multidrug resistance systems	0.651862	169.954	110.786	contig20157	1.00E-35	0.00865741
AT1G75050	Pathogenesis-related thaumatin superfamily protein	[20.1.7] stress.biotic.PR-proteins	0.651818	21.9854	14.3305	contig77	2.00E-77	0
AT4G02530	chloroplast thylakoid lumen protein	[35.1.1023] not assigned.no ontology	0.650651	79.8464	51.9521	contig17296	2.00E-68	5.53393e-06
AT4G01680	#N/A	[27.3.25] RNA.regulation of transcription.MYB domain transcription factor family	0.650273	8.98757	5.84438	contig16920	2.00E-148	2.69058e-05
AT1G76240	Arabidopsis protein of unknown function (DUF241)	[35.2.1001] not assigned.unknown	0.650061	265.776	172.771	contig5688	2.00E-73	0
AT5G17910	0	[35.2.1001] not assigned.unknown	0.650032	5.80346	3.77244	contig24855	3.00E-94	0.00871088
AT1G76080	chloroplastic drought-induced stress protein of 32 kD	[21.1] redox.thioredoxin	0.649835	133.594	86.8138	contig2356	7.00E-122	0
AT5G67190	DREB and EAR motif protein 2	[27.3.3] RNA.regulation of transcription.AP2/EREBP, APETALA2/Ethylene-responsive element binding protein family	0.649825	31.2124	20.2826	contig11118	3.00E-75	0
AT1G77490	thylakoidal ascorbate peroxidase	[21.2.1] redox.ascorbate and glutathione.ascorbate	0.64973	17.5734	11.418	contig3271	0	0.000184898
AT1G58807	Disease resistance protein (CC-NBS-LRR class) family	[20.1.7] stress.biotic.PR-proteins	0.649625	7.19526	4.67422	contig24912	8.00E-167	0.00110405
AT1G07110	fructose-2,6-bisphosphatase	[4.1.6] glycolysis.cytosolic branch.fructose-2,6-bisphosphatase (Fru2,6BisPase)	0.649467	92.1829	59.8698	contig16160	1.00E-126	0.000297811
AT5G10860	Cystathionine beta-synthase (CBS) family protein	[35.1.1023] not assigned.no ontology	0.647598	110.495	71.5564	contig2088	1.00E-16	0
AT4G26850	mannose-1-phosphate guanylyltransferase (GDP)s;GDP-galactose:mannose-1-phosphate guanylyltransferases;GDP-galactose:glucose-1-phosphate guanylyltransferases;GDP-galactose:myoinositol-1-phosphate guanylyltransferases;glucose-1-phosphate guanylyltransferase	[21.2.1.2] redox.ascorbate and glutathione.ascorbate.GDP-L-galactose-hexose-1-phosphate guanyltransferase	0.64693	63.3353	40.9735	contig10459	2.00E-14	0
AT5G45510	Leucine-rich repeat (LRR) family protein	[35.1.1023] not assigned.no ontology	0.646831	63.1308	40.835	contig6121	0	0
AT5G14360	Ubiquitin-like superfamily protein	[29.5.11.1] protein.degradation.ubiquitin.ubiquitin	0.646753	26.8841	17.3874	contig19015	4.00E-40	0.00940118
AT5G42270	FtsH extracellular protease family	[29.5.7] protein.degradation.metalloprotease	0.646586	33.1301	21.4214	contig4889	0	1.42761e-06
AT1G50900	Ankyrin repeat family protein	[35.2.1001] not assigned.unknown	0.646379	24.5691	15.881	contig3094	3.00E-51	1.36773e-05
AT5G30510	ribosomal protein S1	[29.2.1.1.3.1.1] protein.synthesis.ribosomal protein.prokaryotic.unknown organellar.30S subunit.S1	0.646305	34.3835	22.2222	contig7304	4.00E-49	6.02529e-07
AT3G05165	Major facilitator superfamily protein	[34.2] transport.sugars	0.646251	156.484	101.128	contig911	0	0
AT1G21580	Zinc finger C-x8-C-x5-C-x3-H type family protein	[35.1.41] not assigned.no ontology.hydroxyproline rich proteins	0.645925	23.1791	14.972	contig8802	0	5.05378e-08
AT2G45580	cytochrome P450, family 76, subfamily C, polypeptide 3	[26.10] misc.cytochrome P450	0.645605	506.809	327.199	contig1436	2.00E-94	2.55205e-08
AT3G26900	shikimate kinase like 1	[13.1.6.1.5] amino acid metabolism.synthesis.aromatic aa.chorismate.shikimate kinase	0.644563	12.4405	8.01868	contig18142	2.00E-110	4.63112e-08
AT1G53430	Leucine-rich repeat transmembrane protein kinase	[30.2.8.2] signalling.receptor kinases.leucine rich repeat VIII.VIII-2	0.644407	501.589	323.227	contig4930	2.00E-26	0
AT5G13650	#N/A	[29.2.4] protein.synthesis.elongation	0.643651	55.1942	35.5258	contig2564	3.00E-164	0
AT1G72290	Kunitz family trypsin and protease inhibitor protein	[20.1.7.6.1] stress.biotic.PR-proteins.proteinase inhibitors.trypsin inhibitor	0.642383	677.158	434.995	contig4499	4.00E-59	0
AT4G23210	cysteine-rich RLK (RECEPTOR-like protein kinase) 13	[30.2.17] signalling.receptor kinases.DUF 26	0.642274	9.53205	6.12219	contig13280	3.00E-178	1.18794e-06
AT5G15240	#N/A	[34.3] transport.amino acids	0.642034	8.82444	5.66559	contig30839	0	1.98799e-05
AT3G42850	Mevalonate/galactokinase family protein	[3.8.1] minor CHO metabolism.galactose.galactokinases	0.641786	36.4251	23.3771	contig10375	2.00E-165	3.64794e-08
AT1G67090	ribulose bisphosphate carboxylase small chain 1A	[1.3.2] PS.calvin cycle.rubisco small subunit	0.640892	212.965	136.487	contig24654	2.00E-16	0
AT1G70610	transporter associated with antigen processing protein 1	[34.16] transport.ABC transporters and multidrug resistance systems	0.640394	12.8024	8.19858	contig29138	2.00E-87	0.000306068
AT1G06700	Protein kinase superfamily protein	[29.4.1.58] protein.postranslational modification.kinase.receptor like cytoplasmatic kinase VIII	0.640235	34.8144	22.2894	contig10160	9.00E-129	0.000118838
AT2G43180	Phosphoenolpyruvate carboxylase family protein	[35.2.1001] not assigned.unknown	0.640006	7.33304	4.69319	contig6187	1.00E-97	0.00793463
AT1G13820	alpha/beta-Hydrolases superfamily protein	[35.1.1023] not assigned.no ontology	0.639242	6.7686	4.32678	contig8144	1.00E-169	0.00586137
AT1G29195	0	[35.2.1001] not assigned.unknown	0.638857	32.7017	20.8917	contig9245	4.00E-80	0
AT2G44760	Domain of unknown function (DUF3598)	[35.2.1001] not assigned.unknown	0.638558	13.5075	8.62535	contig34618	1.00E-114	0.00273871
AT2G12190	#N/A	[26.10] misc.cytochrome P450	0.638249	15.6243	9.97222	contig16274	0	0
AT4G22890	PGR5-LIKE A	[1.1.40] PS.lightreaction.cyclic electron flow-chlororespiration	0.638245	36.9134	23.5598	contig4001	3.00E-135	5.03164e-10
AT1G33400	Tetratricopeptide repeat (TPR)-like superfamily protein	[35.1.27] not assigned.no ontology.tetratricopeptide repeat (TPR)	0.637889	7.30615	4.66051	contig21020	0	0.000794748
AT1G28420	homeobox-1	[27.3.22] RNA.regulation of transcription.HB,Homeobox transcription factor family	0.637851	12.0383	7.67866	contig11745	6.00E-140	0.0015834
AT2G46380	Protein of unknown function (DUF3133)	[35.1.1023] not assigned.no ontology	0.637813	32.1585	20.5111	contig13430	4.00E-102	0
AT2G20340	Pyridoxal phosphate (PLP)-dependent transferases superfamily protein	[16.4.1.1007] secondary metabolism.N misc.alkaloid-like	0.637328	1062.67	677.268	contig975	0	0
AT1G28260	Telomerase activating protein Est1	[35.2.1001] not assigned.unknown	0.637274	20.4115	13.0077	contig11913	1.00E-49	0.00399467
AT5G15540	PHD finger family protein	[33.99] development.unspecified	0.637186	13.5027	8.60373	contig7882	0	4.14527e-07
AT1G62480	Vacuolar calcium-binding protein-related	[30.3] signalling.calcium	0.637108	140.781	89.6929	contig12526	1.00E-05	0
AT3G44610	Protein kinase superfamily protein	[29.4] protein.postranslational modification	0.636776	18.9946	12.0953	contig15435	0	0.00134801
AT3G51510	0	[35.2.1001] not assigned.unknown	0.636631	15.2872	9.73234	contig15768	6.00E-81	1.75741e-06
AT2G41900	CCCH-type zinc finger protein with ARM repeat domain	[27.3.12] RNA.regulation of transcription.C3H zinc finger family	0.636602	11.8187	7.52383	contig12882	0	0.00402127
AT1G77280	Protein kinase protein with adenine nucleotide alpha hydrolases-like domain	[29.4.1.56] protein.postranslational modification.kinase.receptor like cytoplasmatic kinase VI	0.635545	29.3856	18.6759	contig11017	1.00E-153	0
AT4G08073	#N/A	[35.2.1001] not assigned.unknown	0.635501	56.8596	36.1343	contig17657	2.00E-04	0
AT1G58030	cationic amino acid transporter 2	[34.3] transport.amino acids	0.635426	30.8806	19.6224	contig5677	3.00E-148	7.08051e-06
AT3G54600	Class I glutamine amidotransferase-like superfamily protein	[35.1.1023] not assigned.no ontology	0.634884	56.1185	35.6288	contig2640	0	0
AT1G02640	beta-xylosidase 2	[10.6.2] cell wall.degradation.mannan-xylose-arabinose-fucose	0.634814	660.08	419.028	contig174	0	0
AT1G20620	catalase 3	[21.6] redox.dismutases and catalases	0.634724	6098.37	3870.79	contig129	2.00E-46	0
AT2G19500	cytokinin oxidase 2	[17.4.1.1003] hormone metabolism.cytokinin.synthesis-degradation	0.634717	38.5717	24.4821	contig15171	0	0
AT2G47800	multidrug resistance-associated protein 4	[34.16] transport.ABC transporters and multidrug resistance systems	0.632266	59.6695	37.727	contig12481	0	0
AT5G35840	phytochrome C	[30.11] signalling.light	0.63222	9.08904	5.74628	contig25048	0	0.000825979
AT3G45300	isovaleryl-CoA-dehydrogenase	[13.2.4.4] amino acid metabolism.degradation.branched chain group.leucine	0.631888	100.702	63.6322	contig9798	2.00E-39	2.5447e-07
AT5G05690	Cytochrome P450 superfamily protein	[17.3.1.1.3] hormone metabolism.brassinosteroid.synthesis-degradation.BRs.CPD	0.631605	77.3206	48.836	contig4048	1.00E-19	0.000131544
AT5G27600	long-chain acyl-CoA synthetase 7	[11.1.9] lipid metabolism.FA synthesis and FA elongation.long chain fatty acid CoA ligase	0.631313	15.2003	9.59611	contig10261	0	0
AT1G55480	protein containing PDZ domain, a K-box domain, and a TPR region	[35.2.1001] not assigned.unknown	0.631187	43.3787	27.38	contig3699	2.00E-153	0
AT5G53490	#N/A	[35.1.1023] not assigned.no ontology	0.631106	37.9801	23.9695	contig3534	2.00E-61	0
AT4G05360	#N/A	[27.3.11] RNA.regulation of transcription.C2H2 zinc finger family	0.630225	44.5484	28.0755	contig21362	1.00E-07	7.05064e-07
AT2G46430	cyclic nucleotide gated channel 3	[34.22] transport.cyclic nucleotide or calcium regulated channels	0.630103	234.808	147.953	contig20968	2.00E-55	0.00118543
AT1G73885	0	[35.2.1001] not assigned.unknown	0.629218	68.5909	43.1586	contig11544	8.00E-77	0
AT4G20360	RAB GTPase homolog E1B	[29.2.4] protein.synthesis.elongation	0.628815	168.267	105.809	contig1564	2.00E-27	0
AT4G32010	HSI2-like 1	[27.3.1] RNA.regulation of transcription.ABI3/VP1-related B3-domain-containing transcription factor family	0.628135	10.349	6.50057	contig27870	5.00E-120	0.000441553
AT3G57120	Protein kinase superfamily protein	[29.4] protein.postranslational modification	0.627363	9.42598	5.91351	contig24478	1.00E-174	6.36523e-07
AT1G31800	cytochrome P450, family 97, subfamily A, polypeptide 3	[16.1.4.7] secondary metabolism.isoprenoids.carotenoids.carotenoid epsilon ring hydroxylase	0.627057	34.6394	21.7209	contig5802	0	0
AT4G14570	acylaminoacyl-peptidase-related	[29.5] protein.degradation	0.627036	40.0883	25.1368	contig2350	0	4.17684e-06
AT1G32640	Basic helix-loop-helix (bHLH) DNA-binding family protein	[29.4] protein.postranslational modification	0.626919	146.174	91.6393	contig4906	0	0
AT1G21280	0	[35.2.1001] not assigned.unknown	0.626829	12.6143	7.90703	contig18350	3.00E-23	0
AT1G14790	RNA-dependent RNA polymerase 1	[27.2] RNA.transcription	0.626571	18.634	11.6755	contig10214	0	9.32665e-07
AT4G30160	#N/A	[31.1] cell.organisation	0.625933	14.9292	9.34468	contig9912	0	1.00633e-11
AT1G75460	#N/A	[29.5] protein.degradation	0.625421	19.014	11.8917	contig19218	5.00E-79	2.65671e-09
AT3G03300	dicer-like 2	[27.1.20] RNA.processing.degradation dicer	0.625256	5.14837	3.21905	contig3314	0	0.00586137
AT1G03630	protochlorophyllide oxidoreductase C	[19.14] tetrapyrrole synthesis.protochlorophyllide reductase	0.625128	19.5021	12.1913	contig8713	3.00E-170	0
AT2G30360	SOS3-interacting protein 4	[29.4] protein.postranslational modification	0.625062	70.0864	43.8083	contig3900	0	0
AT4G29260	HAD superfamily, subfamily IIIB acid phosphatase	[26.13] misc.acid and other phosphatases	0.624541	1282	800.665	contig3187	2.00E-23	0
AT2G23620	methyl esterase 1	[26.8] misc.nitrilases, *nitrile lyases, berberine bridge enzymes, reticuline oxidases, troponine reductases	0.623606	205.17	127.945	contig33	1.00E-106	0
AT1G06870	Peptidase S24/S26A/S26B/S26C family protein	[29.5] protein.degradation	0.623326	71.4009	44.5061	contig766	3.00E-07	0.00639561
AT4G19990	#N/A	[30.11] signalling.light	0.622898	8.10782	5.05035	contig29927	3.00E-132	0.000990492
AT1G61255	0	[35.2.1001] not assigned.unknown	0.622513	21.2988	13.2588	contig11093	1.00E-09	6.8377e-07
AT1G73060	Low PSII Accumulation 3	[35.2.1001] not assigned.unknown	0.622496	14.7021	9.15197	contig19966	1.00E-177	0.00462655
AT5G38710	Methylenetetrahydrofolate reductase family protein	[13.2.2.2] amino acid metabolism.degradation.glutamate family.proline	0.622419	12.0863	7.52271	contig12698	0	2.01266e-11
AT3G51860	cation exchanger 3	[34.21] transport.calcium	0.622255	69.1029	42.9996	contig789	6.00E-168	0
AT1G71480	Nuclear transport factor 2 (NTF2) family protein	[29.3.1] protein.targeting.nucleus	0.621917	22.8852	14.2327	contig16172	2.00E-92	0
AT1G61310	LRR and NB-ARC domains-containing disease resistance protein	[20.1.7] stress.biotic.PR-proteins	0.621884	24.3798	15.1614	contig14008	0	0.00120522
AT4G28270	RING membrane-anchor 2	[29.5.11.4.2] protein.degradation.ubiquitin.E3.RING	0.620869	14.3015	8.87934	contig14636	2.00E-75	1.30118e-07
AT2G44920	Tetratricopeptide repeat (TPR)-like superfamily protein	[35.1.1023] not assigned.no ontology	0.620351	11.7513	7.28996	contig18537	9.00E-91	0.00305005
AT3G24190	Protein kinase superfamily protein	[35.1.1] not assigned.no ontology.ABC1 family protein	0.620351	41.6797	25.856	contig3507	4.00E-167	0
AT3G56400	WRKY DNA-binding protein 70	[27.3.32] RNA.regulation of transcription.WRKY domain transcription factor family	0.619902	228.597	141.708	contig8043	8.00E-36	0
AT1G20340	Cupredoxin superfamily protein	[1.1.5.1] PS.lightreaction.other electron carrier (ox/red).plastocyanin	0.619729	377.429	233.904	contig2331	2.00E-63	0
AT3G19710	branched-chain aminotransferase4	[16.5.1.1.1.1] secondary metabolism.sulfur-containing.glucosinolates.synthesis.aliphatic.branched-chain amino acid aminotransferase (BCAT/MAAT)	0.618992	32.8779	20.3511	contig2866	2.00E-167	2.30781e-07
AT5G56350	Pyruvate kinase family protein	[4.2.14] glycolysis.plastid branch.pyruvate kinase (PK)	0.618499	24.3286	15.0472	contig7663	4.00E-06	0.000125703
AT5G64840	general control non-repressible 5	[34.16] transport.ABC transporters and multidrug resistance systems	0.618314	36.1367	22.3438	contig10218	0	2.88816e-09
AT3G48690	alpha/beta-Hydrolases superfamily protein	[24] Biodegradation of Xenobiotics	0.617638	32.4321	20.0313	contig16749	3.00E-149	0
AT3G26240	#N/A	[35.1.26] not assigned.no ontology.DC1 domain containing protein	0.617216	69.6995	43.0197	contig17465	3.00E-36	0
AT1G58602	LRR and NB-ARC domains-containing disease resistance protein	[20.1.7] stress.biotic.PR-proteins	0.617207	33.221	20.5043	contig7286	3.00E-69	0
ATCG00020	#N/A	[1.1.1.2] PS.lightreaction.photosystem II.PSII polypeptide subunits	0.617062	6.62326	4.08696	contig19552	0	0.00305005
AT3G23930	0	[35.2.1001] not assigned.unknown	0.616471	23.7906	14.6662	contig11714	6.00E-25	2.53444e-07
AT2G26710	Cytochrome P450 superfamily protein	[17.3.1.1.5] hormone metabolism.brassinosteroid.synthesis-degradation.BRs.metabolic regulation	0.616147	9.53446	5.87463	contig19633	0	0
AT5G54080	homogentisate 1,2-dioxygenase	[13.2.6.2] amino acid metabolism.degradation.aromatic aa.tyrosine	0.615659	36.0873	22.2175	contig9514	3.00E-72	0
AT5G41990	with no lysine (K) kinase 8	[30.6] signalling.MAP kinases	0.615272	26.7817	16.478	contig3982	2.00E-128	7.51014e-06
AT1G65590	beta-hexosaminidase 3	[29.7.8] protein.glycosylation.alpha-1,6-mannosyl-glycoprotein-beta-1,2-N-acetylglucosaminyltransferase(GnTII)	0.615001	5.82386	3.58168	contig11270	0	5.36259e-05
AT3G14210	epithiospecifier modifier 1	[16.5.1.3.1] secondary metabolism.sulfur-containing.glucosinolates.degradation.myrosinase	0.614943	875.136	538.158	contig2569	5.00E-152	0
AT1G74850	plastid transcriptionally active 2	[27.3] RNA.regulation of transcription	0.614226	6.30839	3.87478	contig19155	0	1.00633e-09
AT1G80440	Galactose oxidase/kelch repeat superfamily protein	[29.5.11.4.3.2] protein.degradation.ubiquitin.E3.SCF.FBOX	0.613502	30.4527	18.6828	contig15252	2.00E-96	0
AT4G27370	P-loop containing nucleoside triphosphate hydrolases superfamily protein	[31.1] cell.organisation	0.613477	4.62373	2.83655	contig20229	0	0.000806363
AT2G42320	nucleolar protein gar2-related	[28.1] DNA.synthesis/chromatin structure	0.611419	7.22401	4.4169	contig16977	1.00E-144	0.000287017
AT1G12360	Sec1/munc18-like (SM) proteins superfamily	[31.4] cell.vesicle transport	0.611323	34.5582	21.1262	contig33746	2.00E-43	4.10582e-09
AT3G63010	alpha/beta-Hydrolases superfamily protein	[17.6.2] hormone metabolism.gibberelin.signal transduction	0.610251	23.5022	14.3422	contig127	1.00E-161	0
AT3G29030	expansin A5	[10.7] cell wall.modification	0.610241	17.7552	10.8349	contig31633	5.00E-118	0
AT4G37370	cytochrome P450, family 81, subfamily D, polypeptide 8	[26.10] misc.cytochrome P450	0.61001	40.422	24.6578	contig9994	2.00E-96	4.02531e-11
AT5G39000	Malectin/receptor-like protein kinase family protein	[30.2.16] signalling.receptor kinases.Catharanthus roseus-like RLK1	0.609987	31.4742	19.1988	contig3373	2.00E-59	2.35783e-07
AT3G01750	Ankyrin repeat family protein	[31.1] cell.organisation	0.609912	34.5742	21.0872	contig2122	2.00E-120	0.00162492
AT1G61140	SNF2 domain-containing protein / helicase domain-containing protein / zinc finger protein-related	[27.3.44] RNA.regulation of transcription.Chromatin Remodeling Factors	0.609569	9.53112	5.80988	contig1444	0	3.17581e-05
AT2G45180	Bifunctional inhibitor/lipid-transfer protein/seed storage 2S albumin superfamily protein	[26.21] misc.protease inhibitor/seed storage/lipid transfer protein (LTP) family protein	0.608857	69.6908	42.4317	contig6648	5.00E-41	0
AT5G23010	methylthioalkylmalate synthase 1	[16.5.1.1.1.2] secondary metabolism.sulfur-containing.glucosinolates.synthesis.aliphatic.methylthioalkylmalate synthase (MAM)	0.608586	18.7264	11.3966	contig6207	1.00E-142	0
AT4G15960	alpha/beta-Hydrolases superfamily protein	[26.1] misc.misc2	0.60836	78.1638	47.5517	contig16937	2.00E-35	4.02531e-11
AT1G19720	Pentatricopeptide repeat (PPR-like) superfamily protein	[35.1.5] not assigned.no ontology.pentatricopeptide (PPR) repeat-containing protein	0.608205	4.13281	2.5136	contig8119	0	7.0443e-11
AT5G04860	0	[35.2.1001] not assigned.unknown	0.608127	21.7982	13.2561	contig3716	3.00E-46	0.00325226
AT5G35480	#N/A	[35.2.1001] not assigned.unknown	0.607288	18.4619	11.2117	contig8338	5.00E-07	0.000583723
AT1G68580	agenet domain-containing protein / bromo-adjacent homology (BAH) domain-containing protein	[27.3.67] RNA.regulation of transcription.putative transcription regulator	0.607067	18.7099	11.3581	contig18403	3.00E-08	0.000319046
AT4G10080	0	[35.2.1001] not assigned.unknown	0.606037	77.938	47.2333	contig12329	4.00E-10	0.00027428
AT2G21330	fructose-bisphosphate aldolase 1	[1.3.6] PS.calvin cycle.aldolase	0.604655	81.3666	49.1987	contig4924	5.00E-74	0.00416755
AT1G52220	0	[35.2.1001] not assigned.unknown	0.604379	37.9841	22.9568	contig8272	5.00E-46	6.37922e-07
AT3G26060	#N/A	[21.5] redox.peroxiredoxin	0.604324	83.0024	50.1604	contig1764	8.00E-89	0
AT1G01590	ferric reduction oxidase 1	[15.1] metal handling.acquisition	0.603703	6.28851	3.79639	contig25429	5.00E-173	8.98749e-05
AT5G45950	GDSL-like Lipase/Acylhydrolase superfamily protein	[26.28] misc.GDSL-motif lipase	0.603158	98.0414	59.1345	contig6836	9.00E-172	0
AT1G05260	Peroxidase superfamily protein	[20.2.2] stress.abiotic.cold	0.600866	48.7387	29.2854	contig16146	4.00E-163	0
AT5G20830	sucrose synthase 1	[2.2.1.5] major CHO metabolism.degradation.sucrose.Susy	0.600437	328.662	197.341	contig3367	4.00E-166	0.000236014
AT4G09040	RNA-binding (RRM/RBD/RNP motifs) family protein	[27.4] RNA.RNA binding	0.59977	14.0269	8.41292	contig1257	1.00E-111	0
AT4G01050	thylakoid rhodanese-like	[35.1.41] not assigned.no ontology.hydroxyproline rich proteins	0.599535	55.0612	33.0111	contig12498	3.00E-159	0
AT1G18270	#N/A	[35.1.1023] not assigned.no ontology	0.598145	8.02611	4.80078	contig5950	0	5.03164e-11
AT1G73480	alpha/beta-Hydrolases superfamily protein	[35.1.1023] not assigned.no ontology	0.59717	34.7666	20.7616	contig10109	1.00E-68	1.30823e-10
AT1G79740	#N/A	[35.1.1023] not assigned.no ontology	0.596905	9.4354	5.63203	contig13400	5.00E-31	0
AT1G73460	Protein kinase superfamily protein	[29.4] protein.postranslational modification	0.596875	12.7703	7.62229	contig4711	0	2.19236e-06
AT1G77380	amino acid permease 3	[34.3] transport.amino acids	0.596211	5.96253	3.55492	contig32843	0	3.3367e-05
AT1G77460	Armadillo/beta-catenin-like repeat ; C2 calcium/lipid-binding domain (CaLB) protein	[35.1.19] not assigned.no ontology.C2 domain-containing protein	0.59393	13.114	7.78878	contig34609	0	4.01564e-06
AT2G26740	soluble epoxide hydrolase	[26.1] misc.misc2	0.593231	21.8738	12.9762	contig20069	7.00E-171	0
AT3G49790	Carbohydrate-binding protein	[35.2.1001] not assigned.unknown	0.592884	9.51725	5.64263	contig10477	4.00E-135	6.23924e-10
AT1G61740	Sulfite exporter TauE/SafE family protein	[35.2.1001] not assigned.unknown	0.592861	8.93773	5.29883	contig34489	4.00E-72	0.00771748
AT3G08770	lipid transfer protein 6	[11.6] lipid metabolism.lipid transfer proteins etc	0.592465	467.412	276.925	contig2969	2.00E-32	0
AT1G24260	K-box region and MADS-box transcription factor family protein	[27.3.24] RNA.regulation of transcription.MADS box transcription factor family	0.591984	352.983	208.96	contig6976	4.00E-56	0
AT2G22780	peroxisomal NAD-malate dehydrogenase 1	[6.3] gluconeogenesis / glyoxylate cycle.Malate DH	0.591862	15.9413	9.43503	contig9535	1.00E-109	0.00278183
AT3G51770	tetratricopeptide repeat (TPR)-containing protein	[35.1.5] not assigned.no ontology.pentatricopeptide (PPR) repeat-containing protein	0.591574	4.45576	2.63591	contig20518	0	0.0043031
AT3G26460	Polyketide cyclase/dehydrase and lipid transport superfamily protein	[20.2.99] stress.abiotic.unspecified	0.590444	428.507	253.009	contig6817	5.00E-24	0
AT2G24270	aldehyde dehydrogenase 11A3	[4.1.9] glycolysis.cytosolic branch.non-phosphorylating glyceraldehyde 3-phosphate dehydrogenase (NPGAP-DH)	0.589919	14.2288	8.39384	contig1840	0	0
AT3G47650	DnaJ/Hsp40 cysteine-rich domain superfamily protein	[33.99] development.unspecified	0.589545	44.979	26.5172	contig20720	4.00E-33	1.00633e-10
AT2G20560	DNAJ heat shock family protein	[20.2.1] stress.abiotic.heat	0.589487	31.2467	18.4195	contig19042	7.00E-43	3.30126e-07
AT5G17880	#N/A	[20.1.1001] stress.biotic	0.589159	10.8947	6.41873	contig22061	0	0
AT1G64430	Pentatricopeptide repeat (PPR) superfamily protein	[35.2.1001] not assigned.unknown	0.589071	25.8484	15.2266	contig1819	7.00E-108	0.00075477
AT3G15810	Protein of unknown function (DUF567)	[35.2.1001] not assigned.unknown	0.588628	86.6335	50.9949	contig7650	1.00E-113	0
AT4G27730	oligopeptide transporter 1	[34.13] transport.peptides and oligopeptides	0.58855	4.18016	2.46023	contig32578	0	0.000162578
AT5G15450	casein lytic proteinase B3	[20.2.1] stress.abiotic.heat	0.587852	15.006	8.82133	contig23692	4.00E-65	0.00164877
AT4G20870	fatty acid hydroxylase 2	[11.2.2] lipid metabolism.FA desaturation.a hydroxylase	0.586744	59.1362	34.6978	contig2023	5.00E-113	0
AT1G08920	#N/A	[34.2] transport.sugars	0.58609	9.53172	5.58644	contig12767	0	6.33987e-10
AT4G29220	phosphofructokinase 1	[4.2.4] glycolysis.plastid branch.phosphofructokinase (PFK)	0.585245	8.44931	4.94492	contig32083	7.00E-116	1.57008e-05
AT5G07680	NAC domain containing protein 80	[33.99] development.unspecified	0.58505	12.1172	7.08919	contig31900	2.00E-151	0
AT4G27350	Protein of unknown function (DUF1223)	[35.2.1001] not assigned.unknown	0.584387	28.8279	16.8466	contig17447	3.00E-139	0
AT1G22100	Inositol-pentakisphosphate 2-kinase family protein	[35.2.1001] not assigned.unknown	0.584231	18.701	10.9257	contig33840	1.00E-64	7.7768e-07
AT1G47960	cell wall / vacuolar inhibitor of fructosidase 1	[26.18] misc.invertase/pectin methylesterase inhibitor family protein	0.58357	151.4	88.3524	contig2522	1.00E-68	0
AT1G67740	photosystem II BY	[1.1.1.2] PS.lightreaction.photosystem II.PSII polypeptide subunits	0.583284	128.67	75.0514	contig16690	1.00E-44	0
AT4G36150	Disease resistance protein (TIR-NBS-LRR class) family	[20.1.7] stress.biotic.PR-proteins	0.583172	22.9396	13.3777	contig7998	0	0
AT4G10490	2-oxoglutarate (2OG) and Fe(II)-dependent oxygenase superfamily protein	[16.8.3] secondary metabolism.flavonoids.dihydroflavonols	0.583044	13.8974	8.10281	contig10972	6.00E-170	0
AT1G69440	Argonaute family protein	[33.99] development.unspecified	0.582379	4.4533	2.59351	contig7792	0	0.000184833
AT3G27020	YELLOW STRIPE like 6	[34.13] transport.peptides and oligopeptides	0.582301	17.9618	10.4592	contig18665	4.00E-49	0.00786014
AT2G37630	myb-like HTH transcriptional regulator family protein	[27.3.25] RNA.regulation of transcription.MYB domain transcription factor family	0.580646	16.5737	9.62344	contig9202	1.00E-142	1.87539e-07
AT1G74470	Pyridine nucleotide-disulphide oxidoreductase family protein	[16.1.1.1014] secondary metabolism.isoprenoids.non-mevalonate pathway	0.580529	151.053	87.6904	contig4315	0	0
AT3G14225	GDSL-motif lipase 4	[26.28] misc.GDSL-motif lipase	0.58039	18.4769	10.7238	contig6911	2.00E-168	0
AT4G32480	Protein of unknown function (DUF506)	[35.2.1001] not assigned.unknown	0.579955	44.0561	25.5505	contig11082	5.00E-21	1.68057e-09
AT5G10750	Protein of unknown function (DUF1336)	[35.2.1001] not assigned.unknown	0.579608	10.5843	6.13472	contig19291	1.00E-153	1.5105e-08
AT5G63160	BTB and TAZ domain protein 1	[29.5.11.4.5.2] protein.degradation.ubiquitin.E3.BTB/POZ Cullin3.BTB/POZ	0.579102	7.44071	4.30893	contig23057	3.00E-158	1.24785e-07
AT1G21640	#N/A	[20.2.5] stress.abiotic.light	0.578745	37.5521	21.7331	contig8110	0	5.33354e-10
AT5G54770	thiazole biosynthetic enzyme, chloroplast (ARA6) (THI1) (THI4)	[18.2] Co-factor and vitamine metabolism.thiamine	0.578033	184.815	106.829	contig11824	4.00E-24	5.03164e-11
AT3G09850	D111/G-patch domain-containing protein	[35.1.1023] not assigned.no ontology	0.577395	19.8828	11.4802	contig17502	2.00E-48	6.77178e-05
AT4G36140	disease resistance protein (TIR-NBS-LRR class), putative	[20.1.7] stress.biotic.PR-proteins	0.576218	6.71934	3.87181	contig14799	9.00E-155	0.00312332
AT2G33770	phosphate 2	[29.5.11.3] protein.degradation.ubiquitin.E2	0.576113	152.536	87.878	contig5657	0	0
AT3G61870	0	[35.2.1001] not assigned.unknown	0.57595	25.918	14.9275	contig9711	5.00E-107	0
AT1G71960	ATP-binding casette family G25	[34.16] transport.ABC transporters and multidrug resistance systems	0.575127	5.90358	3.39531	contig38326	0	1.45438e-05
AT3G04850	Tesmin/TSO1-like CXC domain-containing protein	[27.3.17] RNA.regulation of transcription.CPP(Zn),CPP1-related transcription factor family	0.573985	7.17738	4.11971	contig23413	1.00E-166	0
AT1G28010	P-glycoprotein 14	[34.16] transport.ABC transporters and multidrug resistance systems	0.571789	28.6029	16.3548	contig30921	3.00E-89	1.06671e-09
AT1G32080	membrane protein, putative	[35.1.1023] not assigned.no ontology	0.570897	48.131	27.4778	contig10158	2.00E-118	0
AT3G09440	#N/A	[20.2.1] stress.abiotic.heat	0.570567	364.68	208.075	contig1577	2.00E-134	0
AT5G42905	#N/A	[35.2.1001] not assigned.unknown	0.570394	3.71498	2.119	contig14842	4.00E-74	0.00649206
AT5G19940	Plastid-lipid associated protein PAP / fibrillin family protein	[31.1] cell.organisation	0.569552	41.8792	23.8524	contig14532	2.00E-95	0
AT1G60600	UbiA prenyltransferase family protein	[18.5.2.7] Co-factor and vitamine metabolism.folate & vitamine K.vitamine K.DHNA Phytyltransferase	0.569517	4.52392	2.57645	contig10293	5.00E-161	0.00327308
AT5G26570	catalytics;carbohydrate kinases;phosphoglucan, water dikinases	[2.2.2.3] major CHO metabolism.degradation.starch.glucan water dikinase	0.569096	30.2001	17.1868	contig18069	5.00E-80	5.03164e-11
AT1G58410	#N/A	[20.1.7] stress.biotic.PR-proteins	0.568157	17.1173	9.72533	contig10754	0	0
AT3G25510	disease resistance protein (TIR-NBS-LRR class), putative	[20.1.7] stress.biotic.PR-proteins	0.567396	26.4136	14.987	contig3822	1.00E-27	0.000313575
AT1G60950	2Fe-2S ferredoxin-like superfamily protein	[1.1.5.2] PS.lightreaction.other electron carrier (ox/red).ferredoxin	0.567335	196.043	111.222	contig28268	1.00E-50	0
AT1G15740	Leucine-rich repeat family protein	[35.1.1023] not assigned.no ontology	0.567101	47.4725	26.9217	contig8210	0	0
AT1G09340	chloroplast RNA binding	[35.2.1001] not assigned.unknown	0.566871	72.9795	41.37	contig9581	0	0
AT5G48790	Domain of unknown function (DUF1995)	[35.2.1001] not assigned.unknown	0.56641	14.1069	7.99026	contig32129	7.00E-117	1.14721e-09
AT2G25050	Actin-binding FH2 (Formin Homology) protein	[35.1.20] not assigned.no ontology.formin homology 2 domain-containing protein	0.566358	6.76071	3.82898	contig26026	1.00E-101	0.00109686
AT1G06680	photosystem II subunit P-1	[1.1.1.2] PS.lightreaction.photosystem II.PSII polypeptide subunits	0.565847	58.6384	33.1804	contig11538	5.00E-44	0
AT3G11900	aromatic and neutral transporter 1	[34.3] transport.amino acids	0.565733	472.724	267.436	contig3090	1.00E-42	9.11733e-09
AT5G12950	Putative glycosyl hydrolase of unknown function (DUF1680)	[35.2.1001] not assigned.unknown	0.565102	533.372	301.41	contig4705	3.00E-132	0
AT2G45650	AGAMOUS-like 6	[27.3.24] RNA.regulation of transcription.MADS box transcription factor family	0.564305	25.7097	14.5081	contig9006	3.00E-99	0.00741389
AT1G54780	thylakoid lumen 18.3 kDa protein	[35.1.1023] not assigned.no ontology	0.563841	49.4278	27.8694	contig1482	1.00E-116	0
AT3G22740	homocysteine S-methyltransferase 3	[13.1.3.4.12] amino acid metabolism.synthesis.aspartate family.methionine.homocysteine S-methyltransferase	0.563794	12.0219	6.77787	contig35364	7.00E-172	0
AT3G23920	beta-amylase 1	[2.2.2.1.2] major CHO metabolism.degradation.starch.starch cleavage.beta amylase	0.562439	84.6164	47.5916	contig4808	2.00E-139	0.00615516
AT5G13220	jasmonate-zim-domain protein 10	[35.2.1001] not assigned.unknown	0.562423	10.557	5.93749	contig31894	2.00E-64	0.00300584
AT3G28910	myb domain protein 30	[27.3.25] RNA.regulation of transcription.MYB domain transcription factor family	0.559917	19.9822	11.1884	contig19699	6.00E-72	1.4793e-09
AT5G54780	Ypt/Rab-GAP domain of gyp1p superfamily protein	[30.5] signalling.G-proteins	0.55918	62.0166	34.6784	contig8520	0	0
AT4G16890	disease resistance protein (TIR-NBS-LRR class), putative	[20.1.2] stress.biotic.receptors	0.559061	41.7468	23.339	contig23467	5.00E-62	4.51841e-08
AT5G52390	PAR1 protein	[30.1] signalling.in sugar and nutrient physiology	0.559018	13.3975	7.48942	contig30013	4.00E-57	0.00181531
AT4G25080	#N/A	[19.11] tetrapyrrole synthesis.magnesium protoporphyrin IX methyltransferase	0.558595	27.1213	15.1498	contig23171	7.00E-131	0
AT1G27170	transmembrane receptors;ATP binding	[20.1.2] stress.biotic.receptors	0.557187	7.05227	3.92943	contig2080	0	5.51458e-07
AT1G61110	NAC domain containing protein 25	[33.99] development.unspecified	0.557051	181.553	101.134	contig2894	2.00E-32	0
AT3G14610	cytochrome P450, family 72, subfamily A, polypeptide 7	[26.10] misc.cytochrome P450	0.556521	5.46947	3.04387	contig19435	8.00E-121	0.00654801
AT5G01210	HXXXD-type acyl-transferase family protein	[16.2] secondary metabolism.phenylpropanoids	0.556385	66.43	36.9607	contig3311	0	0
AT3G47470	light-harvesting chlorophyll-protein complex I subunit A4	[1.1.2.1] PS.lightreaction.photosystem I.LHC-I	0.555968	275.284	153.049	contig2467	2.00E-137	0
AT2G26500	#N/A	[1.1.3] PS.lightreaction.cytochrome b6/f	0.554907	67.5892	37.5057	contig8308	6.00E-43	0
AT1G71500	Rieske (2Fe-2S) domain-containing protein	[26.30] misc. other Ferredoxins and Rieske domain	0.554705	37.2712	20.6745	contig23804	7.00E-61	0
AT1G60060	Serine/threonine-protein kinase WNK (With No Lysine)-related	[35.2.1001] not assigned.unknown	0.554282	21.7386	12.0493	contig23120	4.00E-64	2.73529e-06
AT1G28320	protease-related	[29.5] protein.degradation	0.553796	12.2917	6.80708	contig14229	1.00E-86	2.0196e-07
AT1G60260	#N/A	[26.3] misc.gluco-, galacto- and mannosidases	0.55342	27.4713	15.2032	contig22969	7.00E-71	0.000362405
AT4G22540	OSBP(oxysterol binding protein)-related protein 2A	[31.4] cell.vesicle transport	0.5534	12.3057	6.80997	contig10762	0	0
AT5G44565	#N/A	[35.2.1001] not assigned.unknown	0.55298	18.8564	10.4272	contig6764	1.00E-11	7.64776e-06
AT4G01150	0	[35.2.1001] not assigned.unknown	0.552039	156.066	86.1543	contig10947	1.00E-70	0
AT2G24550	0	[20.2.1001] stress.abiotic	0.55188	39.2457	21.6589	contig4932	2.00E-19	1.14948e-05
AT1G60890	#N/A	[30.4.1] signalling.phosphinositides.phosphatidylinositol-4-phosphate 5-kinase	0.551738	12.5399	6.91874	contig8826	2.00E-89	0.00465213
AT5G14940	Major facilitator superfamily protein	[34.13] transport.peptides and oligopeptides	0.550747	7.39005	4.07005	contig12571	0	1.00633e-11
AT1G80570	RNI-like superfamily protein	[29.5.11.4.3.2] protein.degradation.ubiquitin.E3.SCF.FBOX	0.550696	4.2946	2.36502	contig18757	0	0.00160216
AT3G57020	Calcium-dependent phosphotriesterase superfamily protein	[16.4.1.1007] secondary metabolism.N misc.alkaloid-like	0.550522	26.0951	14.3659	contig9103	8.00E-174	0.000438554
AT3G03470	cytochrome P450, family 87, subfamily A, polypeptide 9	[26.10] misc.cytochrome P450	0.55038	20.1222	11.0748	contig9887	1.00E-113	0
AT3G48080	alpha/beta-Hydrolases superfamily protein	[20.1.1001] stress.biotic	0.550194	4.87623	2.68287	contig16918	9.00E-100	0.00707954
AT5G57785	0	[35.2.1001] not assigned.unknown	0.550108	48.8969	26.8985	contig1952	6.00E-19	0
AT3G56940	dicarboxylate diiron protein, putative (Crd1)	[19.12] tetrapyrrole synthesis.magnesium-protoporphyrin IX monomethyl ester (oxidative) cyclase	0.549811	176.552	97.0701	contig1327	3.00E-166	0
AT3G20370	TRAF-like family protein	[35.1.1023] not assigned.no ontology	0.54952	31.7055	17.4228	contig3229	1.00E-40	2.44538e-09
AT4G25050	#N/A	[11.1.12] lipid metabolism.FA synthesis and FA elongation.ACP protein	0.54927	21.214	11.6522	contig13646	6.00E-15	4.71586e-07
AT4G34830	Pentatricopeptide repeat (PPR) superfamily protein	[35.1.5] not assigned.no ontology.pentatricopeptide (PPR) repeat-containing protein	0.548929	38.6275	21.2037	contig27718	0	0.000177087
AT5G65530	Protein kinase superfamily protein	[29.4.1.56] protein.postranslational modification.kinase.receptor like cytoplasmatic kinase VI	0.547605	109.928	60.1971	contig9447	2.00E-90	0
AT4G14070	acyl-activating enzyme 15	[11.1.8] lipid metabolism.FA synthesis and FA elongation.acyl coa ligase	0.547013	16.8286	9.20544	contig19390	6.00E-59	3.58152e-08
AT4G01760	#N/A	[27.3.99] RNA.regulation of transcription.unclassified	0.547001	6.93595	3.79397	contig16471	0	8.19226e-05
AT5G17700	MATE efflux family protein	[34.99] transport.misc	0.546512	5.2007	2.84224	contig21694	0	0.000440267
AT4G18700	CBL-interacting protein kinase 12	[29.4] protein.postranslational modification	0.54626	36.3768	19.8712	contig18323	0	0
AT1G68010	#N/A	[1.2.6] PS.photorespiration.hydroxypyruvate reductase	0.544824	52.8854	28.8132	contig17665	0	0
AT4G34750	SAUR-like auxin-responsive protein family	[17.2.3] hormone metabolism.auxin.induced-regulated-responsive-activated	0.544321	18.3214	9.9727	contig10844	5.00E-62	4.84044e-09
AT4G34030	3-methylcrotonyl-CoA carboxylase	[13.2.4.4] amino acid metabolism.degradation.branched chain group.leucine	0.543756	44.1375	24	contig8346	3.00E-95	0
AT1G06230	global transcription factor group E4	[27.3.52] RNA.regulation of transcription.Global transcription factor group	0.543195	15.6267	8.48835	contig14226	7.00E-13	0.00077658
AT4G12430	#N/A	[3.2.2] minor CHO metabolism.trehalose.TPP	0.542314	22.1542	12.0145	contig14215	2.00E-180	0
AT1G64260	MuDR family transposase	[27.3.99] RNA.regulation of transcription.unclassified	0.541878	3.94832	2.1395	contig20614	3.00E-35	1.55981e-09
AT1G70790	#N/A	[27.3.11] RNA.regulation of transcription.C2H2 zinc finger family	0.541468	56.5151	30.6011	contig18595	2.00E-102	0
AT2G34410	O-acetyltransferase family protein	[26.5] misc.acyl transferases	0.541398	488.484	264.464	contig843	0	0
AT3G46960	RNA helicase, ATP-dependent, SK12/DOB1 protein	[28.99] DNA.unspecified	0.541075	10.9916	5.94729	contig21168	0	6.03797e-11
AT1G62975	basic helix-loop-helix (bHLH) DNA-binding superfamily protein	[27.3.6] RNA.regulation of transcription.bHLH,Basic Helix-Loop-Helix family	0.540489	49.1111	26.544	contig11437	2.00E-81	0
AT3G27925	DegP protease 1	[29.5.5] protein.degradation.serine protease	0.539787	21.7099	11.7187	contig21781	1.00E-81	3.00718e-05
AT3G14400	ubiquitin-specific protease 25	[29.5.11.5] protein.degradation.ubiquitin.ubiquitin protease	0.539317	82.8848	44.7012	contig211	2.00E-180	0
AT1G15780	0	[35.2.1001] not assigned.unknown	0.537007	21.555	11.5752	contig8221	5.00E-122	0
AT5G14370	CCT motif family protein	[35.2.1001] not assigned.unknown	0.537006	17.2403	9.25814	contig27401	1.00E-108	0
AT1G08380	photosystem I subunit O	[1.1.2.2] PS.lightreaction.photosystem I.PSI polypeptide subunits	0.536771	145.463	78.0802	contig12159	2.00E-49	0
AT2G36145	#N/A	[35.2.1001] not assigned.unknown	0.536368	7.70518	4.13281	contig36414	1.00E-69	0.000370225
AT5G25180	cytochrome P450, family 71, subfamily B, polypeptide 14	[26.10] misc.cytochrome P450	0.535907	12.9826	6.95749	contig12726	0	0
AT5G06860	polygalacturonase inhibiting protein 1	[10.6.3] cell wall.degradation.pectate lyases and polygalacturonases	0.535533	17.3191	9.27492	contig26540	5.00E-37	0.00166789
AT5G44240	#N/A	[34.1] transport.p- and v-ATPases	0.535048	12.2904	6.57594	contig29560	8.00E-156	0.000621827
AT2G41530	S-formylglutathione hydrolase	[25] C1-metabolism	0.534886	34.6318	18.5241	contig8224	1.00E-43	2.4008e-07
AT3G56700	fatty acid reductase 6	[33.99] development.unspecified	0.53477	32.9383	17.6144	contig21793	1.00E-59	5.19265e-09
AT5G06690	#N/A	[21.1] redox.thioredoxin	0.533274	10.9708	5.85042	contig11143	2.00E-74	0.000536583
AT3G61440	cysteine synthase C1	[13.1.5.3.1] amino acid metabolism.synthesis.serine-glycine-cysteine group.cysteine.OASTL	0.533259	6.18051	3.29582	contig12627	1.00E-43	0
AT5G43470	Disease resistance protein (CC-NBS-LRR class) family	[20.1.1001] stress.biotic	0.532911	2.454	1.30776	contig1439	0	1.7029e-05
AT3G10740	alpha-L-arabinofuranosidase 1	[10.6.2] cell wall.degradation.mannan-xylose-arabinose-fucose	0.532105	25.4636	13.5493	contig10889	0	0
AT4G33150	lysine-ketoglutarate reductase/saccharopine dehydrogenase bifunctional enzyme	[13.2.3.5.1002] amino acid metabolism.degradation.aspartate family.lysine	0.531561	123.481	65.6374	contig5696	0	0
AT5G58500	Protein of unknown function (DUF640)	[35.2.1001] not assigned.unknown	0.531019	12.0511	6.39934	contig24161	5.00E-82	1.00633e-11
AT1G58270	TRAF-like family protein	[35.1.1023] not assigned.no ontology	0.530972	55.9071	29.6851	contig4904	2.00E-85	0
AT1G08420	BRI1 suppressor 1 (BSU1)-like 2	[29.4] protein.postranslational modification	0.530109	17.1231	9.07712	contig21391	6.00E-103	4.3416e-07
AT3G08850	HEAT repeat ;WD domain, G-beta repeat protein protein	[33.99] development.unspecified	0.530025	6.83654	3.62354	contig38371	3.00E-32	0.00822818
AT1G44575	Chlorophyll A-B binding family protein	[1.1.1.2] PS.lightreaction.photosystem II.PSII polypeptide subunits	0.529715	171.265	90.7217	contig5918	6.00E-107	0
AT1G65240	Eukaryotic aspartyl protease family protein	[29.5.4] protein.degradation.aspartate protease	0.529628	15.864	8.40204	contig20939	0	0
AT5G62790	1-deoxy-D-xylulose 5-phosphate reductoisomerase	[16.1.1.2] secondary metabolism.isoprenoids.non-mevalonate pathway.DXR	0.529019	29.3694	15.537	contig6043	3.00E-20	0
AT1G72390	0	[35.2.1001] not assigned.unknown	0.528229	13.6551	7.21301	contig17407	0	0.00325826
AT1G31150	Domain of unknown function (DUF1985)	[35.2.1001] not assigned.unknown	0.528044	12.5732	6.6392	contig3725	1.00E-61	0
AT1G32470	Single hybrid motif superfamily protein	[1.2.4.4] PS.photorespiration.glycine cleavage.H protein	0.527353	93.6273	49.3746	contig301	2.00E-67	0
AT5G02160	0	[35.2.1001] not assigned.unknown	0.52722	129.986	68.5314	contig1463	6.00E-45	0
AT1G60550	enoyl-CoA hydratase/isomerase D	[18.5.2.5] Co-factor and vitamine metabolism.folate & vitamine K.vitamine K.naphthoate synthase	0.525334	33.4359	17.565	contig8181	1.00E-166	0
AT5G66190	ferredoxin-NADP(+)-oxidoreductase 1	[1.1.5.3] PS.lightreaction.other electron carrier (ox/red).ferredoxin reductase	0.52531	94.6475	49.7193	contig8188	7.00E-140	0
AT5G56970	cytokinin oxidase 3	[17.4.1.1003] hormone metabolism.cytokinin.synthesis-degradation	0.524635	17.4592	9.15969	contig30658	9.00E-78	0
AT1G78170	0	[35.2.1001] not assigned.unknown	0.523688	24.3034	12.7274	contig20168	2.00E-68	3.39587e-05
AT1G32200	phospholipid/glycerol acyltransferase family protein	[11.3.1] lipid metabolism.Phospholipid synthesis.1-acylglycerol-3-phosphate O-acyltransferase	0.523351	14.6006	7.64127	contig23071	2.00E-73	2.72825e-05
AT3G50150	Plant protein of unknown function (DUF247)	[35.2.1001] not assigned.unknown	0.523115	11.9009	6.22552	contig3650	4.00E-26	0.000924839
AT5G47110	Chlorophyll A-B binding family protein	[27.3.99] RNA.regulation of transcription.unclassified	0.522989	34.1988	17.8856	contig19352	1.00E-77	0
AT1G26930	Galactose oxidase/kelch repeat superfamily protein	[29.5.11.4.3.2] protein.degradation.ubiquitin.E3.SCF.FBOX	0.522785	39.835	20.8252	contig1377	1.00E-62	0
AT1G73280	serine carboxypeptidase-like 3	[29.5.5] protein.degradation.serine protease	0.521751	8.044	4.19696	contig12242	2.00E-149	1.61013e-10
AT5G65660	hydroxyproline-rich glycoprotein family protein	[35.1.41] not assigned.no ontology.hydroxyproline rich proteins	0.521234	41.0533	21.3983	contig18786	3.00E-40	0
AT3G48190	ataxia-telangiectasia mutated	[29.4.1] protein.postranslational modification.kinase	0.52115	13.1519	6.85411	contig3350	0	0
AT1G56580	Protein of unknown function, DUF538	[35.2.1001] not assigned.unknown	0.521121	441.696	230.177	contig5031	2.00E-78	0
AT4G35060	Heavy metal transport/detoxification superfamily protein	[15.2] metal handling.binding, chelation and storage	0.52112	14.964	7.79806	contig5064	2.00E-81	1.00633e-11
AT5G54280	myosin 2	[31.1] cell.organisation	0.519427	46.9046	24.3635	contig2992	0	0
AT1G12800	Nucleic acid-binding, OB-fold-like protein	[27.3.23] RNA.regulation of transcription.HSF,Heat-shock transcription factor family	0.518503	7.22704	3.74725	contig14451	8.00E-104	0.000468518
AT1G03380	homolog of yeast autophagy 18 (ATG18) G	[29.5.2] protein.degradation.autophagy	0.518364	21.1653	10.9713	contig23824	3.00E-124	8.95028e-08
AT3G24430	ATP binding	[29.8] protein.assembly and cofactor ligation	0.518303	15.0989	7.82581	contig19233	3.00E-105	1.91202e-09
AT2G33830	Dormancy/auxin associated family protein	[17.2.3] hormone metabolism.auxin.induced-regulated-responsive-activated	0.517902	405.202	209.855	contig5835	3.00E-45	0
AT3G54890	photosystem I light harvesting complex gene 1	[1.1.2.1] PS.lightreaction.photosystem I.LHC-I	0.516994	323.181	167.083	contig75	2.00E-49	0
AT4G34610	BEL1-like homeodomain 6	[27.3.22] RNA.regulation of transcription.HB,Homeobox transcription factor family	0.513951	12.751	6.55339	contig12515	3.00E-127	3.81395e-05
AT5G03670	0	[35.2.1001] not assigned.unknown	0.513224	10.7815	5.53331	contig32817	4.00E-45	0.000801183
AT2G38750	annexin 4	[31.1] cell.organisation	0.512776	164.282	84.2397	contig230	1.00E-118	0
AT1G58290	Glutamyl-tRNA reductase family protein	[19.2] tetrapyrrole synthesis.glu-tRNA reductase	0.512286	48.1126	24.6474	contig12539	0	0
AT3G18850	lysophosphatidyl acyltransferase 5	[11.3.1] lipid metabolism.Phospholipid synthesis.1-acylglycerol-3-phosphate O-acyltransferase	0.511803	65.7756	33.6642	contig23527	2.00E-113	0
AT2G45080	cyclin p3;1	[31.3] cell.cycle	0.510991	12.941	6.61275	contig5118	2.00E-115	5.9474e-09
AT2G13360	alanine:glyoxylate aminotransferase	[1.2.3] PS.photorespiration.aminotransferases peroxisomal	0.510559	132.558	67.6784	contig4189	0	0
AT5G67030	zeaxanthin epoxidase (ZEP) (ABA1)	[17.1.1.1.1] hormone metabolism.abscisic acid.synthesis-degradation.synthesis.zeaxanthin epoxidase	0.509601	90.1135	45.9219	contig5294	6.00E-56	2.47654e-05
AT3G45140	lipoxygenase 2	[17.7.1.2] hormone metabolism.jasmonate.synthesis-degradation.lipoxygenase	0.509254	570.357	290.456	contig827	0	0
AT3G13380	BRI1-like 3	[17.3.2.1] hormone metabolism.brassinosteroid.signal transduction.BRI	0.508934	3.10547	1.58048	contig21589	0	0.000301098
AT4G34280	transducin family protein / WD-40 repeat family protein	[35.1.1023] not assigned.no ontology	0.508583	9.1273	4.64199	contig32898	1.00E-105	1.49913e-07
AT1G71400	receptor like protein 12	[20.1.7] stress.biotic.PR-proteins	0.508076	10.8389	5.50697	contig25944	1.00E-151	0
AT2G17890	calcium-dependent protein kinase 16	[29.4] protein.postranslational modification	0.50786	3.39317	1.72325	contig42891	0	0.00104515
AT4G10340	light harvesting complex of photosystem II 5	[1.1.1.1] PS.lightreaction.photosystem II.LHC-II	0.505437	409.366	206.909	contig8832	2.00E-53	0
AT5G67385	Phototropic-responsive NPH3 family protein	[30.11] signalling.light	0.50512	6.85289	3.46153	contig14470	0	7.05602e-06
AT5G10470	#N/A	[31.1] cell.organisation	0.504775	23.179	11.7002	contig21428	2.00E-83	3.52215e-10
AT3G56140	Protein of unknown function (DUF399 and DUF3411)	[35.2.1001] not assigned.unknown	0.504562	24.2104	12.2157	contig7797	0	0
AT1G49490	Leucine-rich repeat (LRR) family protein	[10.5.3] cell wall.cell wall proteins.LRR	0.504513	47.4241	23.9261	contig2248	0	0
AT3G15120	P-loop containing nucleoside triphosphate hydrolases superfamily protein	[29.6] protein.folding	0.504467	14.8091	7.47073	contig11797	0	7.0298e-05
AT2G01520	MLP-like protein 328	[20.2.99] stress.abiotic.unspecified	0.504097	250.196	126.123	contig31517	8.00E-74	0
AT1G06570	phytoene desaturation 1	[16.1.3.1] secondary metabolism.isoprenoids.tocopherol biosynthesis.hydroxyphenylpyruvate dioxygenase	0.503954	95.7092	48.233	contig6422	3.00E-34	6.19093e-08
AT2G06520	photosystem II subunit X	[1.1.1.2] PS.lightreaction.photosystem II.PSII polypeptide subunits	0.50325	215.725	108.563	contig2024	6.00E-36	0
AT3G20600	Late embryogenesis abundant (LEA) hydroxyproline-rich glycoprotein family	[20.1.1001] stress.biotic	0.502851	24.7959	12.4686	contig6626	9.00E-66	0
AT4G00895	ATPase, F1 complex, OSCP/delta subunit protein	[1.1.4.7] PS.lightreaction.ATP synthase.delta chain	0.501069	12.4374	6.23198	contig14583	5.00E-43	1.98247e-09
AT5G01100	O-fucosyltransferase family protein	[17.2.3] hormone metabolism.auxin.induced-regulated-responsive-activated	0.500837	5.87518	2.94251	contig16781	0	1.00633e-11
AT5G66570	PS II oxygen-evolving complex 1	[1.1.1.2] PS.lightreaction.photosystem II.PSII polypeptide subunits	0.50002	323.495	161.754	contig777	4.00E-174	0
AT2G45830	downstream target of AGL15 2	[35.2.1001] not assigned.unknown	0.498825	6.03512	3.01047	contig25955	1.00E-111	3.75137e-06
AT1G25440	B-box type zinc finger protein with CCT domain	[27.3.7] RNA.regulation of transcription.C2C2(Zn) CO-like, Constans-like zinc finger family	0.498672	24.8824	12.4082	contig12780	1.00E-124	7.6803e-08
AT1G74430	myb domain protein 95	[27.3.25] RNA.regulation of transcription.MYB domain transcription factor family	0.498318	21.8153	10.871	contig25071	5.00E-42	0
AT1G32060	phosphoribulokinase	[1.3.12] PS.calvin cycle.PRK	0.496508	121.159	60.1564	contig8362	1.00E-101	0
AT4G22100	beta glucosidase 2	[35.1.1023] not assigned.no ontology	0.496279	7.54236	3.74311	contig25380	2.00E-69	0.00958215
AT5G14090	0	[35.2.1001] not assigned.unknown	0.496025	21.3286	10.5795	contig19025	2.00E-65	0
AT5G18670	beta-amylase 3	[2.2.2.1.2] major CHO metabolism.degradation.starch.starch cleavage.beta amylase	0.495762	47.6655	23.6307	contig15418	1.00E-08	0
AT2G27310	F-box family protein	[29.5.11.4.3.2] protein.degradation.ubiquitin.E3.SCF.FBOX	0.495613	11.3002	5.60053	contig14388	1.00E-64	2.96349e-06
AT2G31500	calcium-dependent protein kinase 24	[30.3] signalling.calcium	0.495358	23.007	11.3967	contig17588	0	0
AT3G54050	high cyclic electron flow 1	[1.3.7] PS.calvin cycle.FBPase	0.495343	105.916	52.4648	contig3220	4.00E-117	0
AT3G21055	photosystem II subunit T	[1.1.1.2] PS.lightreaction.photosystem II.PSII polypeptide subunits	0.495279	146.456	72.5364	contig6849	3.00E-35	0
AT1G68110	ENTH/ANTH/VHS superfamily protein	[35.1.21] not assigned.no ontology.epsin N-terminal homology (ENTH) domain-containing protein	0.494915	16.2314	8.03318	contig13241	2.00E-152	0
AT3G25690	Hydroxyproline-rich glycoprotein family protein	[35.1.41] not assigned.no ontology.hydroxyproline rich proteins	0.494775	52.6187	26.0344	contig5448	0	0
AT4G05180	photosystem II subunit Q-2	[1.1.1.2] PS.lightreaction.photosystem II.PSII polypeptide subunits	0.494511	237.921	117.655	contig901	2.00E-92	0
AT2G41790	Insulinase (Peptidase family M16) family protein	[29.5.7] protein.degradation.metalloprotease	0.493212	14.168	6.98785	contig19116	4.00E-56	0.00744773
AT1G03600	photosystem II family protein	[1.1.1.2] PS.lightreaction.photosystem II.PSII polypeptide subunits	0.493004	58.2389	28.712	contig19441	4.00E-57	0
AT1G11720	starch synthase 3	[2.1.2.2] major CHO metabolism.synthesis.starch.starch synthase	0.492967	28.8905	14.2421	contig7241	0	6.28118e-05
AT2G45400	NAD(P)-binding Rossmann-fold superfamily protein	[16.8.3.1] secondary metabolism.flavonoids.dihydroflavonols.dihydroflavonol 4-reductase	0.488733	23.8706	11.6663	contig18513	5.00E-158	0
AT1G17540	Protein kinase protein with adenine nucleotide alpha hydrolases-like domain	[29.4.1.59] protein.postranslational modification.kinase.receptor like cytoplasmatic kinase IX	0.486333	16.9929	8.26421	contig22960	3.00E-57	0.00825845
AT1G29660	GDSL-like Lipase/Acylhydrolase superfamily protein	[26.28] misc.GDSL-motif lipase	0.485649	59.8155	29.0494	contig8555	0	0
AT2G18960	H(+)-ATPase 1	[34.1.2] transport.p- and v-ATPases.H+-exporting ATPase	0.48256	146.3	70.5983	contig20089	1.00E-51	0
AT2G43520	trypsin inhibitor protein 2	[20.1.7.12] stress.biotic.PR-proteins.plant defensins	0.482459	7.71531	3.72232	contig34121	3.00E-22	7.04032e-05
AT5G25630	#N/A	[35.1.5] not assigned.no ontology.pentatricopeptide (PPR) repeat-containing protein	0.481909	17.9652	8.65758	contig26448	2.00E-99	0
AT3G17920	Outer arm dynein light chain 1 protein	[35.1.1023] not assigned.no ontology	0.481362	8.93546	4.30119	contig6236	1.00E-71	0.00478066
AT1G73325	Kunitz family trypsin and protease inhibitor protein	[20.1.7.6.1] stress.biotic.PR-proteins.proteinase inhibitors.trypsin inhibitor	0.481293	10.8105	5.203	contig4663	3.00E-88	4.02531e-11
AT1G45474	photosystem I light harvesting complex gene 5	[1.1.2.1] PS.lightreaction.photosystem I.LHC-I	0.479477	13.0696	6.26657	contig18961	4.00E-107	0
AT5G58330	lactate/malate dehydrogenase family protein	[8.2.9] TCA / org transformation.other organic acid transformatons.cyt MDH	0.478948	72.7582	34.8474	contig4344	2.00E-180	0
AT5G44050	MATE efflux family protein	[34.99] transport.misc	0.477517	101.94	48.678	contig3005	0	0
AT5G53370	pectin methylesterase PCR fragment F	[10.8.1] cell wall.pectin*esterases.PME	0.477042	26.5196	12.651	contig2250	0	0
AT1G18730	NDH dependent flow 6	[35.2.1001] not assigned.unknown	0.476694	12.237	5.83332	contig21050	1.00E-64	2.34776e-08
AT5G26742	DEAD box RNA helicase (RH3)	[27.1.2] RNA.processing.RNA helicase	0.475745	29.4255	13.999	contig27395	4.00E-93	6.02791e-09
AT2G39420	alpha/beta-Hydrolases superfamily protein	[35.1.1023] not assigned.no ontology	0.475702	7.40679	3.52343	contig23146	2.00E-124	6.4238e-07
AT5G56750	N-MYC downregulated-like 1	[35.1.1023] not assigned.no ontology	0.474813	32.7663	15.5579	contig8309	6.00E-161	0
AT4G22110	GroES-like zinc-binding dehydrogenase family protein	[26.11] misc.alcohol dehydrogenases	0.473379	5.31481	2.51592	contig33634	2.00E-177	9.9224e-09
AT1G69850	#N/A	[34.4] transport.nitrate	0.472049	4.24367	2.00322	contig31225	0	2.8781e-09
AT2G03140	#N/A	[33.99] development.unspecified	0.471598	5.23078	2.46682	contig9729	0	0.00170534
AT4G01950	glycerol-3-phosphate acyltransferase 3	[11.3] lipid metabolism.Phospholipid synthesis	0.470977	63.0264	29.6839	contig11454	3.00E-153	0
AT3G01550	phosphoenolpyruvate (pep)/phosphate translocator 2	[34.8] transport.metabolite transporters at the envelope membrane	0.469436	8.27705	3.88555	contig28995	8.00E-168	2.42182e-06
AT3G50560	NAD(P)-binding Rossmann-fold superfamily protein	[26.22] misc.short chain dehydrogenase/reductase (SDR)	0.468847	60.3592	28.2993	contig1223	1.00E-70	0
AT5G50915	basic helix-loop-helix (bHLH) DNA-binding superfamily protein	[27.3.6] RNA.regulation of transcription.bHLH,Basic Helix-Loop-Helix family	0.467917	5.17179	2.41997	contig21985	2.00E-61	0.00398365
AT5G52120	phloem protein 2-A14	[31.1] cell.organisation	0.467815	6.01734	2.815	contig31155	5.00E-92	5.04037e-06
AT4G12300	cytochrome P450, family 706, subfamily A, polypeptide 4	[16.8.3.3] secondary metabolism.flavonoids.dihydroflavonols.flavonoid 3'-monooxygenase	0.467342	7.76684	3.62977	contig3678	8.00E-114	0.000386991
AT3G55800	sedoheptulose-bisphosphatase	[1.3.9] PS.calvin cycle.seduheptulose bisphosphatase	0.466929	73.709	34.4169	contig5707	0	0
AT2G32290	beta-amylase 6	[2.2.2.1.2] major CHO metabolism.degradation.starch.starch cleavage.beta amylase	0.466776	3.36626	1.57129	contig25782	0	2.56815e-08
AT3G11210	SGNH hydrolase-type esterase superfamily protein	[26.28] misc.GDSL-motif lipase	0.466697	5.77831	2.69672	contig19920	6.00E-69	0.00306647
AT4G19510	#N/A	[20.1.7] stress.biotic.PR-proteins	0.465526	13.3537	6.21647	contig28667	2.00E-78	3.53171e-07
AT3G06830	Plant invertase/pectin methylesterase inhibitor superfamily	[10.8.1] cell wall.pectin*esterases.PME	0.464562	3.49437	1.62335	contig29073	5.00E-125	0.0080546
AT2G46260	BTB/POZ/Kelch-associated protein	[35.1.9] not assigned.no ontology.BTB/POZ domain-containing protein	0.464045	43.9876	20.4122	contig3939	0	0
AT4G05330	ARF-GAP domain 13	[27.3.11] RNA.regulation of transcription.C2H2 zinc finger family	0.462648	35.2765	16.3206	contig11962	1.00E-164	0
AT3G61470	photosystem I light harvesting complex gene 2	[1.1.2.1] PS.lightreaction.photosystem I.LHC-I	0.462357	260.55	120.467	contig4717	3.00E-125	0
AT1G01460	Phosphatidylinositol-4-phosphate 5-kinase, core	[30.4.1] signalling.phosphinositides.phosphatidylinositol-4-phosphate 5-kinase	0.461423	12.5869	5.80788	contig2867	0	0
AT1G52030	#N/A	[26.16] misc.myrosinases-lectin-jacalin	0.461313	403.608	186.19	contig546	2.00E-100	0
AT2G02650	#N/A	[28.1] DNA.synthesis/chromatin structure	0.460518	12.2646	5.64808	contig35726	2.00E-13	2.72484e-07
AT5G43880	Protein of unknown function (DUF3741)	[35.2.1001] not assigned.unknown	0.460417	17.922	8.25162	contig29800	2.00E-76	0
AT1G48360	zinc ion binding;nucleic acid binding;hydrolases, acting on acid anhydrides, in phosphorus-containing anhydrides	[35.2.1001] not assigned.unknown	0.458885	6.9279	3.17911	contig30417	0	6.10841e-09
AT3G16430	jacalin-related lectin 31	[17.7.3] hormone metabolism.jasmonate.induced-regulated-responsive-activated	0.458708	10.4141	4.77705	contig28113	8.00E-54	1.40886e-10
AT3G12977	NAC (No Apical Meristem) domain transcriptional regulator superfamily protein	[28.99] DNA.unspecified	0.458619	5.21656	2.39242	contig37148	5.00E-111	5.01846e-07
AT3G47070	0	[35.2.1001] not assigned.unknown	0.457436	35.1237	16.0669	contig24397	1.00E-10	7.32474e-05
AT3G14420	Aldolase-type TIM barrel family protein	[1.2.2] PS.photorespiration.glycolate oxydase	0.456058	27.926	12.7359	contig10330	1.00E-30	2.58933e-06
AT1G74710	#N/A	[18.5.2.1] Co-factor and vitamine metabolism.folate & vitamine K.vitamine K.isochorismate synthase	0.455743	10.8672	4.95265	contig16601	4.00E-164	0
AT3G59780	Rhodanese/Cell cycle control phosphatase superfamily protein	[35.2.1001] not assigned.unknown	0.455326	8.25668	3.75948	contig28457	6.00E-44	2.55044e-07
AT1G61520	photosystem I light harvesting complex gene 3	[1.1.2.1] PS.lightreaction.photosystem I.LHC-I	0.455283	276.713	125.983	contig3866	4.00E-128	0
AT3G19660	0	[35.2.1001] not assigned.unknown	0.45397	26.5713	12.0626	contig19702	1.00E-06	0.00208784
AT2G24790	CONSTANS-like 3	[27.3.7] RNA.regulation of transcription.C2C2(Zn) CO-like, Constans-like zinc finger family	0.453784	7.44852	3.38002	contig34725	5.00E-59	0.00446211
AT3G46780	plastid transcriptionally active 16	[27.2] RNA.transcription	0.453457	12.1474	5.50833	contig28016	0	0
AT5G59720	#N/A	[20.2.1] stress.abiotic.heat	0.453398	20.2313	9.17281	contig26602	4.00E-76	0
AT4G36490	#N/A	[29.3.4.99] protein.targeting.secretory pathway.unspecified	0.453275	59.7246	27.0717	contig4993	3.00E-80	0
AT2G25737	Sulfite exporter TauE/SafE family protein	[35.2.1001] not assigned.unknown	0.45273	11.4077	5.1646	contig14653	3.00E-180	4.86173e-05
AT1G15290	Tetratricopeptide repeat (TPR)-like superfamily protein	[35.1.1023] not assigned.no ontology	0.45258	15.5635	7.04372	contig6947	0	0.000233151
AT3G59400	enzyme binding;tetrapyrrole binding	[19.40] tetrapyrrole synthesis.regulation	0.451936	24.858	11.2342	contig2337	8.00E-85	0
AT2G35260	0	[35.2.1001] not assigned.unknown	0.451134	33.2546	15.0023	contig1349	2.00E-149	0
AT4G27440	protochlorophyllide oxidoreductase B	[19.14] tetrapyrrole synthesis.protochlorophyllide reductase	0.449247	87.29	39.2148	contig4772	0	0
AT3G60750	Transketolase	[1.3.8] PS.calvin cycle.transketolase	0.447629	153.746	68.8213	contig2871	1.00E-21	8.64697e-05
AT4G14550	indole-3-acetic acid inducible 14	[27.3.40] RNA.regulation of transcription.Aux/IAA family	0.447334	94.2061	42.1416	contig7137	3.00E-92	0
AT2G19110	heavy metal atpase 4	[34.12] transport.metal	0.444873	93.5933	41.6372	contig380	0	0
AT1G34070	#N/A	[35.2.1001] not assigned.unknown	0.443958	3.14998	1.39846	contig12162	2.00E-28	0.000938684
AT1G25290	#N/A	[35.1.1023] not assigned.no ontology	0.442964	7.41534	3.28473	contig30671	3.00E-47	0.00774015
AT3G59440	Calcium-binding EF-hand family protein	[30.3] signalling.calcium	0.442223	68.7537	30.4045	contig19595	1.00E-82	0
AT1G59740	Major facilitator superfamily protein	[34.13] transport.peptides and oligopeptides	0.441358	11.6244	5.13051	contig11238	0	0
AT5G04490	vitamin E pathway gene 5	[16.1.3.1005] secondary metabolism.isoprenoids.tocopherol biosynthesis	0.441216	13.3751	5.9013	contig16439	3.00E-20	7.01834e-07
AT1G04540	Calcium-dependent lipid-binding (CaLB domain) family protein	[20.2.2] stress.abiotic.cold	0.436587	34.2645	14.9594	contig8033	0	0
AT1G57750	cytochrome P450, family 96, subfamily A, polypeptide 15	[26.10] misc.cytochrome P450	0.435352	127.254	55.4003	contig3741	0	0
AT5G51080	#N/A	[27.1.2] RNA.processing.RNA helicase	0.433002	5.65851	2.45014	contig12903	1.00E-07	0
AT1G15980	NDH-dependent cyclic electron flow 1	[35.2.1001] not assigned.unknown	0.432398	5.24643	2.26854	contig25809	6.00E-119	1.99293e-05
AT2G28080	UDP-Glycosyltransferase superfamily protein	[26.2] misc.UDP glucosyl and glucoronyl transferases	0.432254	3.49391	1.51026	contig36671	0	7.02039e-06
AT4G24390	#N/A	[29.5.11.4.3.2] protein.degradation.ubiquitin.E3.SCF.FBOX	0.429887	3.90323	1.67795	contig19898	0	0
AT5G53670	#N/A	[35.2.1001] not assigned.unknown	0.429845	18.7568	8.06251	contig13354	2.00E-04	0
AT4G04640	ATPase, F1 complex, gamma subunit protein	[1.1.4.4] PS.lightreaction.ATP synthase.gamma chain	0.427303	110.397	47.173	contig19594	2.00E-124	0
AT3G27690	photosystem II light harvesting complex gene 2.3	[1.1.1.1] PS.lightreaction.photosystem II.LHC-II	0.427181	388.036	165.761	contig1867	8.00E-140	0
AT3G63140	chloroplast stem-loop binding protein of 41 kDa	[27.3.99] RNA.regulation of transcription.unclassified	0.426519	22.8957	9.76544	contig12148	0	0
AT2G29630	#N/A	[18.2] Co-factor and vitamine metabolism.thiamine	0.426156	17.4225	7.4247	contig994	0	0
AT5G61420	myb domain protein 28	[16.5.1.2.1] secondary metabolism.sulfur-containing.glucosinolates.regulation.aliphatic	0.425683	14.2467	6.06458	contig34882	2.00E-19	0.000709436
AT1G15830	#N/A	[35.2.1001] not assigned.unknown	0.424499	2.66791	1.13253	contig33807	2.00E-10	5.89916e-06
AT5G13630	magnesium-chelatase subunit chlH, chloroplast, putative / Mg-protoporphyrin IX chelatase, putative (CHLH)	[19.10] tetrapyrrole synthesis.magnesium chelatase	0.420726	129.553	54.5064	contig17519	0	0
AT1G19150	photosystem I light harvesting complex gene 6	[1.1.2.1] PS.lightreaction.photosystem I.LHC-I	0.420212	4.16526	1.75029	contig39076	2.00E-136	8.15014e-06
AT3G55720	Protein of unknown function (DUF620)	[35.2.1001] not assigned.unknown	0.419846	2.51781	1.05709	contig10487	0	0.00116827
AT3G18890	NAD(P)-binding Rossmann-fold superfamily protein	[30.11] signalling.light	0.41833	32.9646	13.7901	contig24722	1.00E-52	2.49368e-08
AT5G03690	#N/A	[4.1.10] glycolysis.cytosolic branch.aldolase	0.418058	8.46086	3.53713	contig30212	3.00E-161	0
AT1G48800	Terpenoid cyclases/Protein prenyltransferases superfamily protein	[16.1.5.1003] secondary metabolism.isoprenoids.terpenoids	0.416979	8.30437	3.46275	contig25907	8.00E-75	0.00400066
AT4G19690	iron-regulated transporter 1	[34.12] transport.metal	0.416708	4.92214	2.05109	contig26988	5.00E-165	6.03797e-11
AT5G15960	#N/A	[17.1.3] hormone metabolism.abscisic acid.induced-regulated-responsive-activated	0.41466	55.3256	22.9413	contig16773	7.00E-12	0
AT3G10450	serine carboxypeptidase-like 7	[29.5] protein.degradation	0.41218	5.23523	2.15786	contig14677	1.00E-164	4.87063e-09
AT3G09760	RING/U-box superfamily protein	[29.5.11.4.2] protein.degradation.ubiquitin.E3.RING	0.412071	8.61617	3.55047	contig42257	2.00E-23	9.62634e-05
AT3G01460	methyl-CPG-binding domain 9	[27.3.59] RNA.regulation of transcription.Methyl binding domain proteins	0.411565	3.20673	1.31978	contig29108	2.00E-150	0.00150638
AT5G38200	Class I glutamine amidotransferase-like superfamily protein	[35.2.1001] not assigned.unknown	0.411481	12.2141	5.02588	contig15473	0	0
AT3G08940	light harvesting complex photosystem II	[1.1.1.1] PS.lightreaction.photosystem II.LHC-II	0.411434	295.464	121.564	contig2620	1.00E-139	0
AT1G68750	phosphoenolpyruvate carboxylase 4	[4.1.15] glycolysis.cytosolic branch.phospho-enol-pyruvate carboxylase (PEPC)	0.411007	9.4401	3.87995	contig23926	0	1.00633e-10
AT2G02960	#N/A	[29.5.11.4.2] protein.degradation.ubiquitin.E3.RING	0.403907	10.4719	4.22968	contig3971	4.00E-87	0
AT5G15150	homeobox 3	[27.3.22] RNA.regulation of transcription.HB,Homeobox transcription factor family	0.403858	10.3873	4.19498	contig17936	5.00E-61	0.00320353
AT1G12900	glyceraldehyde 3-phosphate dehydrogenase A subunit 2	[1.3.4] PS.calvin cycle.GAP	0.401239	106.875	42.8826	contig9652	2.00E-21	0
AT2G21540	SEC14-like 3	[29.3.4.99] protein.targeting.secretory pathway.unspecified	0.400957	37.1363	14.8901	contig4553	2.00E-132	0
AT2G15010	#N/A	[20.1.1001] stress.biotic	0.400555	8.09213	3.24134	contig36913	1.00E-38	1.1771e-07
AT1G77760	nitrate reductase 1	[12.1.1] N-metabolism.nitrate metabolism.NR	0.400475	13.616	5.45286	contig3510	0	2.88904e-06
AT3G23430	phosphate 1	[34.7] transport.phosphate	0.39889	2.76039	1.10109	contig35059	0	1.35955e-07
AT3G04690	#N/A	[30.2.16] signalling.receptor kinases.Catharanthus roseus-like RLK1	0.398473	2.6377	1.05106	contig30821	0	1.79126e-09
AT4G19380	Long-chain fatty alcohol dehydrogenase family protein	[35.1.1023] not assigned.no ontology	0.397534	34.9374	13.8888	contig117	0	0
AT4G02650	ENTH/ANTH/VHS superfamily protein	[35.1.21] not assigned.no ontology.epsin N-terminal homology (ENTH) domain-containing protein	0.392626	14.6903	5.76778	contig13069	0	0
AT4G30190	#N/A	[34.1.2] transport.p- and v-ATPases.H+-exporting ATPase	0.390586	20.3004	7.92904	contig8907	5.00E-24	5.44424e-08
AT1G05820	SIGNAL PEPTIDE PEPTIDASE-LIKE 5	[35.1.1023] not assigned.no ontology	0.386835	6.26673	2.42419	contig24020	0	0.000249965
AT3G49930	C2H2 and C2HC zinc fingers superfamily protein	[27.3.11] RNA.regulation of transcription.C2H2 zinc finger family	0.386042	6.39833	2.47002	contig20963	9.00E-53	2.83483e-07
AT4G18640	Leucine-rich repeat protein kinase family protein	[30.2.6] signalling.receptor kinases.leucine rich repeat VI	0.383719	10.9025	4.18351	contig27427	0	0
AT4G09690	#N/A	[35.1.26] not assigned.no ontology.DC1 domain containing protein	0.381017	4.50877	1.71792	contig16470	1.00E-81	0.00445105
AT1G13970	Protein of unknown function (DUF1336)	[35.2.1001] not assigned.unknown	0.378834	37.6668	14.2695	contig17152	0	0
AT5G02500	heat shock cognate protein 70-1	[29.6] protein.folding	0.376739	152.06	57.2868	contig7760	6.00E-60	0
AT1G15380	Lactoylglutathione lyase / glyoxalase I family protein	[24.2] Biodegradation of Xenobiotics.lactoylglutathione lyase	0.376284	12.5498	4.72229	contig36214	3.00E-89	0.00210541
AT4G32980	homeobox gene 1	[27.3.22] RNA.regulation of transcription.HB,Homeobox transcription factor family	0.37499	6.19101	2.32157	contig18298	9.00E-147	2.01266e-11
AT3G51700	#N/A	[28.99] DNA.unspecified	0.3727	3.71175	1.38337	contig30881	2.00E-65	0.0021262
AT1G27480	alpha/beta-Hydrolases superfamily protein	[11.8.10] lipid metabolism.'exotics' (steroids, squalene etc).phosphatidylcholinesterol O-acyltransferase	0.370981	4.02044	1.4915	contig17548	6.00E-95	0.00585236
AT3G57130	Ankyrin repeat family protein / BTB/POZ domain-containing protein	[31.1] cell.organisation	0.367025	8.80975	3.2334	contig19906	3.00E-165	0
AT3G25930	Adenine nucleotide alpha hydrolases-like superfamily protein	[20.2.99] stress.abiotic.unspecified	0.366811	17.8579	6.55045	contig4507	2.00E-21	1.00633e-11
AT5G09660	#N/A	[6.3] gluconeogenesis / glyoxylate cycle.Malate DH	0.366404	21.1133	7.73599	contig11403	6.00E-64	0
AT5G47450	tonoplast intrinsic protein 2;3	[34.19.2] transport.Major Intrinsic Proteins.TIP	0.365093	124.686	45.5219	contig16975	1.00E-93	0
AT2G45770	#N/A	[29.3.3] protein.targeting.chloroplast	0.364978	41.2101	15.0408	contig1147	0	0
AT1G73860	P-loop containing nucleoside triphosphate hydrolases superfamily protein	[31.1] cell.organisation	0.359892	2.10252	0.756679	contig38279	0	0.00508504
AT5G03680	Duplicated homeodomain-like superfamily protein	[27.3.30] RNA.regulation of transcription.Trihelix, Triple-Helix transcription factor family	0.358929	4.459	1.60046	contig16048	0	0
AT3G17510	CBL-interacting protein kinase 1	[29.4] protein.postranslational modification	0.358721	42.4311	15.2209	contig4534	4.00E-32	0.00491499
AT2G29450	glutathione S-transferase tau 5	[26.9] misc.glutathione S transferases	0.357953	4.3839	1.56923	contig39279	8.00E-92	2.16329e-06
AT4G25150	HAD superfamily, subfamily IIIB acid phosphatase	[26.13] misc.acid and other phosphatases	0.357788	11.5159	4.12025	contig27792	6.00E-122	0
AT3G62710	Glycosyl hydrolase family protein	[10.6.1] cell wall.degradation.cellulases and beta -1,4-glucanases	0.355777	133.986	47.669	contig6376	0	0
AT2G30505	Late embryogenesis abundant (LEA) hydroxyproline-rich glycoprotein family	[35.2.1001] not assigned.unknown	0.354583	11.8656	4.20735	contig11519	1.00E-98	1.47833e-05
AT2G23000	serine carboxypeptidase-like 10	[29.5.5] protein.degradation.serine protease	0.353877	18.8464	6.66931	contig24667	1.00E-69	5.97055e-08
AT4G02380	senescence-associated gene 21	[33.2] development.late embryogenesis abundant	0.348736	126.327	44.0548	contig11171	4.00E-23	0
AT4G28080	Tetratricopeptide repeat (TPR)-like superfamily protein	[35.2.1001] not assigned.unknown	0.347247	13.0981	4.54829	contig21730	0	1.00633e-11
AT1G29640	Protein of unknown function, DUF584	[35.2.1001] not assigned.unknown	0.344032	9.10078	3.13096	contig16923	1.00E-14	0.00110836
AT1G65310	#N/A	[10.7] cell wall.modification	0.33227	153.163	50.8914	contig2599	1.00E-122	0
AT4G09010	ascorbate peroxidase 4	[21.2.1] redox.ascorbate and glutathione.ascorbate	0.332064	16.4618	5.46638	contig26523	4.00E-49	0
AT2G30660	#N/A	[13.2.6.3] amino acid metabolism.degradation.aromatic aa.tryptophan	0.330466	4.87321	1.61043	contig30508	3.00E-132	5.03164e-11
AT3G16460	Mannose-binding lectin superfamily protein	[17.7.3] hormone metabolism.jasmonate.induced-regulated-responsive-activated	0.330073	10.837	3.57701	contig19396	8.00E-102	0
AT3G44735	#N/A	[33.99] development.unspecified	0.328665	38.3961	12.6195	contig23500	1.00E-05	0
AT2G02720	Pectate lyase family protein	[10.6.3] cell wall.degradation.pectate lyases and polygalacturonases	0.323228	20.512	6.63006	contig14404	0	0
AT5G27000	kinesin 4	[31.1] cell.organisation	0.318347	5.39977	1.719	contig40623	0	5.875e-05
AT1G23540	Protein kinase superfamily protein	[30.2.22] signalling.receptor kinases.proline extensin like	0.314137	17.5629	5.51715	contig13035	0	0
AT5G20100	0	[35.2.1001] not assigned.unknown	0.312772	4.17939	1.3072	contig41047	8.00E-26	5.6261e-05
AT3G22510	Pre-rRNA-processing protein TSR2, conserved region	[35.2.1001] not assigned.unknown	0.308289	5.00445	1.54282	contig32402	1.00E-49	4.45498e-05
AT1G47280	0	[35.2.1001] not assigned.unknown	0.305303	7.24936	2.21325	contig32976	4.00E-15	2.7664e-07
AT5G09640	serine carboxypeptidase-like 19	[29.5] protein.degradation	0.30323	8.91726	2.70398	contig24966	7.00E-176	0
AT3G11480	S-adenosyl-L-methionine-dependent methyltransferases superfamily protein	[17.8.1.1.7] hormone metabolism.salicylic acid.synthesis-degradation.synthesis.methyl-SA methylesterase	0.300533	23.9572	7.19993	contig13725	1.00E-174	0
AT5G47470	Nodulin MtN21 /EamA-like transporter family protein	[33.99] development.unspecified	0.298919	6.3978	1.91243	contig8707	3.00E-157	0
AT1G14686	ENTH/ANTH/VHS superfamily protein	[35.1.21] not assigned.no ontology.epsin N-terminal homology (ENTH) domain-containing protein	0.297859	13.2749	3.95404	contig27475	4.00E-125	0
AT1G29140	Pollen Ole e 1 allergen and extensin family protein	[20.2.99] stress.abiotic.unspecified	0.297814	32.2549	9.60598	contig24332	1.00E-52	0.000739822
AT2G35210	root and pollen arfgap	[33.99] development.unspecified	0.295637	10.2652	3.03477	contig12621	2.00E-152	0
AT1G79910	Regulator of Vps4 activity in the MVB pathway protein	[35.2.1001] not assigned.unknown	0.293887	37.8096	11.1118	contig12511	8.00E-40	0
AT3G61170	Tetratricopeptide repeat (TPR)-like superfamily protein	[35.1.5] not assigned.no ontology.pentatricopeptide (PPR) repeat-containing protein	0.293049	17.4343	5.1091	contig15218	5.00E-112	0
AT4G18596	Pollen Ole e 1 allergen and extensin family protein	[20.2.99] stress.abiotic.unspecified	0.292792	23.138	6.7746	contig25109	9.00E-27	0
AT5G01180	peptide transporter 5	[34.13] transport.peptides and oligopeptides	0.290588	2.43095	0.706407	contig38146	6.00E-135	0.000279856
AT1G72130	Major facilitator superfamily protein	[34.13] transport.peptides and oligopeptides	0.289718	2.02267	0.586003	contig26716	5.00E-117	0.00796356
AT1G30040	gibberellin 2-oxidase	[17.6.1.13] hormone metabolism.gibberelin.synthesis-degradation.GA2 oxidase	0.287735	8.25934	2.3765	contig3713	2.00E-117	0
AT1G27940	P-glycoprotein 13	[34.16] transport.ABC transporters and multidrug resistance systems	0.28602	9.1046	2.6041	contig11132	0	0
AT4G35180	LYS/HIS transporter 7	[34.3] transport.amino acids	0.283509	19.5696	5.54815	contig26221	1.00E-145	0
AT4G36020	cold shock domain protein 1	[20.2.2] stress.abiotic.cold	0.282669	5.39684	1.52552	contig11748	2.00E-08	0
AT5G54300	Protein of unknown function (DUF761)	[35.2.1001] not assigned.unknown	0.278947	4.03679	1.12605	contig18625	3.00E-66	2.45041e-07
AT5G42680	Protein of unknown function, DUF617	[35.2.1001] not assigned.unknown	0.277277	154.728	42.9025	contig7820	5.00E-113	0
AT5G28680	Malectin/receptor-like protein kinase family protein	[30.2.16] signalling.receptor kinases.Catharanthus roseus-like RLK1	0.277269	12.2281	3.39048	contig17589	0	0
AT5G04347	Plant self-incompatibility protein S1 family	[35.1.1023] not assigned.no ontology	0.276694	3.78185	1.04641	contig30562	4.00E-46	0.00534863
AT3G04360	Calcium-dependent lipid-binding (CaLB domain) family protein	[20.2.2] stress.abiotic.cold	0.275689	20.7953	5.73305	contig7622	4.00E-101	0
AT5G12980	Cell differentiation, Rcd1-like protein	[27.3.99] RNA.regulation of transcription.unclassified	0.274581	12.587	3.45615	contig3540	4.00E-129	0
AT4G21895	DNA binding	[35.2.1001] not assigned.unknown	0.271043	5.39288	1.4617	contig35600	3.00E-52	1.00633e-11
AT3G62170	VANGUARD 1 homolog 2	[10.8.1] cell wall.pectin*esterases.PME	0.270322	91.346	24.6929	contig16003	4.00E-18	4.61754e-07
AT3G20220	SAUR-like auxin-responsive protein family	[17.2.3] hormone metabolism.auxin.induced-regulated-responsive-activated	0.268824	30.2478	8.13134	contig23930	5.00E-39	0
AT1G61860	Protein kinase superfamily protein	[29.4.1.57] protein.postranslational modification.kinase.receptor like cytoplasmatic kinase VII	0.267214	25.7604	6.88355	contig931	5.00E-53	0
AT2G41905	protein coding 0	[35.2.1001] not assigned.unknown	0.266928	64.0649	17.1007	contig7071	2.00E-15	0
AT1G28270	ralf-like 4	[30.8] signalling.misc	0.266064	16.9606	4.51261	contig13041	1.00E-45	0
AT1G24110	Peroxidase superfamily protein	[26.12] misc.peroxidases	0.265407	6.75815	1.79366	contig19651	5.00E-157	0
AT1G08980	amidase 1	[26.8] misc.nitrilases, *nitrile lyases, berberine bridge enzymes, reticuline oxidases, troponine reductases	0.264531	13.2079	3.49391	contig18700	1.00E-51	2.61645e-10
AT3G05725	Protein of unknown function (DUF3511)	[35.2.1001] not assigned.unknown	0.259998	58.4838	15.2057	contig8806	2.00E-47	0
AT1G14120	2-oxoglutarate (2OG) and Fe(II)-dependent oxygenase superfamily protein	[26.7] misc.oxidases - copper, flavone etc	0.258851	10.6908	2.76733	contig32809	2.00E-123	9.09972e-07
AT5G43185	#N/A, protein coding	[35.2.1001] not assigned.unknown	0.254036	6.49641	1.65032	contig43561	3.00E-16	1.34586e-07
AT5G26717	Putative membrane lipoprotein	[35.2.1001] not assigned.unknown	0.253104	22.2418	5.62949	contig14665	3.00E-16	0
AT1G79860	RHO guanyl-nucleotide exchange factor 12	[30.5] signalling.G-proteins	0.252957	4.73497	1.19774	contig14087	0	0
AT3G61160	Protein kinase superfamily protein	[29.4] protein.postranslational modification	0.248742	82.1991	20.4464	contig11508	3.00E-165	0
AT4G02250	Plant invertase/pectin methylesterase inhibitor superfamily protein	[26.18] misc.invertase/pectin methylesterase inhibitor family protein	0.248504	26.7224	6.64063	contig6804	4.00E-71	2.05449e-06
AT3G20530	Protein kinase superfamily protein	[29.4.1.57] protein.postranslational modification.kinase.receptor like cytoplasmatic kinase VII	0.247726	8.47409	2.09926	contig14206	0	0
AT3G48450	RPM1-interacting protein 4 (RIN4) family protein	[20.2.99] stress.abiotic.unspecified	0.244205	7.46708	1.8235	contig34348	7.00E-33	2.01266e-11
AT1G47270	tubby like protein 6	[29.5.11.4.3.2] protein.degradation.ubiquitin.E3.SCF.FBOX	0.240078	22.6705	5.44269	contig23782	2.00E-174	0
AT2G46210	Fatty acid/sphingolipid desaturase	[11.8.1] lipid metabolism.'exotics' (steroids, squalene etc).sphingolipids	0.239964	39.3627	9.44565	contig1260	0	0
AT5G14890	NHL domain-containing protein	[35.1.1023] not assigned.no ontology	0.239783	14.9606	3.58729	contig20922	3.00E-63	1.51654e-08
AT1G63060	protein coding, 0	[35.2.1001] not assigned.unknown	0.239756	4.74758	1.13826	contig41245	1.00E-49	1.36167e-06
AT4G29460	Phospholipase A2 family protein	[11.9.3.4] lipid metabolism.lipid degradation.lysophospholipases.phospholipase A2	0.239042	18.7514	4.48238	contig12479	5.00E-51	1.51956e-09
AT4G21380	receptor kinase 3	[30.2.24] signalling.receptor kinases.S-locus glycoprotein like	0.238719	8.47895	2.02409	contig14419	2.00E-103	0
AT1G19500	protein coding, 0	[35.2.1001] not assigned.unknown	0.235696	102.398	24.1347	contig15632	2.00E-15	0
AT1G62770	Plant invertase/pectin methylesterase inhibitor superfamily protein	[26.18] misc.invertase/pectin methylesterase inhibitor family protein	0.235563	12.2296	2.88083	contig40580	2.00E-92	0
AT4G35010	beta-galactosidase 11	[26.3.2] misc.gluco-, galacto- and mannosidases.beta-galactosidase	0.23553	46.4157	10.9323	contig8621	7.00E-127	0
AT1G73220	organic cation/carnitine transporter1	[34.2] transport.sugars	0.234908	3.12276	0.733561	contig42367	0	0
AT2G44925	#N/A, protein coding	[35.2.1001] not assigned.unknown	0.232979	57.6081	13.4215	contig10137	1.00E-14	0
AT1G14420	Pectate lyase family protein	[10.6.3] cell wall.degradation.pectate lyases and polygalacturonases	0.229305	124.509	28.5505	contig20732	2.00E-104	0
AT1G02070	protein coding 0	[35.2.1001] not assigned.unknown	0.22903	13.5464	3.10253	contig40167	2.00E-45	0
AT1G64235	#N/A, LTP	[26.21] misc.protease inhibitor/seed storage/lipid transfer protein (LTP) family protein	0.228376	158.976	36.3064	contig5250	2.00E-06	0
AT2G22055	#N/A, RALF-LIKE 15	[30.8] signalling.misc	0.227783	59.9509	13.6558	contig7844	4.00E-17	0
AT1G51250	Plant self-incompatibility protein S1 family	[35.2.1001] not assigned.unknown	0.222402	91.1398	20.2697	contig23708	8.00E-22	0
AT2G19980	CAP (Cysteine-rich secretory proteins, Antigen 5, and Pathogenesis-related 1 protein) superfamily protein	[20.2.99] stress.abiotic.unspecified	0.220446	7.79047	1.71737	contig44576	3.00E-56	5.55531e-06
AT3G14595	Ribosomal protein L18ae family	[35.2.1001] not assigned.unknown	0.220423	63.9867	14.1042	contig4491	8.00E-12	0
AT2G39130	Transmembrane amino acid transporter family protein	[34.3] transport.amino acids	0.21996	2.50332	0.550631	contig35553	6.00E-177	2.28235e-08
AT5G16500	Protein kinase superfamily protein	[29.4.1.57] protein.postranslational modification.kinase.receptor like cytoplasmatic kinase VII	0.217745	11.7514	2.55881	contig9477	3.00E-14	3.88443e-09
AT2G41370	Ankyrin repeat family protein / BTB/POZ domain-containing protein	[31.1] cell.organisation	0.217432	2.84443	0.618472	contig9910	2.00E-163	5.03164e-11
AT3G09530	exocyst subunit exo70 family protein H3	[31.4] cell.vesicle transport	0.216954	5.32445	1.15516	contig27348	2.00E-104	3.28606e-07
AT3G56180	Protein of unknown function (DUF567)	[35.2.1001] not assigned.unknown	0.2165	26.795	5.80112	contig47	1.00E-107	0
AT4G03290	EF hand calcium-binding protein family	[30.3] signalling.calcium	0.216264	39.7774	8.60242	contig6211	1.00E-67	0
AT4G35610	zinc finger (C2H2 type) family protein	[27.3.11] RNA.regulation of transcription.C2H2 zinc finger family	0.215133	33.8611	7.28463	contig20895	2.00E-07	1.00633e-11
AT3G17980	Calcium-dependent lipid-binding (CaLB domain) family protein	[35.1.19] not assigned.no ontology.C2 domain-containing protein	0.213282	56.8394	12.1228	contig13015	4.00E-84	0
AT3G11740	Protein of unknown function (DUF567)	[35.2.1001] not assigned.unknown	0.213079	46.215	9.84744	contig12177	5.00E-99	0
AT4G19038	#N/A, LOW-MOLECULAR-WEIGHT CYSTEINE-RICH 15	[20.1.7] stress.biotic.PR-proteins	0.212326	46.1624	9.80149	contig25387	5.00E-09	0
AT1G48020	pectin methylesterase inhibitor 1	[26.18] misc.invertase/pectin methylesterase inhibitor family protein	0.211767	36.5513	7.74035	contig31996	2.00E-77	0
AT5G20410	monogalactosyldiacylglycerol synthase 2	[11.10.1] lipid metabolism.glycolipid synthesis.MGDG synthase	0.210804	10.6586	2.24686	contig23411	0	0
AT1G54070	Dormancy/auxin associated family protein	[17.2.3] hormone metabolism.auxin.induced-regulated-responsive-activated	0.209828	47.6462	9.99753	contig22400	2.00E-38	0
AT3G25170	ralf-like 26	[30.8] signalling.misc	0.209826	24.0416	5.04457	contig20493	2.00E-10	1.42281e-05
AT1G24520	homolog of Brassica campestris pollen protein 1	[33.99] development.unspecified	0.20929	122.159	25.5667	contig14359	3.00E-08	0
AT2G32835	#N/A, RALF-LIKE 16,	[30.8] signalling.misc	0.209096	90.7163	18.9684	contig42614	2.00E-09	0.00061261
AT2G24450	FASCICLIN-like arabinogalactan protein 3 precursor	[10.5.1.1] cell wall.cell wall proteins.AGPs.AGP	0.208752	75.8642	15.8368	contig5580	2.00E-83	0
AT1G08150	#N/A, ATCHX5, CATION/H+ EXCHANGER 5, CHX5	[34.12] transport.metal	0.207493	3.39312	0.704049	contig23093	0	0
AT5G47000	Peroxidase superfamily protein	[26.12] misc.peroxidases	0.206077	90.7578	18.7031	contig7846	2.00E-163	0
AT2G26410	#N/A, IQ-DOMAIN 4	[30.3] signalling.calcium	0.205873	9.17612	1.88911	contig18551	5.00E-99	0.000260702
AT2G15420	myosin heavy chain-related	[31.1] cell.organisation	0.205227	1.98542	0.407462	contig32645	7.00E-30	5.5952e-06
AT1G50610	Leucine-rich repeat protein kinase family protein	[30.2.3] signalling.receptor kinases.leucine rich repeat III	0.204226	4.73149	0.966295	contig17973	0	0
AT5G12000	Protein kinase protein with adenine nucleotide alpha hydrolases-like domain	[29.4.1.59] protein.postranslational modification.kinase.receptor like cytoplasmatic kinase IX	0.203406	58.0574	11.8092	contig19133	0	2.17568e-08
AT2G36020	HVA22-like protein J	[17.1.1.1002] hormone metabolism.abscisic acid.synthesis-degradation	0.203101	157.765	32.0421	contig6915	1.00E-20	0
AT3G27410	0	[35.2.1001] not assigned.unknown	0.201035	7.62065	1.53202	contig13538	2.00E-22	0.00876829
AT5G50830	unknown, protein coding 0	[35.2.1001] not assigned.unknown	0.200942	38.1061	7.65712	contig23102	3.00E-55	0
AT5G07430	Pectin lyase-like superfamily protein	[10.8.1] cell wall.pectin*esterases.PME	0.200857	119.562	24.0148	contig14397	9.00E-176	0
AT1G10770	Plant invertase/pectin methylesterase inhibitor superfamily protein	[26.18] misc.invertase/pectin methylesterase inhibitor family protein	0.200368	135.105	27.0709	contig4068	2.00E-47	0
AT2G31910	cation/H+ exchanger 21	[34.12] transport.metal	0.200218	5.52702	1.10661	contig31360	8.00E-54	6.54113e-10
AT5G45880	Pollen Ole e 1 allergen and extensin family protein	[20.2.99] stress.abiotic.unspecified	0.199521	226.005	45.0928	contig10916	1.00E-72	0
AT3G07820	Pectin lyase-like superfamily protein	[10.6.3] cell wall.degradation.pectate lyases and polygalacturonases	0.199394	101.887	20.3156	contig12076	0	0
AT3G01270	Pectate lyase family protein	[10.6.3] cell wall.degradation.pectate lyases and polygalacturonases	0.198955	98.8362	19.664	contig14549	0	0
AT1G02790	polygalacturonase 4	[10.6.3] cell wall.degradation.pectate lyases and polygalacturonases	0.198583	176.148	34.98	contig17630	1.00E-38	0
AT5G28690	Protein of unknown function (DUF1685)	[35.2.1001] not assigned.unknown	0.198169	41.7938	8.28224	contig4435	3.00E-58	0
AT5G16100	protein coding, 0	[35.2.1001] not assigned.unknown	0.197847	14.9923	2.96619	contig35387	1.00E-30	0
AT2G40990	DHHC-type zinc finger family protein	[27.3.99] RNA.regulation of transcription.unclassified	0.197421	9.9949	1.9732	contig12166	0	0
AT4G32630	#N/A, ArfGap/RecO-like zinc finger domain-containing protein	[35.2.1001] not assigned.unknown	0.196063	4.3007	0.843207	contig34880	4.00E-141	0
AT5G12180	calcium-dependent protein kinase 17	[30.3] signalling.calcium	0.195606	38.5905	7.54854	contig4087	0	0
AT2G27180	protein coding, 0	[35.2.1001] not assigned.unknown	0.194777	40.332	7.85574	contig8481	1.00E-33	0
AT2G43230	Protein kinase superfamily protein	[29.4.1.58] protein.postranslational modification.kinase.receptor like cytoplasmatic kinase VIII	0.194286	26.6645	5.18055	contig19054	1.00E-123	0
AT3G23170	protein coding, 0	[35.2.1001] not assigned.unknown	0.193186	23.7171	4.58183	contig21479	2.00E-26	0
AT2G47040	Plant invertase/pectin methylesterase inhibitor superfamily	[10.8.1] cell wall.pectin*esterases.PME	0.191994	349.941	67.1866	contig2771	0	0
AT4G32510	HCO3- transporter family	[34.18] transport.unspecified anions	0.18876	9.3715	1.76897	contig8870	0	0
AT3G24620	RHO guanyl-nucleotide exchange factor 8	[30.5] signalling.G-proteins	0.187513	1.9716	0.3697	contig41418	3.00E-111	1.30768e-05
AT5G13990	exocyst subunit exo70 family protein C2	[31.4] cell.vesicle transport	0.186498	2.49819	0.465907	contig36820	3.00E-147	4.02531e-11
AT4G00350	MATE efflux family protein	[34.99] transport.misc	0.186151	2.5159	0.468336	contig34499	1.00E-134	2.17546e-05
AT5G62240	Cell cycle regulated microtubule associated protein	[35.2.1001] not assigned.unknown	0.183615	7.03351	1.29145	contig26944	6.00E-78	0
AT5G50030	Plant invertase/pectin methylesterase inhibitor superfamily protein	[26.18] misc.invertase/pectin methylesterase inhibitor family protein	0.183554	87.702	16.098	contig16525	2.00E-58	0
AT2G18570	UDP-Glycosyltransferase superfamily protein	[16.8.3] secondary metabolism.flavonoids.dihydroflavonols	0.183388	3.09461	0.567515	contig21874	9.00E-68	0.00063635
AT3G17060	Pectin lyase-like superfamily protein	[10.8.1] cell wall.pectin*esterases.PME	0.181549	29.7949	5.40924	contig20058	0	0
AT4G26260	#N/A, MYO-INOSITOL OXYGENASE 4	[3.4.4] minor CHO metabolism.myo-inositol.myo inositol oxygenases	0.181495	31.647	5.74377	contig18789	7.00E-171	0
AT1G69280	0, protein coding	[35.2.1001] not assigned.unknown	0.181443	2.78892	0.50603	contig16623	6.00E-63	7.31601e-09
AT5G39420	CDC2C	[29.4] protein.postranslational modification	0.181308	16.7847	3.0432	contig7318	0	0
AT1G05580	cation/H+ exchanger 23	[34.12] transport.metal	0.180695	35.8583	6.4794	contig9263	0	0
AT4G15200	formin 3	[35.1.20] not assigned.no ontology.formin homology 2 domain-containing protein	0.180683	6.76643	1.22258	contig32135	1.00E-14	3.83902e-05
AT5G19580	glyoxal oxidase-related protein	[24] Biodegradation of Xenobiotics	0.180645	74.4718	13.453	contig4548	0	0
AT3G43860	glycosyl hydrolase 9A4	[10.6.1] cell wall.degradation.cellulases and beta -1,4-glucanases	0.176885	50.9666	9.01522	contig5537	0	0
AT2G26450	Plant invertase/pectin methylesterase inhibitor superfamily	[10.8.1] cell wall.pectin*esterases.PME	0.175747	34.8818	6.13036	contig12149	0	0
AT5G55980	#N/A, serine-rich protein-related	[35.1.1023] not assigned.no ontology	0.175243	30.9047	5.41584	contig8048	4.00E-35	0
AT1G28305	#N/A, Plant self-incompatibility protein S1 family	[35.1.1023] not assigned.no ontology	0.17446	99.7197	17.3971	contig13475	2.00E-28	0
AT2G33775	#N/A, RALF-LIKE 19	[30.8] signalling.misc	0.174331	36.524	6.36725	contig6640	1.00E-31	0
AT2G24560	GDSL-like Lipase/Acylhydrolase family protein	[26.28] misc.GDSL-motif lipase	0.173636	335.976	58.3377	contig3635	1.00E-166	0
AT5G04180	alpha carbonic anhydrase 3	[8.3] TCA / org transformation.carbonic anhydrases	0.173562	154.744	26.8576	contig6728	1.00E-107	0
AT3G52000	serine carboxypeptidase-like 36	[29.5.5] protein.degradation.serine protease	0.171626	134.858	23.1451	contig3717	1.00E-154	0
AT3G26110	Anther-specific protein agp1-like	[35.2.1001] not assigned.unknown	0.171618	19.603	3.36423	contig42616	4.00E-20	0
AT3G01230	protein coding 0	[35.2.1001] not assigned.unknown	0.170474	154.715	26.3749	contig15478	8.00E-33	0
AT3G20580	COBRA-like protein 10 precursor	[10.2.2] cell wall.cellulose synthesis.COBRA	0.169084	22.6799	3.83481	contig18979	0	0
AT2G22420	Peroxidase superfamily protein	[26.12] misc.peroxidases	0.16895	6.79036	1.14723	contig11065	2.00E-77	0.00678452
AT1G06135	unknown function 0	[35.2.1001] not assigned.unknown	0.165261	57.319	9.47257	contig23645	8.00E-10	0
AT1G75870	protein coding, 0	[35.2.1001] not assigned.unknown	0.163957	17.9124	2.93686	contig20618	1.00E-13	0.000303537
AT5G58170	SHV3-like 5	[11.9.3.3] lipid metabolism.lipid degradation.lysophospholipases.glycerophosphodiester phosphodiesterase	0.162911	9.51906	1.55076	contig25069	0	0
AT3G60570	expansin B5	[10.7] cell wall.modification	0.162262	30.4506	4.94097	contig1570	7.00E-116	0
AT3G62180	Plant invertase/pectin methylesterase inhibitor superfamily protein	[26.18] misc.invertase/pectin methylesterase inhibitor family protein	0.162192	46.738	7.58053	contig15873	2.00E-95	0
AT5G39880	unknown function	[35.2.1001] not assigned.unknown	0.161441	21.0521	3.39868	contig5342	3.00E-53	0
AT1G49270	Protein kinase superfamily protein	[30.2.22] signalling.receptor kinases.proline extensin like	0.160241	6.15285	0.98594	contig18037	0	0
AT3G36659	Plant invertase/pectin methylesterase inhibitor superfamily protein	[26.18] misc.invertase/pectin methylesterase inhibitor family protein	0.157872	5.49828	0.868026	contig9025	2.00E-33	0
AT3G55430	O-Glycosyl hydrolases family 17 protein	[26.4.1] misc.beta 1,3 glucan hydrolases.glucan endo-1,3-beta-glucosidase	0.153947	14.7369	2.26869	contig18912	0	0
AT1G75950	S phase kinase-associated protein 1	[29.5.11.4.3.1] protein.degradation.ubiquitin.E3.SCF.SKP	0.153119	4.19379	0.64215	contig31384	1.00E-29	0
AT5G39400	Calcium/lipid-binding (CaLB) phosphatase	[33.99] development.unspecified	0.152423	26.0887	3.97651	contig16657	0	0
AT4G35700	zinc finger (C2H2 type) family protein	[27.3.11] RNA.regulation of transcription.C2H2 zinc finger family	0.152078	21.675	3.2963	contig23810	8.00E-26	0
AT1G25240	ENTH/VHS/GAT family protein	[35.1.21] not assigned.no ontology.epsin N-terminal homology (ENTH) domain-containing protein	0.149188	14.4202	2.15132	contig18905	2.00E-178	0
AT1G03050	ENTH/ANTH/VHS superfamily protein	[35.1.21] not assigned.no ontology.epsin N-terminal homology (ENTH) domain-containing protein	0.147171	2.33408	0.343508	contig43130	4.00E-95	1.44479e-07
AT3G13400	SKU5 similar 13	[33.99] development.unspecified	0.147066	94.1621	13.848	contig19549	3.00E-111	0
AT2G41860	calcium-dependent protein kinase 14	[30.3] signalling.calcium	0.146995	5.82154	0.855739	contig13273	0	0
AT3G17660	ARF-GAP domain 15	[30.5] signalling.G-proteins	0.143172	15.5441	2.22548	contig34496	2.00E-67	0
AT5G15110	Pectate lyase family protein	[10.6.3] cell wall.degradation.pectate lyases and polygalacturonases	0.139798	15.2803	2.13615	contig20004	0	0
AT5G02110	CYCLIN D7;1	[31.3] cell.cycle	0.139669	8.91939	1.24576	contig41330	5.00E-20	2.26112e-07
AT1G66210	Subtilisin-like serine endopeptidase family protein	[29.5.1] protein.degradation.subtilases	0.138249	9.09194	1.25695	contig20184	0	0
AT4G28280	LORELEI-LIKE-GPI ANCHORED PROTEIN 3	[35.2.1001] not assigned.unknown	0.137718	4.65815	0.641512	contig37438	2.00E-58	3.48089e-08
AT2G32460	myb domain protein 101	[27.3.25] RNA.regulation of transcription.MYB domain transcription factor family	0.132937	8.12353	1.07992	contig31423	2.00E-44	0.000247972
AT4G25900	Galactose mutarotase-like superfamily protein	[3.5] minor CHO metabolism.others	0.129887	6.76289	0.878409	contig48461	4.00E-23	3.82405e-09
AT5G50790	Nodulin MtN3 family protein	[33.99] development.unspecified	0.11907	4.1092	0.489281	contig35243	9.00E-133	0
AT4G15980	Plant invertase/pectin methylesterase inhibitor superfamily	[10.8.1] cell wall.pectin*esterases.PME	0.109886	2.80025	0.307709	contig32707	1.00E-87	2.17639e-07
AT2G43060	ILI1 binding bHLH 1	[27.3.99] RNA.regulation of transcription.unclassified	0.0735021	34.6301	2.54539	contig23702	3.00E-20	0
AT3G60780	Protein of unknown function (DUF1442)	[35.2.1001] not assigned.unknown	0.0713945	8.66916	0.618931	contig32822	3.00E-94	0
AT2G25600	Shaker pollen inward K+ channel	[34.15] transport.potassium	0.0656385	2.27195	0.149127	contig29065	7.00E-99	3.74253e-06
AT2G26490	Transducin/WD40 repeat-like superfamily protein	[35.1.1023] not assigned.no ontology	0.0502885	2.39905	0.120645	contig27030	6.00E-66	2.47506e-07
AT5G06530	#N/A; ARABIDOPSIS THALIANA ATP-BINDING CASSETTE G22	[34.16] transport.ABC transporters and multidrug resistance systems	0.0480132	1.95549	0.0938894	contig44319	3.00E-71	1.19854e-08
AT3G23730	xyloglucan endotransglucosylase/hydrolase 16	[10.7] cell wall.modification	0.0427245	2.50316	0.106946	contig40971	1.00E-09	3.42469e-06
AT1G67260	TCP family transcription factor	[27.3.29] RNA.regulation of transcription.TCP transcription factor family	0.0367882	46.5168	1.71127	contig12661	1.00E-83	0
AT5G39430	Protein of unknown function (DUF1336)	[35.2.1001] not assigned.unknown	0.0308373	1.95779	0.0603729	contig44164	1.00E-45	7.45027e-06
AT5G61730	ABC2 homolog 11	[34.16] transport.ABC transporters and multidrug resistance systems	0.0253446	1.6249	0.0411824	contig48107	6.00E-81	0.00322786
