# Supplementary material for: Differential transcriptome analysis reveals insight into monosymmetric corolla development of the crucifer Iberis amara
Source: BMC Plant Biol. 2014 Nov 19;14:285. doi: 10.1186/s12870-014-0285-4 (PMC4245847; doi:10.1186/s12870-014-0285-4)
Supplement: Additional file 2 — List of 5% most highly expressed genes in abaxial and adaxial Iberis amara stage A1 petals. As a subset of Additional file 1, this table lists all Iberis amara petal transcripts, which are amongst the 5% of most abundantly expressed genes in abaxial and adaxial stage A1 petals. Each Iberis transcript is represented by its corresponding AGI code, Annotation and MapMan bin. In addition, respective RPKM and fold change values are given. [file 12870_2014_285_MOESM2_ESM.xlsx]

## Sheet: Sheet1
5% of highest RPKM values in abaxial petals						5% highest RPKM values in adaxial petals
AGI code	Annotation	MapMan bins	fold change	RPKM aD	RPKM aB	AGI code	Annotation	MapMan bins	fold change	RPKM aD	RPKM aB
AT2G10940	Bifunctional inhibitor/lipid-transfer protein/seed storage 2S albumin superfamily protein	[26.21] misc.protease inhibitor/seed storage/lipid transfer protein (LTP) family protein	1.63312	4409.78	7201.71	AT1G20620	catalase 3	[21.6] redox.dismutases and catalases	0.634724	6098.37	3870.79
AT4G15160	Bifunctional inhibitor/lipid-transfer protein/seed storage 2S albumin superfamily protein	[26.21] misc.protease inhibitor/seed storage/lipid transfer protein (LTP) family protein	1.62186	2687.35	4358.49	AT2G10940	Bifunctional inhibitor/lipid-transfer protein/seed storage 2S albumin superfamily protein	[26.21] misc.protease inhibitor/seed storage/lipid transfer protein (LTP) family protein	1.63312	4409.78	7201.71
AT1G20620	catalase 3	[21.6] redox.dismutases and catalases	0.634724	6098.37	3870.79	AT1G55260	Bifunctional inhibitor/lipid-transfer protein/seed storage 2S albumin superfamily protein	[26.21] misc.protease inhibitor/seed storage/lipid transfer protein (LTP) family protein	0.875765	4107.91	3597.56
AT1G55260	Bifunctional inhibitor/lipid-transfer protein/seed storage 2S albumin superfamily protein	[26.21] misc.protease inhibitor/seed storage/lipid transfer protein (LTP) family protein	0.875765	4107.91	3597.56	AT4G30270	xyloglucan endotransglucosylase/hydrolase 24	[10.6.2] cell wall.degradation.mannan-xylose-arabinose-fucose	0.671854	3866.14	2597.48
AT1G35720	annexin 1	[31.1] cell.organisation	0.872111	3620.55	3157.52	AT2G44450	beta glucosidase 15	[26.3] misc.gluco-, galacto- and mannosidases	0.760893	3843.96	2924.84
AT2G44450	beta glucosidase 15	[26.3] misc.gluco-, galacto- and mannosidases	0.760893	3843.96	2924.84	AT1G35720	annexin 1	[31.1] cell.organisation	0.872111	3620.55	3157.52
AT4G30270	xyloglucan endotransglucosylase/hydrolase 24	[10.6.2] cell wall.degradation.mannan-xylose-arabinose-fucose	0.671854	3866.14	2597.48	AT5G20620	ubiquitin 4	[29.5.11.1] protein.degradation.ubiquitin.ubiquitin	0.895626	2691.41	2410.49
AT1G07440	NAD(P)-binding Rossmann-fold superfamily protein	[26.8] misc.nitrilases, *nitrile lyases, berberine bridge enzymes, reticuline oxidases, troponine reductases	1.22428	2029.5	2484.69	AT4G15160	Bifunctional inhibitor/lipid-transfer protein/seed storage 2S albumin superfamily protein	[26.21] misc.protease inhibitor/seed storage/lipid transfer protein (LTP) family protein	1.62186	2687.35	4358.49
AT5G20620	ubiquitin 4	[29.5.11.1] protein.degradation.ubiquitin.ubiquitin	0.895626	2691.41	2410.49	AT2G29300	#N/A	[26.8] misc.nitrilases, *nitrile lyases, berberine bridge enzymes, reticuline oxidases, troponine reductases	0.889858	2316	2060.91
AT5G11420	Protein of unknown function, DUF642	[35.2.1001] not assigned.unknown	1.14507	1965.19	2250.28	AT1G20440	#N/A	[20.2.99] stress.abiotic.unspecified	0.85444	2263.71	1934.21
AT2G29300	#N/A	[26.8] misc.nitrilases, *nitrile lyases, berberine bridge enzymes, reticuline oxidases, troponine reductases	0.889858	2316	2060.91	AT1G07440	NAD(P)-binding Rossmann-fold superfamily protein	[26.8] misc.nitrilases, *nitrile lyases, berberine bridge enzymes, reticuline oxidases, troponine reductases	1.22428	2029.5	2484.69
AT3G09390	metallothionein 2A	[15.2] metal handling.binding, chelation and storage	1.14217	1793.69	2048.7	AT5G11420	Protein of unknown function, DUF642	[35.2.1001] not assigned.unknown	1.14507	1965.19	2250.28
AT1G20440	#N/A	[20.2.99] stress.abiotic.unspecified	0.85444	2263.71	1934.21	AT3G09390	metallothionein 2A	[15.2] metal handling.binding, chelation and storage	1.14217	1793.69	2048.7
AT3G12120	fatty acid desaturase 2	[11.2.4] lipid metabolism.FA desaturation.omega 6 desaturase	1.41078	1185.04	1671.82	AT1G62380	ACC oxidase 2	[17.5.1.2] hormone metabolism.ethylene.synthesis-degradation.1-aminocyclopropane-1-carboxylate oxidase	0.863847	1767.47	1526.83
AT5G16570	glutamine synthetase 1;4	[12.2.2] N-metabolism.ammonia metabolism.glutamine synthetase	1.21421	1290.53	1566.97	AT1G47128	Granulin repeat cysteine protease family protein	[29.5.3] protein.degradation.cysteine protease	0.797939	1436.43	1146.19
AT1G62380	ACC oxidase 2	[17.5.1.2] hormone metabolism.ethylene.synthesis-degradation.1-aminocyclopropane-1-carboxylate oxidase	0.863847	1767.47	1526.83	AT3G14840	Leucine-rich repeat transmembrane protein kinase	[30.2.8.2] signalling.receptor kinases.leucine rich repeat VIII.VIII-2	1.0072	1411.97	1422.13
AT3G14840	Leucine-rich repeat transmembrane protein kinase	[30.2.8.2] signalling.receptor kinases.leucine rich repeat VIII.VIII-2	1.0072	1411.97	1422.13	AT5G16570	glutamine synthetase 1;4	[12.2.2] N-metabolism.ammonia metabolism.glutamine synthetase	1.21421	1290.53	1566.97
AT3G05890	Low temperature and salt responsive protein family	[20.2.3] stress.abiotic.drought/salt	1.5226	926.001	1409.93	AT4G29260	HAD superfamily, subfamily IIIB acid phosphatase	[26.13] misc.acid and other phosphatases	0.624541	1282	800.665
AT1G56220	Dormancy/auxin associated family protein	[33.99] development.unspecified	1.25986	979.399	1233.91	AT1G11310	Seven transmembrane MLO family protein	[20.1.3.1] stress.biotic.signalling.MLO-like	0.7364	1214.94	894.684
AT1G29670	GDSL-like Lipase/Acylhydrolase superfamily protein	[26.28] misc.GDSL-motif lipase	1.1816	986.558	1165.71	AT3G12120	fatty acid desaturase 2	[11.2.4] lipid metabolism.FA desaturation.omega 6 desaturase	1.41078	1185.04	1671.82
AT1G47128	Granulin repeat cysteine protease family protein	[29.5.3] protein.degradation.cysteine protease	0.797939	1436.43	1146.19	AT2G20340	Pyridoxal phosphate (PLP)-dependent transferases superfamily protein	[16.4.1.1007] secondary metabolism.N misc.alkaloid-like	0.637328	1062.67	677.268
AT1G74670	Gibberellin-regulated family protein	[17.6.3] hormone metabolism.gibberelin.induced-regulated-responsive-activated	1.95124	489.126	954.404	AT4G32940	gamma vacuolar processing enzyme	[29.3.4.3] protein.targeting.secretory pathway.vacuole	0.730423	1034.96	755.961
AT1G65960	glutamate decarboxylase 2	[13.1.1.1.1] amino acid metabolism.synthesis.central amino acid metabolism.GABA.Glutamate decarboxylase	0.903315	990.469	894.705	AT1G65960	glutamate decarboxylase 2	[13.1.1.1.1] amino acid metabolism.synthesis.central amino acid metabolism.GABA.Glutamate decarboxylase	0.903315	990.469	894.705
AT1G11310	Seven transmembrane MLO family protein	[20.1.3.1] stress.biotic.signalling.MLO-like	0.7364	1214.94	894.684	AT1G29670	GDSL-like Lipase/Acylhydrolase superfamily protein	[26.28] misc.GDSL-motif lipase	1.1816	986.558	1165.71
AT3G28917	mini zinc finger 2	[27.3.99] RNA.regulation of transcription.unclassified	1.46784	591.807	868.676	AT1G56220	Dormancy/auxin associated family protein	[33.99] development.unspecified	1.25986	979.399	1233.91
AT4G29260	HAD superfamily, subfamily IIIB acid phosphatase	[26.13] misc.acid and other phosphatases	0.624541	1282	800.665	AT3G23050	indole-3-acetic acid 7	[27.3.40] RNA.regulation of transcription.Aux/IAA family	0.768527	970.296	745.698
AT2G02100	#N/A	[20.1.1001] stress.biotic	1.35222	584.397	790.234	AT3G05890	Low temperature and salt responsive protein family	[20.2.3] stress.abiotic.drought/salt	1.5226	926.001	1409.93
AT5G44680	DNA glycosylase superfamily protein	[28.2] DNA.repair	1.46273	529.08	773.901	AT3G14210	epithiospecifier modifier 1	[16.5.1.3.1] secondary metabolism.sulfur-containing.glucosinolates.degradation.myrosinase	0.614943	875.136	538.158
AT5G60390	GTP binding Elongation factor Tu family protein	[29.2.4] protein.synthesis.elongation	1.48108	519.461	769.362	AT4G22240	Plastid-lipid associated protein PAP / fibrillin family protein	[31.1] cell.organisation	0.658221	868.514	571.674
AT3G52930	Aldolase superfamily protein	[4.3.10] glycolysis.unclear/dually targeted.aldolase	1.20195	631.348	758.851	AT1G55020	lipoxygenase 1	[17.7.1.2] hormone metabolism.jasmonate.synthesis-degradation.lipoxygenase	0.743067	851.582	632.783
AT4G32940	gamma vacuolar processing enzyme	[29.3.4.3] protein.targeting.secretory pathway.vacuole	0.730423	1034.96	755.961	AT1G53440	#N/A	[30.2.8.2] signalling.receptor kinases.leucine rich repeat VIII.VIII-2	0.708929	812.481	575.991
AT3G23050	indole-3-acetic acid 7	[27.3.40] RNA.regulation of transcription.Aux/IAA family	0.768527	970.296	745.698	AT5G19140	Aluminium induced protein with YGL and LRDR motifs	[15] metal handling	0.773424	738.913	571.493
AT5G10770	Eukaryotic aspartyl protease family protein	[27.3.99] RNA.regulation of transcription.unclassified	1.06495	699.481	744.911	AT2G17500	Auxin efflux carrier family protein	[34.99] transport.misc	0.726513	719.011	522.371
AT1G14830	DYNAMIN-like 1C	[26.17] misc.dynamin	1.38239	536.893	742.197	AT2G07050	cycloartenol synthase 1	[11.8.6] lipid metabolism.'exotics' (steroids, squalene etc).cycloartenol synthase	0.676187	711.51	481.113
AT5G06320	NDR1/HIN1-like 3	[20.1.1001] stress.biotic	1.09711	639.093	701.156	AT5G10770	Eukaryotic aspartyl protease family protein	[27.3.99] RNA.regulation of transcription.unclassified	1.06495	699.481	744.911
AT2G20340	Pyridoxal phosphate (PLP)-dependent transferases superfamily protein	[16.4.1.1007] secondary metabolism.N misc.alkaloid-like	0.637328	1062.67	677.268	AT1G14040	EXS (ERD1/XPR1/SYG1) family protein	[34.7] transport.phosphate	0.722108	693.342	500.668
AT3G01980	#N/A	[26.22] misc.short chain dehydrogenase/reductase (SDR)	1.30392	513.416	669.452	AT1G72290	Kunitz family trypsin and protease inhibitor protein	[20.1.7.6.1] stress.biotic.PR-proteins.proteinase inhibitors.trypsin inhibitor	0.642383	677.158	434.995
AT4G19170	nine-cis-epoxycarotenoid dioxygenase 4	[17.1.1.1.10] hormone metabolism.abscisic acid.synthesis-degradation.synthesis.9-cis-epoxycarotenoid dioxygenase	0.947818	668.23	633.36	AT4G19170	nine-cis-epoxycarotenoid dioxygenase 4	[17.1.1.1.10] hormone metabolism.abscisic acid.synthesis-degradation.synthesis.9-cis-epoxycarotenoid dioxygenase	0.947818	668.23	633.36
AT1G55020	lipoxygenase 1	[17.7.1.2] hormone metabolism.jasmonate.synthesis-degradation.lipoxygenase	0.743067	851.582	632.783	AT1G02640	beta-xylosidase 2	[10.6.2] cell wall.degradation.mannan-xylose-arabinose-fucose	0.634814	660.08	419.028
AT1G53440	#N/A	[30.2.8.2] signalling.receptor kinases.leucine rich repeat VIII.VIII-2	0.708929	812.481	575.991	AT4G30960	SOS3-interacting protein 3	[29.4] protein.postranslational modification	0.73359	658.397	482.993
AT4G01850	S-adenosylmethionine synthetase 2	[13.1.3.4.11] amino acid metabolism.synthesis.aspartate family.methionine.S-adenosylmethionine synthetase	1.28958	443.887	572.428	AT5G06320	NDR1/HIN1-like 3	[20.1.1001] stress.biotic	1.09711	639.093	701.156
AT4G22240	Plastid-lipid associated protein PAP / fibrillin family protein	[31.1] cell.organisation	0.658221	868.514	571.674	AT3G52930	Aldolase superfamily protein	[4.3.10] glycolysis.unclear/dually targeted.aldolase	1.20195	631.348	758.851
AT5G19140	Aluminium induced protein with YGL and LRDR motifs	[15] metal handling	0.773424	738.913	571.493	AT1G75500	Walls Are Thin 1	[33.99] development.unspecified	0.735433	601.127	442.089
AT1G53190	RING/U-box superfamily protein	[29.5.11.4.2] protein.degradation.ubiquitin.E3.RING	1.05889	526.763	557.781	AT3G28917	mini zinc finger 2	[27.3.99] RNA.regulation of transcription.unclassified	1.46784	591.807	868.676
AT2G22430	homeobox protein 6	[27.3.22] RNA.regulation of transcription.HB,Homeobox transcription factor family	1.05788	515.619	545.465	AT2G02100	#N/A	[20.1.1001] stress.biotic	1.35222	584.397	790.234
AT3G14210	epithiospecifier modifier 1	[16.5.1.3.1] secondary metabolism.sulfur-containing.glucosinolates.degradation.myrosinase	0.614943	875.136	538.158	AT3G45140	lipoxygenase 2	[17.7.1.2] hormone metabolism.jasmonate.synthesis-degradation.lipoxygenase	0.509254	570.357	290.456
AT1G69530	#N/A	[10.7] cell wall.modification	1.51543	353.204	535.258	AT2G30520	Phototropic-responsive NPH3 family protein	[30.11] signalling.light	0.712616	553.983	394.777
AT2G19760	profilin 1	[31.1] cell.organisation	1.16628	457.118	533.127	AT1G14830	DYNAMIN-like 1C	[26.17] misc.dynamin	1.38239	536.893	742.197
AT2G38310	PYR1-like 4	[35.1.1023] not assigned.no ontology	1.31535	399.487	525.465	AT5G12950	Putative glycosyl hydrolase of unknown function (DUF1680)	[35.2.1001] not assigned.unknown	0.565102	533.372	301.41
AT3G08580	#N/A	[34.8] transport.metabolite transporters at the envelope membrane	1.48378	353.544	524.581	AT5G44680	DNA glycosylase superfamily protein	[28.2] DNA.repair	1.46273	529.08	773.901
AT2G17500	Auxin efflux carrier family protein	[34.99] transport.misc	0.726513	719.011	522.371	AT1G53190	RING/U-box superfamily protein	[29.5.11.4.2] protein.degradation.ubiquitin.E3.RING	1.05889	526.763	557.781
AT1G14040	EXS (ERD1/XPR1/SYG1) family protein	[34.7] transport.phosphate	0.722108	693.342	500.668	AT5G60390	GTP binding Elongation factor Tu family protein	[29.2.4] protein.synthesis.elongation	1.48108	519.461	769.362
AT4G30960	SOS3-interacting protein 3	[29.4] protein.postranslational modification	0.73359	658.397	482.993	AT2G22430	homeobox protein 6	[27.3.22] RNA.regulation of transcription.HB,Homeobox transcription factor family	1.05788	515.619	545.465
AT2G07050	cycloartenol synthase 1	[11.8.6] lipid metabolism.'exotics' (steroids, squalene etc).cycloartenol synthase	0.676187	711.51	481.113	AT3G01980	#N/A	[26.22] misc.short chain dehydrogenase/reductase (SDR)	1.30392	513.416	669.452
AT1G69410	eukaryotic elongation factor 5A-3	[29.2.3] protein.synthesis.initiation	1.07715	440.943	474.962	AT4G29270	HAD superfamily, subfamily IIIB acid phosphatase	[26.13] misc.acid and other phosphatases	0.760718	511.164	388.851
AT4G15470	Bax inhibitor-1 family protein	[35.1.1023] not assigned.no ontology	1.3375	350.282	468.501	AT2G45580	cytochrome P450, family 76, subfamily C, polypeptide 3	[26.10] misc.cytochrome P450	0.645605	506.809	327.199
AT1G64370	0	[35.2.1001] not assigned.unknown	1.15202	389.781	449.036	AT1G53430	Leucine-rich repeat transmembrane protein kinase	[30.2.8.2] signalling.receptor kinases.leucine rich repeat VIII.VIII-2	0.644407	501.589	323.227
AT5G54760	Translation initiation factor SUI1 family protein	[29.2.3] protein.synthesis.initiation	1.1089	404.569	448.628	AT1G74670	Gibberellin-regulated family protein	[17.6.3] hormone metabolism.gibberelin.induced-regulated-responsive-activated	1.95124	489.126	954.404
AT1G75500	Walls Are Thin 1	[33.99] development.unspecified	0.735433	601.127	442.089	AT2G34410	O-acetyltransferase family protein	[26.5] misc.acyl transferases	0.541398	488.484	264.464
AT1G76180	Dehydrin family protein	[20.2.99] stress.abiotic.unspecified	0.934717	467.988	437.436	AT4G22190	0	[35.2.1001] not assigned.unknown	0.787076	480.346	378.069
AT2G21620	#N/A	[20.2.99] stress.abiotic.unspecified	1.35817	321.172	436.205	AT3G11900	aromatic and neutral transporter 1	[34.3] transport.amino acids	0.565733	472.724	267.436
AT1G72290	Kunitz family trypsin and protease inhibitor protein	[20.1.7.6.1] stress.biotic.PR-proteins.proteinase inhibitors.trypsin inhibitor	0.642383	677.158	434.995	AT1G76180	Dehydrin family protein	[20.2.99] stress.abiotic.unspecified	0.934717	467.988	437.436
AT1G30360	Early-responsive to dehydration stress protein (ERD4)	[20.2.3] stress.abiotic.drought/salt	1.05143	403.435	424.183	AT3G08770	lipid transfer protein 6	[11.6] lipid metabolism.lipid transfer proteins etc	0.592465	467.412	276.925
AT3G52500	Eukaryotic aspartyl protease family protein	[29.5] protein.degradation	1.39723	301.861	421.77	AT1G72150	PATELLIN 1	[34.99] transport.misc	0.729297	462.919	337.605
AT1G02640	beta-xylosidase 2	[10.6.2] cell wall.degradation.mannan-xylose-arabinose-fucose	0.634814	660.08	419.028	AT2G19760	profilin 1	[31.1] cell.organisation	1.16628	457.118	533.127
AT4G24805	S-adenosyl-L-methionine-dependent methyltransferases superfamily protein	[35.2.1001] not assigned.unknown	1.35516	298.142	404.03	AT5G54160	O-methyltransferase 1	[16.2.1.9] secondary metabolism.phenylpropanoids.lignin biosynthesis.COMT	0.848669	452.004	383.602
AT2G30520	Phototropic-responsive NPH3 family protein	[30.11] signalling.light	0.712616	553.983	394.777	AT4G01850	S-adenosylmethionine synthetase 2	[13.1.3.4.11] amino acid metabolism.synthesis.aspartate family.methionine.S-adenosylmethionine synthetase	1.28958	443.887	572.428
AT1G15540	2-oxoglutarate (2OG) and Fe(II)-dependent oxygenase superfamily protein	[35.1.1023] not assigned.no ontology	0.982745	398.831	391.949	AT1G56580	Protein of unknown function, DUF538	[35.2.1001] not assigned.unknown	0.521121	441.696	230.177
AT4G29270	HAD superfamily, subfamily IIIB acid phosphatase	[26.13] misc.acid and other phosphatases	0.760718	511.164	388.851	AT1G69410	eukaryotic elongation factor 5A-3	[29.2.3] protein.synthesis.initiation	1.07715	440.943	474.962
AT5G54160	O-methyltransferase 1	[16.2.1.9] secondary metabolism.phenylpropanoids.lignin biosynthesis.COMT	0.848669	452.004	383.602	AT3G16240	delta tonoplast integral protein	[34.19.2] transport.Major Intrinsic Proteins.TIP	0.726806	439.591	319.497
AT4G22190	0	[35.2.1001] not assigned.unknown	0.787076	480.346	378.069	AT3G26460	Polyketide cyclase/dehydrase and lipid transport superfamily protein	[20.2.99] stress.abiotic.unspecified	0.590444	428.507	253.009
AT5G37600	glutamine synthase clone R1	[12.2.2] N-metabolism.ammonia metabolism.glutamine synthetase	0.908725	415.902	377.941	AT5G37600	glutamine synthase clone R1	[12.2.2] N-metabolism.ammonia metabolism.glutamine synthetase	0.908725	415.902	377.941
AT3G16180	Major facilitator superfamily protein	[34.13] transport.peptides and oligopeptides	1.20861	306.653	370.624	AT4G10340	light harvesting complex of photosystem II 5	[1.1.1.1] PS.lightreaction.photosystem II.LHC-II	0.505437	409.366	206.909
AT3G15030	TCP family transcription factor 4	[27.3.29] RNA.regulation of transcription.TCP transcription factor family	1.62171	224.154	363.514	AT2G33830	Dormancy/auxin associated family protein	[17.2.3] hormone metabolism.auxin.induced-regulated-responsive-activated	0.517902	405.202	209.855
AT5G20700	Protein of unknown function (DUF581)	[33.99] development.unspecified	1.1137	311.382	346.786	AT5G54760	Translation initiation factor SUI1 family protein	[29.2.3] protein.synthesis.initiation	1.1089	404.569	448.628
AT3G04910	with no lysine (K) kinase 1	[29.4.1] protein.postranslational modification.kinase	1.10849	307.407	340.757	AT1G52030	#N/A	[26.16] misc.myrosinases-lectin-jacalin	0.461313	403.608	186.19
AT1G72150	PATELLIN 1	[34.99] transport.misc	0.729297	462.919	337.605	AT1G30360	Early-responsive to dehydration stress protein (ERD4)	[20.2.3] stress.abiotic.drought/salt	1.05143	403.435	424.183
AT1G69890	Protein of unknown function (DUF569)	[35.2.1001] not assigned.unknown	1.02987	320.07	329.63	AT2G38310	PYR1-like 4	[35.1.1023] not assigned.no ontology	1.31535	399.487	525.465
AT2G45580	cytochrome P450, family 76, subfamily C, polypeptide 3	[26.10] misc.cytochrome P450	0.645605	506.809	327.199	AT1G15540	2-oxoglutarate (2OG) and Fe(II)-dependent oxygenase superfamily protein	[35.1.1023] not assigned.no ontology	0.982745	398.831	391.949
AT1G53430	Leucine-rich repeat transmembrane protein kinase	[30.2.8.2] signalling.receptor kinases.leucine rich repeat VIII.VIII-2	0.644407	501.589	323.227	AT3G02470	S-adenosylmethionine decarboxylase	[22.1.2] polyamine metabolism.synthesis.SAM decarboxylase	0.7726	391.298	302.317
