# Supplementary material for: Differential transcriptome analysis reveals insight into monosymmetric corolla development of the crucifer Iberis amara
Source: BMC Plant Biol. 2014 Nov 19;14:285. doi: 10.1186/s12870-014-0285-4 (PMC4245847; doi:10.1186/s12870-014-0285-4)
Supplement: Additional file 3 — Genes differentially expressed between adaxial and abaxial stage A1 Iberis petals. As a subset of Additional file 1, this list contains all 334 transcripts, represented by respective contig numbers, with a minimal expression fold change of two between the two petal types. For each Iberis contig, an AGI code with corresponding annotation and MapMan characterization are given. Gene expression in adaxial (aD) and abaxial (aB) petals is described with RPKM and fold-change values. “Bonferroni test” and “BLAST hit” list p-values for multiplicative error and e-values resulting from a blast search of Iberis contigs against an Arabidopsis protein database, respectively. [file 12870_2014_285_MOESM3_ESM.xlsx]

## Sheet: Sheet1
AGI code	Annotation	MapMan bins	fold change	RPKM aD	RPKM aB	Contig number	BLAST hit (e-value)	Bonferroni test
AT3G54450	Major facilitator superfamily protein	[34.13] transport.peptides and oligopeptides	5.36387	0.779079	4.17888	contig43414	4.00E-49	2.99753e-11
AT4G20680	#N/A	[30.2.99] signalling.receptor kinases.misc	2.77353	8.08934	22.436	contig10083	9.00E-92	3.02744e-16
AT4G28050	tetraspanin7	[33.99] development.unspecified	2.64943	6.83014	18.0959	contig27109	2.00E-12	1.04049e-12
AT5G64570	beta-D-xylosidase 4	[10.6.2] cell wall.degradation.mannan-xylose-arabinose-fucose	2.28224	40.1983	91.7421	contig20111	0	1.40205e-33
AT5G13750	zinc induced facilitator-like 1	[34.99] transport.misc	2.26495	13.9184	31.5246	contig5938	2.00E-30	9.01052e-13
AT1G16022	#N/A	[35.2.1001] not assigned.unknown	2.26097	62.4591	141.218	contig4310	2.00E-08	4.48975e-09
AT3G48970	Heavy metal transport/detoxification superfamily protein	[15.2] metal handling.binding, chelation and storage	2.25351	10.2009	22.9878	contig35877	4.00E-33	0.00012162
AT1G68800	TCP domain protein 12	[27.3.29] RNA.regulation of transcription.TCP transcription factor family	2.22445	22.5678	50.2009	contig20079	1.00E-14	4.71849e-12
AT2G21580	#N/A	[29.2.1.2.1.25] protein.synthesis.ribosomal protein.eukaryotic.40S subunit.S25	2.19949	7.26109	15.9707	contig17402	2.00E-27	5.40762e-09
AT2G26530	Protein of unknown function (DUF1645)	[35.2.1001] not assigned.unknown	2.19301	10.2949	22.5768	contig32746	1.00E-90	4.13325e-45
AT2G13770	0	[29.2.1.99.99] protein.synthesis.ribosomal protein.unknown.unknown	2.17753	4.03972	8.79659	contig21345	4.00E-32	9.95493e-11
AT4G23270	#N/A	[30.2.17] signalling.receptor kinases.DUF 26	2.15972	2.24653	4.85187	contig20868	0	1.19167e-08
AT1G76570	Chlorophyll A-B binding family protein	[1.1.1.1] PS.lightreaction.photosystem II.LHC-II	2.12371	11.7947	25.0486	contig33950	1.00E-57	1.89336e-09
AT5G60660	plasma membrane intrinsic protein 2;4	[34.19.1] transport.Major Intrinsic Proteins.PIP	2.12177	6.56049	13.9198	contig39653	5.00E-48	0.00125798
AT1G22460	#N/A	[17.2.3] hormone metabolism.auxin.induced-regulated-responsive-activated	2.11198	6.30732	13.3209	contig25840	4.00E-102	4.88092e-12
AT2G35470	0	[35.2.1001] not assigned.unknown	2.11091	33.3817	70.4657	contig152	3.00E-25	2.71742e-05
AT3G26744	basic helix-loop-helix (bHLH) DNA-binding superfamily protein	[27.3.6] RNA.regulation of transcription.bHLH,Basic Helix-Loop-Helix family	2.1033	7.52872	15.8352	contig9290	2.00E-76	3.03692e-05
AT3G06060	NAD(P)-binding Rossmann-fold superfamily protein	[11.8.1] lipid metabolism.'exotics' (steroids, squalene etc).sphingolipids	2.09762	5.29734	11.1118	contig31118	4.00E-06	0.000914789
AT5G61040	0	[35.2.1001] not assigned.unknown	2.09682	3.99582	8.37849	contig18886	3.00E-14	1.40803e-05
AT5G04800	Ribosomal S17 family protein	[29.2.1.2.1.17] protein.synthesis.ribosomal protein.eukaryotic.40S subunit.S17	2.09429	42.6243	89.2675	contig20065	3.00E-18	1.4043e-06
AT2G31580	tRNAHis guanylyltransferase	[35.2.1001] not assigned.unknown	2.00733	3.67387	7.37468	contig42535	5.00E-92	7.9331e-05
AT2G45830	downstream target of AGL15 2	[35.2.1001] not assigned.unknown	0.498825	6.03512	3.01047	contig25955	1.00E-111	3.75137e-06
AT1G25440	B-box type zinc finger protein with CCT domain	[27.3.7] RNA.regulation of transcription.C2C2(Zn) CO-like, Constans-like zinc finger family	0.498672	24.8824	12.4082	contig12780	1.00E-124	7.6803e-08
AT1G74430	myb domain protein 95	[27.3.25] RNA.regulation of transcription.MYB domain transcription factor family	0.498318	21.8153	10.871	contig25071	5.00E-42	0
AT1G32060	phosphoribulokinase	[1.3.12] PS.calvin cycle.PRK	0.496508	121.159	60.1564	contig8362	1.00E-101	0
AT4G22100	beta glucosidase 2	[35.1.1023] not assigned.no ontology	0.496279	7.54236	3.74311	contig25380	2.00E-69	0.00958215
AT5G14090	0	[35.2.1001] not assigned.unknown	0.496025	21.3286	10.5795	contig19025	2.00E-65	0
AT5G18670	beta-amylase 3	[2.2.2.1.2] major CHO metabolism.degradation.starch.starch cleavage.beta amylase	0.495762	47.6655	23.6307	contig15418	1.00E-08	0
AT2G27310	F-box family protein	[29.5.11.4.3.2] protein.degradation.ubiquitin.E3.SCF.FBOX	0.495613	11.3002	5.60053	contig14388	1.00E-64	2.96349e-06
AT2G31500	calcium-dependent protein kinase 24	[30.3] signalling.calcium	0.495358	23.007	11.3967	contig17588	0	0
AT3G54050	high cyclic electron flow 1	[1.3.7] PS.calvin cycle.FBPase	0.495343	105.916	52.4648	contig3220	4.00E-117	0
AT3G21055	photosystem II subunit T	[1.1.1.2] PS.lightreaction.photosystem II.PSII polypeptide subunits	0.495279	146.456	72.5364	contig6849	3.00E-35	0
AT1G68110	ENTH/ANTH/VHS superfamily protein	[35.1.21] not assigned.no ontology.epsin N-terminal homology (ENTH) domain-containing protein	0.494915	16.2314	8.03318	contig13241	2.00E-152	0
AT3G25690	Hydroxyproline-rich glycoprotein family protein	[35.1.41] not assigned.no ontology.hydroxyproline rich proteins	0.494775	52.6187	26.0344	contig5448	0	0
AT4G05180	photosystem II subunit Q-2	[1.1.1.2] PS.lightreaction.photosystem II.PSII polypeptide subunits	0.494511	237.921	117.655	contig901	2.00E-92	0
AT2G41790	Insulinase (Peptidase family M16) family protein	[29.5.7] protein.degradation.metalloprotease	0.493212	14.168	6.98785	contig19116	4.00E-56	0.00744773
AT1G03600	photosystem II family protein	[1.1.1.2] PS.lightreaction.photosystem II.PSII polypeptide subunits	0.493004	58.2389	28.712	contig19441	4.00E-57	0
AT1G11720	starch synthase 3	[2.1.2.2] major CHO metabolism.synthesis.starch.starch synthase	0.492967	28.8905	14.2421	contig7241	0	6.28118e-05
AT2G45400	NAD(P)-binding Rossmann-fold superfamily protein	[16.8.3.1] secondary metabolism.flavonoids.dihydroflavonols.dihydroflavonol 4-reductase	0.488733	23.8706	11.6663	contig18513	5.00E-158	0
AT1G17540	Protein kinase protein with adenine nucleotide alpha hydrolases-like domain	[29.4.1.59] protein.postranslational modification.kinase.receptor like cytoplasmatic kinase IX	0.486333	16.9929	8.26421	contig22960	3.00E-57	0.00825845
AT1G29660	GDSL-like Lipase/Acylhydrolase superfamily protein	[26.28] misc.GDSL-motif lipase	0.485649	59.8155	29.0494	contig8555	0	0
AT2G18960	H(+)-ATPase 1	[34.1.2] transport.p- and v-ATPases.H+-exporting ATPase	0.48256	146.3	70.5983	contig20089	1.00E-51	0
AT2G43520	trypsin inhibitor protein 2	[20.1.7.12] stress.biotic.PR-proteins.plant defensins	0.482459	7.71531	3.72232	contig34121	3.00E-22	7.04032e-05
AT5G25630	#N/A	[35.1.5] not assigned.no ontology.pentatricopeptide (PPR) repeat-containing protein	0.481909	17.9652	8.65758	contig26448	2.00E-99	0
AT3G17920	Outer arm dynein light chain 1 protein	[35.1.1023] not assigned.no ontology	0.481362	8.93546	4.30119	contig6236	1.00E-71	0.00478066
AT1G73325	Kunitz family trypsin and protease inhibitor protein	[20.1.7.6.1] stress.biotic.PR-proteins.proteinase inhibitors.trypsin inhibitor	0.481293	10.8105	5.203	contig4663	3.00E-88	4.02531e-11
AT1G45474	photosystem I light harvesting complex gene 5	[1.1.2.1] PS.lightreaction.photosystem I.LHC-I	0.479477	13.0696	6.26657	contig18961	4.00E-107	0
AT5G58330	lactate/malate dehydrogenase family protein	[8.2.9] TCA / org transformation.other organic acid transformatons.cyt MDH	0.478948	72.7582	34.8474	contig4344	2.00E-180	0
AT5G44050	MATE efflux family protein	[34.99] transport.misc	0.477517	101.94	48.678	contig3005	0	0
AT5G53370	pectin methylesterase PCR fragment F	[10.8.1] cell wall.pectin*esterases.PME	0.477042	26.5196	12.651	contig2250	0	0
AT1G18730	NDH dependent flow 6	[35.2.1001] not assigned.unknown	0.476694	12.237	5.83332	contig21050	1.00E-64	2.34776e-08
AT5G26742	DEAD box RNA helicase (RH3)	[27.1.2] RNA.processing.RNA helicase	0.475745	29.4255	13.999	contig27395	4.00E-93	6.02791e-09
AT2G39420	alpha/beta-Hydrolases superfamily protein	[35.1.1023] not assigned.no ontology	0.475702	7.40679	3.52343	contig23146	2.00E-124	6.4238e-07
AT5G56750	N-MYC downregulated-like 1	[35.1.1023] not assigned.no ontology	0.474813	32.7663	15.5579	contig8309	6.00E-161	0
AT4G22110	GroES-like zinc-binding dehydrogenase family protein	[26.11] misc.alcohol dehydrogenases	0.473379	5.31481	2.51592	contig33634	2.00E-177	9.9224e-09
AT1G69850	#N/A	[34.4] transport.nitrate	0.472049	4.24367	2.00322	contig31225	0	2.8781e-09
AT2G03140	#N/A	[33.99] development.unspecified	0.471598	5.23078	2.46682	contig9729	0	0.00170534
AT4G01950	glycerol-3-phosphate acyltransferase 3	[11.3] lipid metabolism.Phospholipid synthesis	0.470977	63.0264	29.6839	contig11454	3.00E-153	0
AT3G01550	phosphoenolpyruvate (pep)/phosphate translocator 2	[34.8] transport.metabolite transporters at the envelope membrane	0.469436	8.27705	3.88555	contig28995	8.00E-168	2.42182e-06
AT3G50560	NAD(P)-binding Rossmann-fold superfamily protein	[26.22] misc.short chain dehydrogenase/reductase (SDR)	0.468847	60.3592	28.2993	contig1223	1.00E-70	0
AT5G50915	basic helix-loop-helix (bHLH) DNA-binding superfamily protein	[27.3.6] RNA.regulation of transcription.bHLH,Basic Helix-Loop-Helix family	0.467917	5.17179	2.41997	contig21985	2.00E-61	0.00398365
AT5G52120	phloem protein 2-A14	[31.1] cell.organisation	0.467815	6.01734	2.815	contig31155	5.00E-92	5.04037e-06
AT4G12300	cytochrome P450, family 706, subfamily A, polypeptide 4	[16.8.3.3] secondary metabolism.flavonoids.dihydroflavonols.flavonoid 3'-monooxygenase	0.467342	7.76684	3.62977	contig3678	8.00E-114	0.000386991
AT3G55800	sedoheptulose-bisphosphatase	[1.3.9] PS.calvin cycle.seduheptulose bisphosphatase	0.466929	73.709	34.4169	contig5707	0	0
AT2G32290	beta-amylase 6	[2.2.2.1.2] major CHO metabolism.degradation.starch.starch cleavage.beta amylase	0.466776	3.36626	1.57129	contig25782	0	2.56815e-08
AT3G11210	SGNH hydrolase-type esterase superfamily protein	[26.28] misc.GDSL-motif lipase	0.466697	5.77831	2.69672	contig19920	6.00E-69	0.00306647
AT4G19510	#N/A	[20.1.7] stress.biotic.PR-proteins	0.465526	13.3537	6.21647	contig28667	2.00E-78	3.53171e-07
AT3G06830	Plant invertase/pectin methylesterase inhibitor superfamily	[10.8.1] cell wall.pectin*esterases.PME	0.464562	3.49437	1.62335	contig29073	5.00E-125	0.0080546
AT2G46260	BTB/POZ/Kelch-associated protein	[35.1.9] not assigned.no ontology.BTB/POZ domain-containing protein	0.464045	43.9876	20.4122	contig3939	0	0
AT4G05330	ARF-GAP domain 13	[27.3.11] RNA.regulation of transcription.C2H2 zinc finger family	0.462648	35.2765	16.3206	contig11962	1.00E-164	0
AT3G61470	photosystem I light harvesting complex gene 2	[1.1.2.1] PS.lightreaction.photosystem I.LHC-I	0.462357	260.55	120.467	contig4717	3.00E-125	0
AT1G01460	Phosphatidylinositol-4-phosphate 5-kinase, core	[30.4.1] signalling.phosphinositides.phosphatidylinositol-4-phosphate 5-kinase	0.461423	12.5869	5.80788	contig2867	0	0
AT1G52030	#N/A	[26.16] misc.myrosinases-lectin-jacalin	0.461313	403.608	186.19	contig546	2.00E-100	0
AT2G02650	#N/A	[28.1] DNA.synthesis/chromatin structure	0.460518	12.2646	5.64808	contig35726	2.00E-13	2.72484e-07
AT5G43880	Protein of unknown function (DUF3741)	[35.2.1001] not assigned.unknown	0.460417	17.922	8.25162	contig29800	2.00E-76	0
AT1G48360	zinc ion binding;nucleic acid binding;hydrolases, acting on acid anhydrides, in phosphorus-containing anhydrides	[35.2.1001] not assigned.unknown	0.458885	6.9279	3.17911	contig30417	0	6.10841e-09
AT3G16430	jacalin-related lectin 31	[17.7.3] hormone metabolism.jasmonate.induced-regulated-responsive-activated	0.458708	10.4141	4.77705	contig28113	8.00E-54	1.40886e-10
AT3G12977	NAC (No Apical Meristem) domain transcriptional regulator superfamily protein	[28.99] DNA.unspecified	0.458619	5.21656	2.39242	contig37148	5.00E-111	5.01846e-07
AT3G47070	0	[35.2.1001] not assigned.unknown	0.457436	35.1237	16.0669	contig24397	1.00E-10	7.32474e-05
AT3G14420	Aldolase-type TIM barrel family protein	[1.2.2] PS.photorespiration.glycolate oxydase	0.456058	27.926	12.7359	contig10330	1.00E-30	2.58933e-06
AT1G74710	#N/A	[18.5.2.1] Co-factor and vitamine metabolism.folate & vitamine K.vitamine K.isochorismate synthase	0.455743	10.8672	4.95265	contig16601	4.00E-164	0
AT3G59780	Rhodanese/Cell cycle control phosphatase superfamily protein	[35.2.1001] not assigned.unknown	0.455326	8.25668	3.75948	contig28457	6.00E-44	2.55044e-07
AT1G61520	photosystem I light harvesting complex gene 3	[1.1.2.1] PS.lightreaction.photosystem I.LHC-I	0.455283	276.713	125.983	contig3866	4.00E-128	0
AT3G19660	0	[35.2.1001] not assigned.unknown	0.45397	26.5713	12.0626	contig19702	1.00E-06	0.00208784
AT2G24790	CONSTANS-like 3	[27.3.7] RNA.regulation of transcription.C2C2(Zn) CO-like, Constans-like zinc finger family	0.453784	7.44852	3.38002	contig34725	5.00E-59	0.00446211
AT3G46780	plastid transcriptionally active 16	[27.2] RNA.transcription	0.453457	12.1474	5.50833	contig28016	0	0
AT5G59720	#N/A	[20.2.1] stress.abiotic.heat	0.453398	20.2313	9.17281	contig26602	4.00E-76	0
AT4G36490	#N/A	[29.3.4.99] protein.targeting.secretory pathway.unspecified	0.453275	59.7246	27.0717	contig4993	3.00E-80	0
AT2G25737	Sulfite exporter TauE/SafE family protein	[35.2.1001] not assigned.unknown	0.45273	11.4077	5.1646	contig14653	3.00E-180	4.86173e-05
AT1G15290	Tetratricopeptide repeat (TPR)-like superfamily protein	[35.1.1023] not assigned.no ontology	0.45258	15.5635	7.04372	contig6947	0	0.000233151
AT3G59400	enzyme binding;tetrapyrrole binding	[19.40] tetrapyrrole synthesis.regulation	0.451936	24.858	11.2342	contig2337	8.00E-85	0
AT2G35260	0	[35.2.1001] not assigned.unknown	0.451134	33.2546	15.0023	contig1349	2.00E-149	0
AT4G27440	protochlorophyllide oxidoreductase B	[19.14] tetrapyrrole synthesis.protochlorophyllide reductase	0.449247	87.29	39.2148	contig4772	0	0
AT3G60750	Transketolase	[1.3.8] PS.calvin cycle.transketolase	0.447629	153.746	68.8213	contig2871	1.00E-21	8.64697e-05
AT4G14550	indole-3-acetic acid inducible 14	[27.3.40] RNA.regulation of transcription.Aux/IAA family	0.447334	94.2061	42.1416	contig7137	3.00E-92	0
AT2G19110	heavy metal atpase 4	[34.12] transport.metal	0.444873	93.5933	41.6372	contig380	0	0
AT1G34070	#N/A	[35.2.1001] not assigned.unknown	0.443958	3.14998	1.39846	contig12162	2.00E-28	0.000938684
AT1G25290	#N/A	[35.1.1023] not assigned.no ontology	0.442964	7.41534	3.28473	contig30671	3.00E-47	0.00774015
AT3G59440	Calcium-binding EF-hand family protein	[30.3] signalling.calcium	0.442223	68.7537	30.4045	contig19595	1.00E-82	0
AT1G59740	Major facilitator superfamily protein	[34.13] transport.peptides and oligopeptides	0.441358	11.6244	5.13051	contig11238	0	0
AT5G04490	vitamin E pathway gene 5	[16.1.3.1005] secondary metabolism.isoprenoids.tocopherol biosynthesis	0.441216	13.3751	5.9013	contig16439	3.00E-20	7.01834e-07
AT1G04540	Calcium-dependent lipid-binding (CaLB domain) family protein	[20.2.2] stress.abiotic.cold	0.436587	34.2645	14.9594	contig8033	0	0
AT1G57750	cytochrome P450, family 96, subfamily A, polypeptide 15	[26.10] misc.cytochrome P450	0.435352	127.254	55.4003	contig3741	0	0
AT5G51080	#N/A	[27.1.2] RNA.processing.RNA helicase	0.433002	5.65851	2.45014	contig12903	1.00E-07	0
AT1G15980	NDH-dependent cyclic electron flow 1	[35.2.1001] not assigned.unknown	0.432398	5.24643	2.26854	contig25809	6.00E-119	1.99293e-05
AT2G28080	UDP-Glycosyltransferase superfamily protein	[26.2] misc.UDP glucosyl and glucoronyl transferases	0.432254	3.49391	1.51026	contig36671	0	7.02039e-06
AT4G24390	#N/A	[29.5.11.4.3.2] protein.degradation.ubiquitin.E3.SCF.FBOX	0.429887	3.90323	1.67795	contig19898	0	0
AT5G53670	#N/A	[35.2.1001] not assigned.unknown	0.429845	18.7568	8.06251	contig13354	2.00E-04	0
AT4G04640	ATPase, F1 complex, gamma subunit protein	[1.1.4.4] PS.lightreaction.ATP synthase.gamma chain	0.427303	110.397	47.173	contig19594	2.00E-124	0
AT3G27690	photosystem II light harvesting complex gene 2.3	[1.1.1.1] PS.lightreaction.photosystem II.LHC-II	0.427181	388.036	165.761	contig1867	8.00E-140	0
AT3G63140	chloroplast stem-loop binding protein of 41 kDa	[27.3.99] RNA.regulation of transcription.unclassified	0.426519	22.8957	9.76544	contig12148	0	0
AT2G29630	#N/A	[18.2] Co-factor and vitamine metabolism.thiamine	0.426156	17.4225	7.4247	contig994	0	0
AT5G61420	myb domain protein 28	[16.5.1.2.1] secondary metabolism.sulfur-containing.glucosinolates.regulation.aliphatic	0.425683	14.2467	6.06458	contig34882	2.00E-19	0.000709436
AT1G15830	#N/A	[35.2.1001] not assigned.unknown	0.424499	2.66791	1.13253	contig33807	2.00E-10	5.89916e-06
AT5G13630	magnesium-chelatase subunit chlH, chloroplast, putative / Mg-protoporphyrin IX chelatase, putative (CHLH)	[19.10] tetrapyrrole synthesis.magnesium chelatase	0.420726	129.553	54.5064	contig17519	0	0
AT1G19150	photosystem I light harvesting complex gene 6	[1.1.2.1] PS.lightreaction.photosystem I.LHC-I	0.420212	4.16526	1.75029	contig39076	2.00E-136	8.15014e-06
AT3G55720	Protein of unknown function (DUF620)	[35.2.1001] not assigned.unknown	0.419846	2.51781	1.05709	contig10487	0	0.00116827
AT3G18890	NAD(P)-binding Rossmann-fold superfamily protein	[30.11] signalling.light	0.41833	32.9646	13.7901	contig24722	1.00E-52	2.49368e-08
AT5G03690	#N/A	[4.1.10] glycolysis.cytosolic branch.aldolase	0.418058	8.46086	3.53713	contig30212	3.00E-161	0
AT1G48800	Terpenoid cyclases/Protein prenyltransferases superfamily protein	[16.1.5.1003] secondary metabolism.isoprenoids.terpenoids	0.416979	8.30437	3.46275	contig25907	8.00E-75	0.00400066
AT4G19690	iron-regulated transporter 1	[34.12] transport.metal	0.416708	4.92214	2.05109	contig26988	5.00E-165	6.03797e-11
AT5G15960	#N/A	[17.1.3] hormone metabolism.abscisic acid.induced-regulated-responsive-activated	0.41466	55.3256	22.9413	contig16773	7.00E-12	0
AT3G10450	serine carboxypeptidase-like 7	[29.5] protein.degradation	0.41218	5.23523	2.15786	contig14677	1.00E-164	4.87063e-09
AT3G09760	RING/U-box superfamily protein	[29.5.11.4.2] protein.degradation.ubiquitin.E3.RING	0.412071	8.61617	3.55047	contig42257	2.00E-23	9.62634e-05
AT3G01460	methyl-CPG-binding domain 9	[27.3.59] RNA.regulation of transcription.Methyl binding domain proteins	0.411565	3.20673	1.31978	contig29108	2.00E-150	0.00150638
AT5G38200	Class I glutamine amidotransferase-like superfamily protein	[35.2.1001] not assigned.unknown	0.411481	12.2141	5.02588	contig15473	0	0
AT3G08940	light harvesting complex photosystem II	[1.1.1.1] PS.lightreaction.photosystem II.LHC-II	0.411434	295.464	121.564	contig2620	1.00E-139	0
AT1G68750	phosphoenolpyruvate carboxylase 4	[4.1.15] glycolysis.cytosolic branch.phospho-enol-pyruvate carboxylase (PEPC)	0.411007	9.4401	3.87995	contig23926	0	1.00633e-10
AT2G02960	#N/A	[29.5.11.4.2] protein.degradation.ubiquitin.E3.RING	0.403907	10.4719	4.22968	contig3971	4.00E-87	0
AT5G15150	homeobox 3	[27.3.22] RNA.regulation of transcription.HB,Homeobox transcription factor family	0.403858	10.3873	4.19498	contig17936	5.00E-61	0.00320353
AT1G12900	glyceraldehyde 3-phosphate dehydrogenase A subunit 2	[1.3.4] PS.calvin cycle.GAP	0.401239	106.875	42.8826	contig9652	2.00E-21	0
AT2G21540	SEC14-like 3	[29.3.4.99] protein.targeting.secretory pathway.unspecified	0.400957	37.1363	14.8901	contig4553	2.00E-132	0
AT2G15010	#N/A	[20.1.1001] stress.biotic	0.400555	8.09213	3.24134	contig36913	1.00E-38	1.1771e-07
AT1G77760	nitrate reductase 1	[12.1.1] N-metabolism.nitrate metabolism.NR	0.400475	13.616	5.45286	contig3510	0	2.88904e-06
AT3G23430	phosphate 1	[34.7] transport.phosphate	0.39889	2.76039	1.10109	contig35059	0	1.35955e-07
AT3G04690	#N/A	[30.2.16] signalling.receptor kinases.Catharanthus roseus-like RLK1	0.398473	2.6377	1.05106	contig30821	0	1.79126e-09
AT4G19380	Long-chain fatty alcohol dehydrogenase family protein	[35.1.1023] not assigned.no ontology	0.397534	34.9374	13.8888	contig117	0	0
AT4G02650	ENTH/ANTH/VHS superfamily protein	[35.1.21] not assigned.no ontology.epsin N-terminal homology (ENTH) domain-containing protein	0.392626	14.6903	5.76778	contig13069	0	0
AT4G30190	#N/A	[34.1.2] transport.p- and v-ATPases.H+-exporting ATPase	0.390586	20.3004	7.92904	contig8907	5.00E-24	5.44424e-08
AT1G05820	SIGNAL PEPTIDE PEPTIDASE-LIKE 5	[35.1.1023] not assigned.no ontology	0.386835	6.26673	2.42419	contig24020	0	0.000249965
AT3G49930	C2H2 and C2HC zinc fingers superfamily protein	[27.3.11] RNA.regulation of transcription.C2H2 zinc finger family	0.386042	6.39833	2.47002	contig20963	9.00E-53	2.83483e-07
AT4G18640	Leucine-rich repeat protein kinase family protein	[30.2.6] signalling.receptor kinases.leucine rich repeat VI	0.383719	10.9025	4.18351	contig27427	0	0
AT4G09690	#N/A	[35.1.26] not assigned.no ontology.DC1 domain containing protein	0.381017	4.50877	1.71792	contig16470	1.00E-81	0.00445105
AT1G13970	Protein of unknown function (DUF1336)	[35.2.1001] not assigned.unknown	0.378834	37.6668	14.2695	contig17152	0	0
AT5G02500	heat shock cognate protein 70-1	[29.6] protein.folding	0.376739	152.06	57.2868	contig7760	6.00E-60	0
AT1G15380	Lactoylglutathione lyase / glyoxalase I family protein	[24.2] Biodegradation of Xenobiotics.lactoylglutathione lyase	0.376284	12.5498	4.72229	contig36214	3.00E-89	0.00210541
AT4G32980	homeobox gene 1	[27.3.22] RNA.regulation of transcription.HB,Homeobox transcription factor family	0.37499	6.19101	2.32157	contig18298	9.00E-147	2.01266e-11
AT3G51700	#N/A	[28.99] DNA.unspecified	0.3727	3.71175	1.38337	contig30881	2.00E-65	0.0021262
AT1G27480	alpha/beta-Hydrolases superfamily protein	[11.8.10] lipid metabolism.'exotics' (steroids, squalene etc).phosphatidylcholinesterol O-acyltransferase	0.370981	4.02044	1.4915	contig17548	6.00E-95	0.00585236
AT3G57130	Ankyrin repeat family protein / BTB/POZ domain-containing protein	[31.1] cell.organisation	0.367025	8.80975	3.2334	contig19906	3.00E-165	0
AT3G25930	Adenine nucleotide alpha hydrolases-like superfamily protein	[20.2.99] stress.abiotic.unspecified	0.366811	17.8579	6.55045	contig4507	2.00E-21	1.00633e-11
AT5G09660	#N/A	[6.3] gluconeogenesis / glyoxylate cycle.Malate DH	0.366404	21.1133	7.73599	contig11403	6.00E-64	0
AT5G47450	tonoplast intrinsic protein 2;3	[34.19.2] transport.Major Intrinsic Proteins.TIP	0.365093	124.686	45.5219	contig16975	1.00E-93	0
AT2G45770	#N/A	[29.3.3] protein.targeting.chloroplast	0.364978	41.2101	15.0408	contig1147	0	0
AT1G73860	P-loop containing nucleoside triphosphate hydrolases superfamily protein	[31.1] cell.organisation	0.359892	2.10252	0.756679	contig38279	0	0.00508504
AT5G03680	Duplicated homeodomain-like superfamily protein	[27.3.30] RNA.regulation of transcription.Trihelix, Triple-Helix transcription factor family	0.358929	4.459	1.60046	contig16048	0	0
AT3G17510	CBL-interacting protein kinase 1	[29.4] protein.postranslational modification	0.358721	42.4311	15.2209	contig4534	4.00E-32	0.00491499
AT2G29450	glutathione S-transferase tau 5	[26.9] misc.glutathione S transferases	0.357953	4.3839	1.56923	contig39279	8.00E-92	2.16329e-06
AT4G25150	HAD superfamily, subfamily IIIB acid phosphatase	[26.13] misc.acid and other phosphatases	0.357788	11.5159	4.12025	contig27792	6.00E-122	0
AT3G62710	Glycosyl hydrolase family protein	[10.6.1] cell wall.degradation.cellulases and beta -1,4-glucanases	0.355777	133.986	47.669	contig6376	0	0
AT2G30505	Late embryogenesis abundant (LEA) hydroxyproline-rich glycoprotein family	[35.2.1001] not assigned.unknown	0.354583	11.8656	4.20735	contig11519	1.00E-98	1.47833e-05
AT2G23000	serine carboxypeptidase-like 10	[29.5.5] protein.degradation.serine protease	0.353877	18.8464	6.66931	contig24667	1.00E-69	5.97055e-08
AT4G02380	senescence-associated gene 21	[33.2] development.late embryogenesis abundant	0.348736	126.327	44.0548	contig11171	4.00E-23	0
AT4G28080	Tetratricopeptide repeat (TPR)-like superfamily protein	[35.2.1001] not assigned.unknown	0.347247	13.0981	4.54829	contig21730	0	1.00633e-11
AT1G29640	Protein of unknown function, DUF584	[35.2.1001] not assigned.unknown	0.344032	9.10078	3.13096	contig16923	1.00E-14	0.00110836
AT1G65310	#N/A	[10.7] cell wall.modification	0.33227	153.163	50.8914	contig2599	1.00E-122	0
AT4G09010	ascorbate peroxidase 4	[21.2.1] redox.ascorbate and glutathione.ascorbate	0.332064	16.4618	5.46638	contig26523	4.00E-49	0
AT2G30660	#N/A	[13.2.6.3] amino acid metabolism.degradation.aromatic aa.tryptophan	0.330466	4.87321	1.61043	contig30508	3.00E-132	5.03164e-11
AT3G16460	Mannose-binding lectin superfamily protein	[17.7.3] hormone metabolism.jasmonate.induced-regulated-responsive-activated	0.330073	10.837	3.57701	contig19396	8.00E-102	0
AT3G44735	#N/A	[33.99] development.unspecified	0.328665	38.3961	12.6195	contig23500	1.00E-05	0
AT2G02720	Pectate lyase family protein	[10.6.3] cell wall.degradation.pectate lyases and polygalacturonases	0.323228	20.512	6.63006	contig14404	0	0
AT5G27000	kinesin 4	[31.1] cell.organisation	0.318347	5.39977	1.719	contig40623	0	5.875e-05
AT1G23540	Protein kinase superfamily protein	[30.2.22] signalling.receptor kinases.proline extensin like	0.314137	17.5629	5.51715	contig13035	0	0
AT5G20100	0	[35.2.1001] not assigned.unknown	0.312772	4.17939	1.3072	contig41047	8.00E-26	5.6261e-05
AT3G22510	Pre-rRNA-processing protein TSR2, conserved region	[35.2.1001] not assigned.unknown	0.308289	5.00445	1.54282	contig32402	1.00E-49	4.45498e-05
AT1G47280	0	[35.2.1001] not assigned.unknown	0.305303	7.24936	2.21325	contig32976	4.00E-15	2.7664e-07
AT5G09640	serine carboxypeptidase-like 19	[29.5] protein.degradation	0.30323	8.91726	2.70398	contig24966	7.00E-176	0
AT3G11480	S-adenosyl-L-methionine-dependent methyltransferases superfamily protein	[17.8.1.1.7] hormone metabolism.salicylic acid.synthesis-degradation.synthesis.methyl-SA methylesterase	0.300533	23.9572	7.19993	contig13725	1.00E-174	0
AT5G47470	Nodulin MtN21 /EamA-like transporter family protein	[33.99] development.unspecified	0.298919	6.3978	1.91243	contig8707	3.00E-157	0
AT1G14686	ENTH/ANTH/VHS superfamily protein	[35.1.21] not assigned.no ontology.epsin N-terminal homology (ENTH) domain-containing protein	0.297859	13.2749	3.95404	contig27475	4.00E-125	0
AT1G29140	Pollen Ole e 1 allergen and extensin family protein	[20.2.99] stress.abiotic.unspecified	0.297814	32.2549	9.60598	contig24332	1.00E-52	0.000739822
AT2G35210	root and pollen arfgap	[33.99] development.unspecified	0.295637	10.2652	3.03477	contig12621	2.00E-152	0
AT1G79910	Regulator of Vps4 activity in the MVB pathway protein	[35.2.1001] not assigned.unknown	0.293887	37.8096	11.1118	contig12511	8.00E-40	0
AT3G61170	Tetratricopeptide repeat (TPR)-like superfamily protein	[35.1.5] not assigned.no ontology.pentatricopeptide (PPR) repeat-containing protein	0.293049	17.4343	5.1091	contig15218	5.00E-112	0
AT4G18596	Pollen Ole e 1 allergen and extensin family protein	[20.2.99] stress.abiotic.unspecified	0.292792	23.138	6.7746	contig25109	9.00E-27	0
AT5G01180	peptide transporter 5	[34.13] transport.peptides and oligopeptides	0.290588	2.43095	0.706407	contig38146	6.00E-135	0.000279856
AT1G72130	Major facilitator superfamily protein	[34.13] transport.peptides and oligopeptides	0.289718	2.02267	0.586003	contig26716	5.00E-117	0.00796356
AT1G30040	gibberellin 2-oxidase	[17.6.1.13] hormone metabolism.gibberelin.synthesis-degradation.GA2 oxidase	0.287735	8.25934	2.3765	contig3713	2.00E-117	0
AT1G27940	P-glycoprotein 13	[34.16] transport.ABC transporters and multidrug resistance systems	0.28602	9.1046	2.6041	contig11132	0	0
AT4G35180	LYS/HIS transporter 7	[34.3] transport.amino acids	0.283509	19.5696	5.54815	contig26221	1.00E-145	0
AT4G36020	cold shock domain protein 1	[20.2.2] stress.abiotic.cold	0.282669	5.39684	1.52552	contig11748	2.00E-08	0
AT5G54300	Protein of unknown function (DUF761)	[35.2.1001] not assigned.unknown	0.278947	4.03679	1.12605	contig18625	3.00E-66	2.45041e-07
AT5G42680	Protein of unknown function, DUF617	[35.2.1001] not assigned.unknown	0.277277	154.728	42.9025	contig7820	5.00E-113	0
AT5G28680	Malectin/receptor-like protein kinase family protein	[30.2.16] signalling.receptor kinases.Catharanthus roseus-like RLK1	0.277269	12.2281	3.39048	contig17589	0	0
AT5G04347	Plant self-incompatibility protein S1 family	[35.1.1023] not assigned.no ontology	0.276694	3.78185	1.04641	contig30562	4.00E-46	0.00534863
AT3G04360	Calcium-dependent lipid-binding (CaLB domain) family protein	[20.2.2] stress.abiotic.cold	0.275689	20.7953	5.73305	contig7622	4.00E-101	0
AT5G12980	Cell differentiation, Rcd1-like protein	[27.3.99] RNA.regulation of transcription.unclassified	0.274581	12.587	3.45615	contig3540	4.00E-129	0
AT4G21895	DNA binding	[35.2.1001] not assigned.unknown	0.271043	5.39288	1.4617	contig35600	3.00E-52	1.00633e-11
AT3G62170	VANGUARD 1 homolog 2	[10.8.1] cell wall.pectin*esterases.PME	0.270322	91.346	24.6929	contig16003	4.00E-18	4.61754e-07
AT3G20220	SAUR-like auxin-responsive protein family	[17.2.3] hormone metabolism.auxin.induced-regulated-responsive-activated	0.268824	30.2478	8.13134	contig23930	5.00E-39	0
AT1G61860	Protein kinase superfamily protein	[29.4.1.57] protein.postranslational modification.kinase.receptor like cytoplasmatic kinase VII	0.267214	25.7604	6.88355	contig931	5.00E-53	0
AT2G41905	protein coding 0	[35.2.1001] not assigned.unknown	0.266928	64.0649	17.1007	contig7071	2.00E-15	0
AT1G28270	ralf-like 4	[30.8] signalling.misc	0.266064	16.9606	4.51261	contig13041	1.00E-45	0
AT1G24110	Peroxidase superfamily protein	[26.12] misc.peroxidases	0.265407	6.75815	1.79366	contig19651	5.00E-157	0
AT1G08980	amidase 1	[26.8] misc.nitrilases, *nitrile lyases, berberine bridge enzymes, reticuline oxidases, troponine reductases	0.264531	13.2079	3.49391	contig18700	1.00E-51	2.61645e-10
AT3G05725	Protein of unknown function (DUF3511)	[35.2.1001] not assigned.unknown	0.259998	58.4838	15.2057	contig8806	2.00E-47	0
AT1G14120	2-oxoglutarate (2OG) and Fe(II)-dependent oxygenase superfamily protein	[26.7] misc.oxidases - copper, flavone etc	0.258851	10.6908	2.76733	contig32809	2.00E-123	9.09972e-07
AT5G43185	#N/A, protein coding	[35.2.1001] not assigned.unknown	0.254036	6.49641	1.65032	contig43561	3.00E-16	1.34586e-07
AT5G26717	Putative membrane lipoprotein	[35.2.1001] not assigned.unknown	0.253104	22.2418	5.62949	contig14665	3.00E-16	0
AT1G79860	RHO guanyl-nucleotide exchange factor 12	[30.5] signalling.G-proteins	0.252957	4.73497	1.19774	contig14087	0	0
AT3G61160	Protein kinase superfamily protein	[29.4] protein.postranslational modification	0.248742	82.1991	20.4464	contig11508	3.00E-165	0
AT4G02250	Plant invertase/pectin methylesterase inhibitor superfamily protein	[26.18] misc.invertase/pectin methylesterase inhibitor family protein	0.248504	26.7224	6.64063	contig6804	4.00E-71	2.05449e-06
AT3G20530	Protein kinase superfamily protein	[29.4.1.57] protein.postranslational modification.kinase.receptor like cytoplasmatic kinase VII	0.247726	8.47409	2.09926	contig14206	0	0
AT3G48450	RPM1-interacting protein 4 (RIN4) family protein	[20.2.99] stress.abiotic.unspecified	0.244205	7.46708	1.8235	contig34348	7.00E-33	2.01266e-11
AT1G47270	tubby like protein 6	[29.5.11.4.3.2] protein.degradation.ubiquitin.E3.SCF.FBOX	0.240078	22.6705	5.44269	contig23782	2.00E-174	0
AT2G46210	Fatty acid/sphingolipid desaturase	[11.8.1] lipid metabolism.'exotics' (steroids, squalene etc).sphingolipids	0.239964	39.3627	9.44565	contig1260	0	0
AT5G14890	NHL domain-containing protein	[35.1.1023] not assigned.no ontology	0.239783	14.9606	3.58729	contig20922	3.00E-63	1.51654e-08
AT1G63060	protein coding, 0	[35.2.1001] not assigned.unknown	0.239756	4.74758	1.13826	contig41245	1.00E-49	1.36167e-06
AT4G29460	Phospholipase A2 family protein	[11.9.3.4] lipid metabolism.lipid degradation.lysophospholipases.phospholipase A2	0.239042	18.7514	4.48238	contig12479	5.00E-51	1.51956e-09
AT4G21380	receptor kinase 3	[30.2.24] signalling.receptor kinases.S-locus glycoprotein like	0.238719	8.47895	2.02409	contig14419	2.00E-103	0
AT1G19500	protein coding, 0	[35.2.1001] not assigned.unknown	0.235696	102.398	24.1347	contig15632	2.00E-15	0
AT1G62770	Plant invertase/pectin methylesterase inhibitor superfamily protein	[26.18] misc.invertase/pectin methylesterase inhibitor family protein	0.235563	12.2296	2.88083	contig40580	2.00E-92	0
AT4G35010	beta-galactosidase 11	[26.3.2] misc.gluco-, galacto- and mannosidases.beta-galactosidase	0.23553	46.4157	10.9323	contig8621	7.00E-127	0
AT1G73220	organic cation/carnitine transporter1	[34.2] transport.sugars	0.234908	3.12276	0.733561	contig42367	0	0
AT2G44925	#N/A, protein coding	[35.2.1001] not assigned.unknown	0.232979	57.6081	13.4215	contig10137	1.00E-14	0
AT1G14420	Pectate lyase family protein	[10.6.3] cell wall.degradation.pectate lyases and polygalacturonases	0.229305	124.509	28.5505	contig20732	2.00E-104	0
AT1G02070	protein coding 0	[35.2.1001] not assigned.unknown	0.22903	13.5464	3.10253	contig40167	2.00E-45	0
AT1G64235	#N/A, LTP	[26.21] misc.protease inhibitor/seed storage/lipid transfer protein (LTP) family protein	0.228376	158.976	36.3064	contig5250	2.00E-06	0
AT2G22055	#N/A, RALF-LIKE 15	[30.8] signalling.misc	0.227783	59.9509	13.6558	contig7844	4.00E-17	0
AT1G51250	Plant self-incompatibility protein S1 family	[35.2.1001] not assigned.unknown	0.222402	91.1398	20.2697	contig23708	8.00E-22	0
AT2G19980	CAP (Cysteine-rich secretory proteins, Antigen 5, and Pathogenesis-related 1 protein) superfamily protein	[20.2.99] stress.abiotic.unspecified	0.220446	7.79047	1.71737	contig44576	3.00E-56	5.55531e-06
AT3G14595	Ribosomal protein L18ae family	[35.2.1001] not assigned.unknown	0.220423	63.9867	14.1042	contig4491	8.00E-12	0
AT2G39130	Transmembrane amino acid transporter family protein	[34.3] transport.amino acids	0.21996	2.50332	0.550631	contig35553	6.00E-177	2.28235e-08
AT5G16500	Protein kinase superfamily protein	[29.4.1.57] protein.postranslational modification.kinase.receptor like cytoplasmatic kinase VII	0.217745	11.7514	2.55881	contig9477	3.00E-14	3.88443e-09
AT2G41370	Ankyrin repeat family protein / BTB/POZ domain-containing protein	[31.1] cell.organisation	0.217432	2.84443	0.618472	contig9910	2.00E-163	5.03164e-11
AT3G09530	exocyst subunit exo70 family protein H3	[31.4] cell.vesicle transport	0.216954	5.32445	1.15516	contig27348	2.00E-104	3.28606e-07
AT3G56180	Protein of unknown function (DUF567)	[35.2.1001] not assigned.unknown	0.2165	26.795	5.80112	contig47	1.00E-107	0
AT4G03290	EF hand calcium-binding protein family	[30.3] signalling.calcium	0.216264	39.7774	8.60242	contig6211	1.00E-67	0
AT4G35610	zinc finger (C2H2 type) family protein	[27.3.11] RNA.regulation of transcription.C2H2 zinc finger family	0.215133	33.8611	7.28463	contig20895	2.00E-07	1.00633e-11
AT3G17980	Calcium-dependent lipid-binding (CaLB domain) family protein	[35.1.19] not assigned.no ontology.C2 domain-containing protein	0.213282	56.8394	12.1228	contig13015	4.00E-84	0
AT3G11740	Protein of unknown function (DUF567)	[35.2.1001] not assigned.unknown	0.213079	46.215	9.84744	contig12177	5.00E-99	0
AT4G19038	#N/A, LOW-MOLECULAR-WEIGHT CYSTEINE-RICH 15	[20.1.7] stress.biotic.PR-proteins	0.212326	46.1624	9.80149	contig25387	5.00E-09	0
AT1G48020	pectin methylesterase inhibitor 1	[26.18] misc.invertase/pectin methylesterase inhibitor family protein	0.211767	36.5513	7.74035	contig31996	2.00E-77	0
AT5G20410	monogalactosyldiacylglycerol synthase 2	[11.10.1] lipid metabolism.glycolipid synthesis.MGDG synthase	0.210804	10.6586	2.24686	contig23411	0	0
AT1G54070	Dormancy/auxin associated family protein	[17.2.3] hormone metabolism.auxin.induced-regulated-responsive-activated	0.209828	47.6462	9.99753	contig22400	2.00E-38	0
AT3G25170	ralf-like 26	[30.8] signalling.misc	0.209826	24.0416	5.04457	contig20493	2.00E-10	1.42281e-05
AT1G24520	homolog of Brassica campestris pollen protein 1	[33.99] development.unspecified	0.20929	122.159	25.5667	contig14359	3.00E-08	0
AT2G32835	#N/A, RALF-LIKE 16,	[30.8] signalling.misc	0.209096	90.7163	18.9684	contig42614	2.00E-09	0.00061261
AT2G24450	FASCICLIN-like arabinogalactan protein 3 precursor	[10.5.1.1] cell wall.cell wall proteins.AGPs.AGP	0.208752	75.8642	15.8368	contig5580	2.00E-83	0
AT1G08150	#N/A, ATCHX5, CATION/H+ EXCHANGER 5, CHX5	[34.12] transport.metal	0.207493	3.39312	0.704049	contig23093	0	0
AT5G47000	Peroxidase superfamily protein	[26.12] misc.peroxidases	0.206077	90.7578	18.7031	contig7846	2.00E-163	0
AT2G26410	#N/A, IQ-DOMAIN 4	[30.3] signalling.calcium	0.205873	9.17612	1.88911	contig18551	5.00E-99	0.000260702
AT2G15420	myosin heavy chain-related	[31.1] cell.organisation	0.205227	1.98542	0.407462	contig32645	7.00E-30	5.5952e-06
AT1G50610	Leucine-rich repeat protein kinase family protein	[30.2.3] signalling.receptor kinases.leucine rich repeat III	0.204226	4.73149	0.966295	contig17973	0	0
AT5G12000	Protein kinase protein with adenine nucleotide alpha hydrolases-like domain	[29.4.1.59] protein.postranslational modification.kinase.receptor like cytoplasmatic kinase IX	0.203406	58.0574	11.8092	contig19133	0	2.17568e-08
AT2G36020	HVA22-like protein J	[17.1.1.1002] hormone metabolism.abscisic acid.synthesis-degradation	0.203101	157.765	32.0421	contig6915	1.00E-20	0
AT3G27410	0	[35.2.1001] not assigned.unknown	0.201035	7.62065	1.53202	contig13538	2.00E-22	0.00876829
AT5G50830	unknown, protein coding 0	[35.2.1001] not assigned.unknown	0.200942	38.1061	7.65712	contig23102	3.00E-55	0
AT5G07430	Pectin lyase-like superfamily protein	[10.8.1] cell wall.pectin*esterases.PME	0.200857	119.562	24.0148	contig14397	9.00E-176	0
AT1G10770	Plant invertase/pectin methylesterase inhibitor superfamily protein	[26.18] misc.invertase/pectin methylesterase inhibitor family protein	0.200368	135.105	27.0709	contig4068	2.00E-47	0
AT2G31910	cation/H+ exchanger 21	[34.12] transport.metal	0.200218	5.52702	1.10661	contig31360	8.00E-54	6.54113e-10
AT5G45880	Pollen Ole e 1 allergen and extensin family protein	[20.2.99] stress.abiotic.unspecified	0.199521	226.005	45.0928	contig10916	1.00E-72	0
AT3G07820	Pectin lyase-like superfamily protein	[10.6.3] cell wall.degradation.pectate lyases and polygalacturonases	0.199394	101.887	20.3156	contig12076	0	0
AT3G01270	Pectate lyase family protein	[10.6.3] cell wall.degradation.pectate lyases and polygalacturonases	0.198955	98.8362	19.664	contig14549	0	0
AT1G02790	polygalacturonase 4	[10.6.3] cell wall.degradation.pectate lyases and polygalacturonases	0.198583	176.148	34.98	contig17630	1.00E-38	0
AT5G28690	Protein of unknown function (DUF1685)	[35.2.1001] not assigned.unknown	0.198169	41.7938	8.28224	contig4435	3.00E-58	0
AT5G16100	protein coding, 0	[35.2.1001] not assigned.unknown	0.197847	14.9923	2.96619	contig35387	1.00E-30	0
AT2G40990	DHHC-type zinc finger family protein	[27.3.99] RNA.regulation of transcription.unclassified	0.197421	9.9949	1.9732	contig12166	0	0
AT4G32630	#N/A, ArfGap/RecO-like zinc finger domain-containing protein	[35.2.1001] not assigned.unknown	0.196063	4.3007	0.843207	contig34880	4.00E-141	0
AT5G12180	calcium-dependent protein kinase 17	[30.3] signalling.calcium	0.195606	38.5905	7.54854	contig4087	0	0
AT2G27180	protein coding, 0	[35.2.1001] not assigned.unknown	0.194777	40.332	7.85574	contig8481	1.00E-33	0
AT2G43230	Protein kinase superfamily protein	[29.4.1.58] protein.postranslational modification.kinase.receptor like cytoplasmatic kinase VIII	0.194286	26.6645	5.18055	contig19054	1.00E-123	0
AT3G23170	protein coding, 0	[35.2.1001] not assigned.unknown	0.193186	23.7171	4.58183	contig21479	2.00E-26	0
AT2G47040	Plant invertase/pectin methylesterase inhibitor superfamily	[10.8.1] cell wall.pectin*esterases.PME	0.191994	349.941	67.1866	contig2771	0	0
AT4G32510	HCO3- transporter family	[34.18] transport.unspecified anions	0.18876	9.3715	1.76897	contig8870	0	0
AT3G24620	RHO guanyl-nucleotide exchange factor 8	[30.5] signalling.G-proteins	0.187513	1.9716	0.3697	contig41418	3.00E-111	1.30768e-05
AT5G13990	exocyst subunit exo70 family protein C2	[31.4] cell.vesicle transport	0.186498	2.49819	0.465907	contig36820	3.00E-147	4.02531e-11
AT4G00350	MATE efflux family protein	[34.99] transport.misc	0.186151	2.5159	0.468336	contig34499	1.00E-134	2.17546e-05
AT5G62240	Cell cycle regulated microtubule associated protein	[35.2.1001] not assigned.unknown	0.183615	7.03351	1.29145	contig26944	6.00E-78	0
AT5G50030	Plant invertase/pectin methylesterase inhibitor superfamily protein	[26.18] misc.invertase/pectin methylesterase inhibitor family protein	0.183554	87.702	16.098	contig16525	2.00E-58	0
AT2G18570	UDP-Glycosyltransferase superfamily protein	[16.8.3] secondary metabolism.flavonoids.dihydroflavonols	0.183388	3.09461	0.567515	contig21874	9.00E-68	0.00063635
AT3G17060	Pectin lyase-like superfamily protein	[10.8.1] cell wall.pectin*esterases.PME	0.181549	29.7949	5.40924	contig20058	0	0
AT4G26260	#N/A, MYO-INOSITOL OXYGENASE 4	[3.4.4] minor CHO metabolism.myo-inositol.myo inositol oxygenases	0.181495	31.647	5.74377	contig18789	7.00E-171	0
AT1G69280	0, protein coding	[35.2.1001] not assigned.unknown	0.181443	2.78892	0.50603	contig16623	6.00E-63	7.31601e-09
AT5G39420	CDC2C	[29.4] protein.postranslational modification	0.181308	16.7847	3.0432	contig7318	0	0
AT1G05580	cation/H+ exchanger 23	[34.12] transport.metal	0.180695	35.8583	6.4794	contig9263	0	0
AT4G15200	formin 3	[35.1.20] not assigned.no ontology.formin homology 2 domain-containing protein	0.180683	6.76643	1.22258	contig32135	1.00E-14	3.83902e-05
AT5G19580	glyoxal oxidase-related protein	[24] Biodegradation of Xenobiotics	0.180645	74.4718	13.453	contig4548	0	0
AT3G43860	glycosyl hydrolase 9A4	[10.6.1] cell wall.degradation.cellulases and beta -1,4-glucanases	0.176885	50.9666	9.01522	contig5537	0	0
AT2G26450	Plant invertase/pectin methylesterase inhibitor superfamily	[10.8.1] cell wall.pectin*esterases.PME	0.175747	34.8818	6.13036	contig12149	0	0
AT5G55980	#N/A, serine-rich protein-related	[35.1.1023] not assigned.no ontology	0.175243	30.9047	5.41584	contig8048	4.00E-35	0
AT1G28305	#N/A, Plant self-incompatibility protein S1 family	[35.1.1023] not assigned.no ontology	0.17446	99.7197	17.3971	contig13475	2.00E-28	0
AT2G33775	#N/A, RALF-LIKE 19	[30.8] signalling.misc	0.174331	36.524	6.36725	contig6640	1.00E-31	0
AT2G24560	GDSL-like Lipase/Acylhydrolase family protein	[26.28] misc.GDSL-motif lipase	0.173636	335.976	58.3377	contig3635	1.00E-166	0
AT5G04180	alpha carbonic anhydrase 3	[8.3] TCA / org transformation.carbonic anhydrases	0.173562	154.744	26.8576	contig6728	1.00E-107	0
AT3G52000	serine carboxypeptidase-like 36	[29.5.5] protein.degradation.serine protease	0.171626	134.858	23.1451	contig3717	1.00E-154	0
AT3G26110	Anther-specific protein agp1-like	[35.2.1001] not assigned.unknown	0.171618	19.603	3.36423	contig42616	4.00E-20	0
AT3G01230	protein coding 0	[35.2.1001] not assigned.unknown	0.170474	154.715	26.3749	contig15478	8.00E-33	0
AT3G20580	COBRA-like protein 10 precursor	[10.2.2] cell wall.cellulose synthesis.COBRA	0.169084	22.6799	3.83481	contig18979	0	0
AT2G22420	Peroxidase superfamily protein	[26.12] misc.peroxidases	0.16895	6.79036	1.14723	contig11065	2.00E-77	0.00678452
AT1G06135	unknown function 0	[35.2.1001] not assigned.unknown	0.165261	57.319	9.47257	contig23645	8.00E-10	0
AT1G75870	protein coding, 0	[35.2.1001] not assigned.unknown	0.163957	17.9124	2.93686	contig20618	1.00E-13	0.000303537
AT5G58170	SHV3-like 5	[11.9.3.3] lipid metabolism.lipid degradation.lysophospholipases.glycerophosphodiester phosphodiesterase	0.162911	9.51906	1.55076	contig25069	0	0
AT3G60570	expansin B5	[10.7] cell wall.modification	0.162262	30.4506	4.94097	contig1570	7.00E-116	0
AT3G62180	Plant invertase/pectin methylesterase inhibitor superfamily protein	[26.18] misc.invertase/pectin methylesterase inhibitor family protein	0.162192	46.738	7.58053	contig15873	2.00E-95	0
AT5G39880	unknown function	[35.2.1001] not assigned.unknown	0.161441	21.0521	3.39868	contig5342	3.00E-53	0
AT1G49270	Protein kinase superfamily protein	[30.2.22] signalling.receptor kinases.proline extensin like	0.160241	6.15285	0.98594	contig18037	0	0
AT3G36659	Plant invertase/pectin methylesterase inhibitor superfamily protein	[26.18] misc.invertase/pectin methylesterase inhibitor family protein	0.157872	5.49828	0.868026	contig9025	2.00E-33	0
AT3G55430	O-Glycosyl hydrolases family 17 protein	[26.4.1] misc.beta 1,3 glucan hydrolases.glucan endo-1,3-beta-glucosidase	0.153947	14.7369	2.26869	contig18912	0	0
AT1G75950	S phase kinase-associated protein 1	[29.5.11.4.3.1] protein.degradation.ubiquitin.E3.SCF.SKP	0.153119	4.19379	0.64215	contig31384	1.00E-29	0
AT5G39400	Calcium/lipid-binding (CaLB) phosphatase	[33.99] development.unspecified	0.152423	26.0887	3.97651	contig16657	0	0
AT4G35700	zinc finger (C2H2 type) family protein	[27.3.11] RNA.regulation of transcription.C2H2 zinc finger family	0.152078	21.675	3.2963	contig23810	8.00E-26	0
AT1G25240	ENTH/VHS/GAT family protein	[35.1.21] not assigned.no ontology.epsin N-terminal homology (ENTH) domain-containing protein	0.149188	14.4202	2.15132	contig18905	2.00E-178	0
AT1G03050	ENTH/ANTH/VHS superfamily protein	[35.1.21] not assigned.no ontology.epsin N-terminal homology (ENTH) domain-containing protein	0.147171	2.33408	0.343508	contig43130	4.00E-95	1.44479e-07
AT3G13400	SKU5 similar 13	[33.99] development.unspecified	0.147066	94.1621	13.848	contig19549	3.00E-111	0
AT2G41860	calcium-dependent protein kinase 14	[30.3] signalling.calcium	0.146995	5.82154	0.855739	contig13273	0	0
AT3G17660	ARF-GAP domain 15	[30.5] signalling.G-proteins	0.143172	15.5441	2.22548	contig34496	2.00E-67	0
AT5G15110	Pectate lyase family protein	[10.6.3] cell wall.degradation.pectate lyases and polygalacturonases	0.139798	15.2803	2.13615	contig20004	0	0
AT5G02110	CYCLIN D7;1	[31.3] cell.cycle	0.139669	8.91939	1.24576	contig41330	5.00E-20	2.26112e-07
AT1G66210	Subtilisin-like serine endopeptidase family protein	[29.5.1] protein.degradation.subtilases	0.138249	9.09194	1.25695	contig20184	0	0
AT4G28280	LORELEI-LIKE-GPI ANCHORED PROTEIN 3	[35.2.1001] not assigned.unknown	0.137718	4.65815	0.641512	contig37438	2.00E-58	3.48089e-08
AT2G32460	myb domain protein 101	[27.3.25] RNA.regulation of transcription.MYB domain transcription factor family	0.132937	8.12353	1.07992	contig31423	2.00E-44	0.000247972
AT4G25900	Galactose mutarotase-like superfamily protein	[3.5] minor CHO metabolism.others	0.129887	6.76289	0.878409	contig48461	4.00E-23	3.82405e-09
AT5G50790	Nodulin MtN3 family protein	[33.99] development.unspecified	0.11907	4.1092	0.489281	contig35243	9.00E-133	0
AT4G15980	Plant invertase/pectin methylesterase inhibitor superfamily	[10.8.1] cell wall.pectin*esterases.PME	0.109886	2.80025	0.307709	contig32707	1.00E-87	2.17639e-07
AT2G43060	ILI1 binding bHLH 1	[27.3.99] RNA.regulation of transcription.unclassified	0.0735021	34.6301	2.54539	contig23702	3.00E-20	0
AT3G60780	Protein of unknown function (DUF1442)	[35.2.1001] not assigned.unknown	0.0713945	8.66916	0.618931	contig32822	3.00E-94	0
AT2G25600	Shaker pollen inward K+ channel	[34.15] transport.potassium	0.0656385	2.27195	0.149127	contig29065	7.00E-99	3.74253e-06
AT2G26490	Transducin/WD40 repeat-like superfamily protein	[35.1.1023] not assigned.no ontology	0.0502885	2.39905	0.120645	contig27030	6.00E-66	2.47506e-07
AT5G06530	#N/A; ARABIDOPSIS THALIANA ATP-BINDING CASSETTE G22	[34.16] transport.ABC transporters and multidrug resistance systems	0.0480132	1.95549	0.0938894	contig44319	3.00E-71	1.19854e-08
AT3G23730	xyloglucan endotransglucosylase/hydrolase 16	[10.7] cell wall.modification	0.0427245	2.50316	0.106946	contig40971	1.00E-09	3.42469e-06
AT1G67260	TCP family transcription factor	[27.3.29] RNA.regulation of transcription.TCP transcription factor family	0.0367882	46.5168	1.71127	contig12661	1.00E-83	0
AT5G39430	Protein of unknown function (DUF1336)	[35.2.1001] not assigned.unknown	0.0308373	1.95779	0.0603729	contig44164	1.00E-45	7.45027e-06
AT5G61730	ABC2 homolog 11	[34.16] transport.ABC transporters and multidrug resistance systems	0.0253446	1.6249	0.0411824	contig48107	6.00E-81	0.00322786
