# Supplementary material for: Differential transcriptome analysis reveals insight into monosymmetric corolla development of the crucifer Iberis amara
Source: BMC Plant Biol. 2014 Nov 19;14:285. doi: 10.1186/s12870-014-0285-4 (PMC4245847; doi:10.1186/s12870-014-0285-4)
Supplement: Additional file 6 — List of 600 genes differentially regulated upon ectopic expression of IaTCP1 in transgenic Arabidopsis . Differentially expressed genes result from a microarray analysis of transgenic Arabidopsis inflorescences carrying young flower buds, which ectopically express IaTCP1 under the control of the 35S-promoter. Differential expression was deduced in comparison to transgenic plants harbouring an empty vector. All 600 genes show a minimal expression fold-change of two and a p-value equal to or below 0.05. For each probe set identifier, respective AGI codes, Annotation, MapMan bins and fold-change values (red) are given. In addition, respective values of fold-change (and p-values) from hybridization analyses with inflorescence material from transgenic plants overexpressing TCP1 and CYC are listed. [file 12870_2014_285_MOESM6_ESM.xlsx]

## Sheet: Sheet1
Probeset ID	AGI code	Annotation	MapMan bins	p-value (IaTCP1)	fold change (IaTCP1)	p-value (TCP1)	fold change (TCP1)	p-value (CYC)	fold change (CYC)
265511_at	At2g05540	Glycine-rich protein family	[35.1.40] not assigned.no ontology.glycine rich proteins	2.64884e-06	35.9267	5.09366e-06	17.8119	1.08024e-05	9.40474
263406_at	At2g04160	AIR3__Subtilisin-like serine endopeptidase family protein	[29.5.1] protein.degradation.subtilases	7.76197e-05	19.6645	0.000439272	5.29553	0.0016443	2.90748
264346_at	At1g12010	2-oxoglutarate (2OG) and Fe(II)-dependent oxygenase superfamily protein	[17.5.1.2] hormone metabolism.ethylene.synthesis-degradation.1-aminocyclopropane-1-carboxylate oxidase	8.91609e-07	18.9485	4.96364e-07	35.7319	9.21554e-06	3.85798
252629_at	At3g44970	Cytochrome P450 superfamily protein	[26.10] misc.cytochrome P450	0.0001045	11.0075	4.67713e-05	23.0516	0.821534	1.02162
250751_at	At5g05890	UDP-Glycosyltransferase superfamily protein	[26.2] misc.UDP glucosyl and glucoronyl transferases	2.77575e-06	11.0023	3.66262e-06	8.90261	6.59014e-06	6.03406
267083_at	At2g41100	ATCAL4_TCH3__Calcium-binding EF hand family protein	[30.3] signalling.calcium	1.39762e-05	9.38485	0.00630815	1.32963	1.68785e-05	8.18652
267389_at	At2g44460	BGLU28__beta glucosidase 28	[26.3] misc.gluco-, galacto- and mannosidases	4.98077e-05	8.75771	8.01965e-05	6.36432	4.52447e-05	9.39984
258537_at	At3g04210	Disease resistance protein (TIR-NBS class)	[20.1.7] stress.biotic.PR-proteins	0.0022713	7.17033	0.0194906	2.51775	0.00175759	8.58433
252170_at	At3g50480	HR4__homolog of RPW8 4	[20.1.1001] stress.biotic	8.91305e-06	7.07783	0.000782747	1.54922	0.000108445	2.33904
266746_s_at	At2g02930 At4g02520	ATGSTF3_GST16_GSTF3__glutathione S-transferase F3 ATGSTF2_ATPM24_ATPM24.1_GST2_GSTF2__glutathione S-transferase PHI 2	[26.9] misc.glutathione S transferases	0.000203295	6.81168	0.042178	1.34474	0.00388513	2.02735
266070_at	At2g18660	AtPNP-A_PNP-A__plant natriuretic peptide A	[10.7] cell wall.modification	0.000162835	6.69987	0.111394	1.19577	0.0849344	1.22488
249010_at	At5g44580	unknown protein; FUNCTIONS IN: molecular_function unknown; INVOLVED IN: biological_process unknown; LOCATED IN: endomembrane system; EXPRESSED IN: 18 plant structures; EXPRESSED DURING: 12 growth stages; BEST Arabidopsis thaliana protein match is: unknown protein (TAIR:AT5G44582.1); Has 30201 Blast hits to 17322 proteins in 780 species: Archae - 12; Bacteria - 1396; Metazoa - 17338; Fungi - 3422;…	[35.2.1001] not assigned.unknown	0.000109421	6.0451	0.000111944	5.96305	0.000595199	2.77204
251625_at	At3g57260	AtPR2_BG2_BGL2_PR-2_PR2__beta-1,3-glucanase 2	[26.4.1] misc.beta 1,3 glucan hydrolases.glucan endo-1,3-beta-glucosidase	0.00014079	5.69359	0.00411023	1.74301	0.00107298	2.40839
256247_at	At3g66656	AGL91__AGAMOUS-like 91	[27.3.24] RNA.regulation of transcription.MADS box transcription factor family	9.95825e-06	5.24025	0.00451075	1.23559	0.0182148	1.13739
267084_at	At2g41180	SIB2__VQ motif-containing protein	[35.1.1023] not assigned.no ontology	0.000140177	4.95996	0.000130511	5.15588	0.00040211	3.07974
246781_at	At5g27350	SFP1__Major facilitator superfamily protein	[34.2] transport.sugars	0.00105801	4.92559	0.00083902	5.60929	0.169688	1.254
249817_at	At5g23820	MD-2-related lipid recognition domain-containing protein	[35.1.1023] not assigned.no ontology	0.000299328	4.82716	0.00153115	2.47916	0.000147399	7.35912
259286_at	At3g11480	ATBSMT1_BSMT1__S-adenosyl-L-methionine-dependent methyltransferases superfamily protein	[17.8.1.1.7] hormone metabolism.salicylic acid.synthesis-degradation.synthesis.methyl-SA methylesterase	0.000125027	4.70108	0.000370795	2.93076	0.000548348	2.56703
265075_at	At1g55450	S-adenosyl-L-methionine-dependent methyltransferases superfamily protein	[33.99] development.unspecified	0.000115342	4.6941	0.00216363	1.77893	0.000125068	4.50414
260859_at	At1g43780	scpl44__serine carboxypeptidase-like 44	[29.5.5] protein.degradation.serine protease	0.000985635	4.66414	0.595637	0.932239	0.696255	1.0523
245113_at	At2g41660	MIZ1__Protein of unknown function, DUF617	[35.2.1001] not assigned.unknown	0.000128601	4.61768	0.000428602	2.77855	0.000927466	2.19883
245329_at	At4g14365	XBAT34__XB3 ortholog 4 in Arabidopsis thaliana	[31.1] cell.organisation	9.60871e-07	4.6154	0.00115819	1.15326	0.000281517	1.25808
257835_at	At3g25180	CYP82G1__cytochrome P450, family 82, subfamily G, polypeptide 1	[26.10] misc.cytochrome P450	0.00156498	4.56359	0.000963012	5.9871	0.00174687	4.31629
261700_at	At1g32690	unknown protein; FUNCTIONS IN: molecular_function unknown; INVOLVED IN: biological_process unknown; LOCATED IN: plasma membrane; EXPRESSED IN: 21 plant structures; EXPRESSED DURING: 11 growth stages; BEST Arabidopsis thaliana protein match is: unknown protein (TAIR:AT2G35200.1); Has 45 Blast hits to 45 proteins in 8 species: Archae - 0; Bacteria - 0; Metazoa - 0; Fungi - 0; Plants - 45; Viruses -…	[35.2.1001] not assigned.unknown	0.000138799	4.53433	0.00146854	1.98093	0.441968	0.948157
260556_at	At2g43620	Chitinase family protein	[20.1.1001] stress.biotic	9.28959e-05	4.50031	4.30063e-05	6.99717	0.000646587	2.19187
267461_at	At2g33830	Dormancy/auxin associated family protein	[17.2.3] hormone metabolism.auxin.induced-regulated-responsive-activated	3.81892e-05	4.4884	3.58344e-05	4.63549	6.00517e-05	3.63584
255302_at	At4g04830	ATMSRB5_MSRB5__methionine sulfoxide reductase B5	[29.4] protein.postranslational modification	9.51932e-05	4.47506	0.00016759	3.45625	0.000340407	2.65912
263776_s_at	At2g46430 At2g46440	ATCNGC3_CNGC3_CNGC3.C__cyclic nucleotide gated channel 3 ATCNGC11_CNGC11_CNGC11__cyclic nucleotide-gated channels	[34.22] transport.cyclic nucleotide or calcium regulated channels	0.00276566	4.41896	0.00360527	3.88246	0.00249864	4.65755
245460_at	At4g16990	RLM3__disease resistance protein (TIR-NBS class), putative	[20.1.7] stress.biotic.PR-proteins	0.00674538	4.33986	0.0221357	2.60114	0.0124306	3.25858
252004_at	At3g52780	ATPAP20_PAP20__Purple acid phosphatases superfamily protein	[26.13] misc.acid and other phosphatases	0.000528954	4.30294	0.0123108	1.63864	0.0127278	1.62901
252269_at	At3g49580	LSU1__response to low sulfur 1	[35.2.1001] not assigned.unknown	0.000129744	4.28805	4.10788e-05	8.48313	0.0026984	1.68714
261339_at	At1g35710	Protein kinase family protein with leucine-rich repeat domain	[30.2.12] signalling.receptor kinases.leucine rich repeat XII	0.0018602	4.27811	0.420938	1.13783	0.0227095	1.82427
264725_at	At1g22885	unknown protein; FUNCTIONS IN: molecular_function unknown; INVOLVED IN: biological_process unknown; LOCATED IN: endomembrane system; EXPRESSED IN: 22 plant structures; EXPRESSED DURING: 13 growth stages; Has 15 Blast hits to 15 proteins in 2 species: Archae - 0; Bacteria - 0; Metazoa - 0; Fungi - 0; Plants - 15; Viruses - 0; Other Eukaryotes - 0 (source: NCBI BLink).	[35.2.1001] not assigned.unknown	0.000256644	4.17743	0.000678373	2.80475	0.000270494	4.07439
263046_at	At2g05380	GRP3S__glycine-rich protein 3 short isoform	[35.1.40] not assigned.no ontology.glycine rich proteins	0.000165233	4.15075	9.92309e-05	5.40876	0.000107077	5.18415
261873_at	At1g11350	CBRLK1_RKS2_SD1-13__S-domain-1 13	[30.2.24] signalling.receptor kinases.S-locus glycoprotein like	0.000411238	4.09829	0.00263823	2.12077	0.00134799	2.57295
263231_at	At1g05680	UGT74E2__Uridine diphosphate glycosyltransferase 74E2	[17.8.1001] hormone metabolism.salicylic acid.synthesis-degradation	3.15073e-05	3.91887	1.12917e-05	6.84483	4.23542e-05	3.44647
244934_at	AtCg01080	NDHG__NADH:ubiquinone/plastoquinone oxidoreductase, chain 6	[1.1.6] PS.lightreaction.NADH DH	0.000704828	3.8773	0.000228021	7.24223	0.000859609	3.55143
261986_s_at	At1g33720 At1g33730	CYP76C6__cytochrome P450, family 76, subfamily C, polypeptide 6 CYP76C5__cytochrome P450, family 76, subfamily C, polypeptide 5	[26.10] misc.cytochrome P450	0.000424626	3.87066	0.000610563	3.31278	0.000420285	3.88883
264774_at	At1g22890	unknown protein; FUNCTIONS IN: molecular_function unknown; INVOLVED IN: biological_process unknown; LOCATED IN: endomembrane system; EXPRESSED IN: 19 plant structures; EXPRESSED DURING: 11 growth stages; Has 17 Blast hits to 17 proteins in 2 species: Archae - 0; Bacteria - 0; Metazoa - 0; Fungi - 0; Plants - 17; Viruses - 0; Other Eukaryotes - 0 (source: NCBI BLink).	[35.2.1001] not assigned.unknown	9.2248e-05	3.75917	0.00148006	1.6836	0.000216594	2.70525
245008_at	AtCg00360	YCF3__Tetratricopeptide repeat (TPR)-like superfamily protein	[29.8] protein.assembly and cofactor ligation	0.00237354	3.74158	0.00194223	4.10826	0.00297138	3.39316
250445_at	At5g10760	Eukaryotic aspartyl protease family protein	[27.3.99] RNA.regulation of transcription.unclassified	0.00110607	3.73045	0.223686	1.1749	0.267532	1.1539
254265_s_at	At4g23140 At4g23160	CRK6__cysteine-rich RLK (RECEPTOR-like protein kinase) 6 CRK8__cysteine-rich RLK (RECEPTOR-like protein kinase) 8	[30.2.17] signalling.receptor kinases.DUF 26	7.38414e-05	3.71229	0.00176836	1.5697	0.111367	1.09927
256245_at	At3g12580	ATHSP70_HSP70__heat shock protein 70	[20.2.1] stress.abiotic.heat	0.000994938	3.65548	0.419514	1.09795	0.00020545	9.05401
248169_at	At5g54610	ANK__ankyrin	[31.1] cell.organisation	6.0181e-05	3.63088	0.0024947	1.445	0.0109184	1.24606
255694_at	At4g00050	UNE10__basic helix-loop-helix (bHLH) DNA-binding superfamily protein	[27.3.6] RNA.regulation of transcription.bHLH,Basic Helix-Loop-Helix family	5.47086e-05	3.61112	0.00543839	1.31173	0.737227	1.0139
245265_at	At4g14400	ACD6__ankyrin repeat family protein	[31.5.1] cell.cell death.plants	1.39955e-05	3.597	0.00738331	0.857104	2.05381e-05	3.08433
247600_at	At5g60890	ATMYB34_ATR1_MYB34__myb domain protein 34	[16.5.1.2.3] secondary metabolism.sulfur-containing.glucosinolates.regulation.indole	0.000668659	3.5576	0.00096343	3.07076	0.00187457	2.44774
264083_at	At2g31230	ATERF15_ERF15__ethylene-responsive element binding factor 15	[17.5.2] hormone metabolism.ethylene.signal transduction	0.000105731	3.55742	9.219e-05	3.77551	5.73865e-05	4.74252
261585_at	At1g01010	ANAC001_NAC001__NAC domain containing protein 1	[33.99] development.unspecified	0.000666606	3.477	0.94074	0.993234	0.0522199	0.768838
249800_at	At5g23660	AtSWEET12_MTN3_SWEET12__homolog of Medicago truncatula MTN3	[33.99] development.unspecified	7.54936e-05	3.46006	6.48715e-05	3.69064	0.0207445	1.19814
259786_at	At1g29660	GDSL-like Lipase/Acylhydrolase superfamily protein	[26.28] misc.GDSL-motif lipase	0.000414445	3.45538	0.00164687	2.17742	0.000347769	3.72536
255344_s_at	At4g04540 At4g04570	CRK39__cysteine-rich RLK (RECEPTOR-like protein kinase) 39 CRK40__cysteine-rich RLK (RECEPTOR-like protein kinase) 40	[30.2.17] signalling.receptor kinases.DUF 26	0.000648147	3.44943	0.00101539	2.89833	0.0102094	1.61585
245000_at	AtCg00210	YCF6__electron transporter, transferring electrons within cytochrome b6/f complex of photosystem IIs	[1.1.3] PS.lightreaction.cytochrome b6/f	0.000965488	3.4039	0.000337064	5.73017	0.000931665	3.45482
253806_at	At4g28270	ATRMA2_RMA2__RING membrane-anchor 2	[29.5.11.4.2] protein.degradation.ubiquitin.E3.RING	7.53223e-05	3.39743	0.000182055	2.48532	2.14988e-05	6.41645
246884_at	At5g26220	ChaC-like family protein	[34.14] transport.unspecified cations	4.74567e-06	3.38595	4.19957e-06	3.56221	2.00621e-05	2.12558
259561_at	At1g21250	PRO25_WAK1__cell wall-associated kinase	[30.2.25] signalling.receptor kinases.wall associated kinase	2.29092e-05	3.34409	0.000190178	1.81329	5.70125e-05	2.43609
250025_at	At5g18290	SIP1;2_SIP1B__Aquaporin-like superfamily protein	[34.19.4] transport.Major Intrinsic Proteins.SIP	1.70435e-05	3.30706	2.13908e-05	3.03053	1.91805e-05	3.15767
252184_at	At3g50660	CLM_CYP90B1_DWF4_PSC1_SAV1_SNP2__Cytochrome P450 superfamily protein	[17.3.1.1.2] hormone metabolism.brassinosteroid.synthesis-degradation.BRs.DWF4	0.000441333	3.27399	0.00021462	4.52926	0.000694862	2.76762
264998_at	At1g67330	Protein of unknown function (DUF579)	[35.2.1001] not assigned.unknown	0.000251116	3.21059	0.0162198	1.32064	0.0124325	1.3584
248322_at	At5g52760	Copper transport protein family	[35.1.1023] not assigned.no ontology	0.000250546	3.20937	0.0599466	1.18195	0.0621517	1.17896
259560_at	At1g21270	WAK2__wall-associated kinase 2	[30.2.25] signalling.receptor kinases.wall associated kinase	0.000261614	3.19552	0.000376273	2.79652	0.00022163	3.41494
253841_at	At4g27830	BGLU10__beta glucosidase 10	[26.3] misc.gluco-, galacto- and mannosidases	2.19916e-05	3.14571	1.34768e-05	3.8553	5.1705e-05	2.36671
251302_at	At3g61970	NGA2__AP2/B3-like transcriptional factor family protein	[27.3.1] RNA.regulation of transcription.ABI3/VP1-related B3-domain-containing transcription factor family	0.000127413	3.11324	0.000549608	2.00487	0.000135492	3.04209
245108_at	At2g41510	ATCKX1_CKX1__cytokinin oxidase/dehydrogenase 1	[17.4.1.1003] hormone metabolism.cytokinin.synthesis-degradation	0.000204481	3.11017	0.000101873	4.18972	0.000200347	3.13449
266292_at	At2g29350	SAG13__senescence-associated gene 13	[26.8] misc.nitrilases, *nitrile lyases, berberine bridge enzymes, reticuline oxidases, troponine reductases	0.000480684	3.07793	0.000177342	4.81078	0.000244096	4.10177
247604_at	At5g60950	COBL5__COBRA-like protein 5 precursor	[10.2.2] cell wall.cellulose synthesis.COBRA	0.000612429	3.03589	0.0239794	1.36203	0.482005	1.06002
251665_at	At3g57040	ARR9_ATRR4__response regulator 9	[27.3.5] RNA.regulation of transcription.ARR	9.02626e-05	3.03248	3.74033e-05	4.43258	0.00409063	1.35789
255724_at	At4g00020	BRCA2(IV)_BRCA2A_EDA20_MEE43__BREAST CANCER 2 like 2A	[31.3] cell.cycle	0.00010395	3.02525	0.00625307	1.318	0.0120182	1.24487
264624_at	At1g08930	ERD6__Major facilitator superfamily protein	[34.2] transport.sugars	0.00149223	2.94537	0.0229365	1.51132	0.000306292	6.31204
262304_at	At1g70890	MLP43__MLP-like protein 43	[20.2.99] stress.abiotic.unspecified	0.000430911	2.93087	0.0614036	1.20088	0.0870527	1.17018
253414_at	At4g33050	EDA39__calmodulin-binding family protein	[30.3] signalling.calcium	0.000104095	2.90382	0.00607299	1.30833	0.000140983	2.61999
263539_at	At2g24850	TAT_TAT3__tyrosine aminotransferase 3	[13.1.6.4.3] amino acid metabolism.synthesis.aromatic aa.tyrosine.tyrosine transaminase	0.000650745	2.88624	0.696985	1.03089	0.0767584	1.20714
249211_at	At5g42680	Protein of unknown function, DUF617	[35.2.1001] not assigned.unknown	0.000596748	2.87453	0.000208289	4.49734	0.00031222	3.71619
265611_at	At2g25510	unknown protein; FUNCTIONS IN: molecular_function unknown; INVOLVED IN: biological_process unknown; LOCATED IN: endomembrane system; EXPRESSED IN: 22 plant structures; EXPRESSED DURING: 13 growth stages; BEST Arabidopsis thaliana protein match is: unknown protein (TAIR:AT5G42530.1).	[35.2.1001] not assigned.unknown	0.000449816	2.87294	0.0164032	1.35627	0.0070177	1.51136
265698_at	At2g32160	S-adenosyl-L-methionine-dependent methyltransferases superfamily protein	[35.2.1001] not assigned.unknown	0.000646384	2.82717	0.00966872	1.50723	0.0105328	0.671704
246034_at	At5g08350	GRAM domain-containing protein / ABA-responsive protein-related	[17.1.3] hormone metabolism.abscisic acid.induced-regulated-responsive-activated	0.00085983	2.82088	0.170869	1.14651	0.321223	1.09459
267515_at	At2g45680	TCP family transcription factor	[27.3.29] RNA.regulation of transcription.TCP transcription factor family	0.00101338	2.78272	0.00156139	2.42043	0.000550593	3.51571
251400_at	At3g60420	Phosphoglycerate mutase family protein	[35.2.1001] not assigned.unknown	0.00398791	2.73854	0.107044	0.752162	0.268187	0.844134
250224_at	At5g14150	Protein of unknown function, DUF642	[35.2.1001] not assigned.unknown	7.22095e-05	2.73207	0.000249784	1.94159	5.20552e-05	3.06846
260557_at	At2g43610	Chitinase family protein	[20.1.1001] stress.biotic	0.00053205	2.70679	0.000247069	3.62659	0.00334417	1.70482
255160_at	At4g07820	CAP (Cysteine-rich secretory proteins, Antigen 5, and Pathogenesis-related 1 protein) superfamily protein	[20.1.1001] stress.biotic	0.000291662	2.70258	0.359006	1.05644	0.178365	1.09301
249645_at	At5g36910	THI2.2__thionin 2.2	[20.1.2] stress.biotic.receptors	0.00247116	2.69344	0.011704	1.77834	0.176272	1.20169
251200_at	At3g63010	ATGID1B_GID1B__alpha/beta-Hydrolases superfamily protein	[17.6.2] hormone metabolism.gibberelin.signal transduction	0.0054746	2.68162	0.0113304	2.14463	0.0296539	1.70667
244962_at	AtCg01050	NDHD__NADH-Ubiquinone/plastoquinone (complex I) protein	[1.1.6] PS.lightreaction.NADH DH	0.0106637	2.66781	0.0090045	2.8354	0.00750458	3.03899
259272_at	At3g01290	AtHIR2_HIR2__SPFH/Band 7/PHB domain-containing membrane-associated protein family	[35.1.1023] not assigned.no ontology	0.000774339	2.65587	0.191719	1.12345	0.107856	1.17048
252976_s_at	At4g38550	Arabidopsis phospholipase-like protein (PEARLI 4) family	[35.2.1001] not assigned.unknown	8.38766e-05	2.64327	0.000333986	1.84411	5.91517e-05	2.98121
252635_at	At3g44510	alpha/beta-Hydrolases superfamily protein	[35.2.1001] not assigned.unknown	0.00415862	2.63612	0.0184552	1.76952	0.000468122	7.66338
249417_at	At5g39670	Calcium-binding EF-hand family protein	[30.3] signalling.calcium	0.000243915	2.61402	0.064089	1.14192	0.00162887	1.65971
248713_at	At5g48180	NSP5__nitrile specifier protein 5	[16.5.1.3.2] secondary metabolism.sulfur-containing.glucosinolates.degradation.nitrilespecifier protein	0.000307797	2.60541	0.000825782	1.98787	0.00211441	1.64782
255340_at	At4g04490	CRK36__cysteine-rich RLK (RECEPTOR-like protein kinase) 36	[30.2.17] signalling.receptor kinases.DUF 26	0.00105596	2.60387	0.0125178	1.50152	0.0143851	1.47187
262899_at	At1g59870	ABCG36_ATABCG36_ATPDR8_PDR8_PEN3__ABC-2 and Plant PDR ABC-type transporter family protein	[34.16] transport.ABC transporters and multidrug resistance systems	0.0010036	2.59496	0.00795248	1.59682	0.00167412	2.22931
252636_at	At3g44510	alpha/beta-Hydrolases superfamily protein	[35.2.1001] not assigned.unknown	0.000651162	2.58277	0.00266989	1.80012	8.62093e-05	6.48254
246236_at	At4g36470	S-adenosyl-L-methionine-dependent methyltransferases superfamily protein	[17.8.1001] hormone metabolism.salicylic acid.synthesis-degradation	0.000398214	2.57961	0.00157186	1.81511	0.00812276	1.40229
252827_at	At4g39950	CYP79B2__cytochrome P450, family 79, subfamily B, polypeptide 2	[16.5.1.1.3.1] secondary metabolism.sulfur-containing.glucosinolates.synthesis.indole.CYP79B2 monooxygenase	0.00615954	2.5626	0.0121533	2.09504	0.0105552	2.17696
251857_at	At3g54770	RNA-binding (RRM/RBD/RNP motifs) family protein	[27.4] RNA.RNA binding	0.000771417	2.53638	0.000530555	2.87433	0.000857417	2.45499
253791_at	At4g28640	IAA11__indole-3-acetic acid inducible 11	[27.3.40] RNA.regulation of transcription.Aux/IAA family	0.000656755	2.52748	0.000309565	3.30014	0.00303347	1.73571
246228_at	At4g36430	Peroxidase superfamily protein	[26.12] misc.peroxidases	0.000138326	2.51105	0.000470912	1.84146	0.00182671	1.47125
258326_at	At3g22760	SOL1__Tesmin/TSO1-like CXC domain-containing protein	[27.3.17] RNA.regulation of transcription.CPP(Zn),CPP1-related transcription factor family	0.000222575	2.5039	0.000104767	3.2581	0.740784	0.984574
260662_at	At1g19540	NmrA-like negative transcriptional regulator family protein	[16.8.5.1] secondary metabolism.flavonoids.isoflavones.isoflavone reductase	0.000631376	2.50313	0.0400663	1.23557	0.00124102	2.07568
263783_at	At2g46400	ATWRKY46_WRKY46__WRKY DNA-binding protein 46	[27.3.32] RNA.regulation of transcription.WRKY domain transcription factor family	0.000126048	2.4935	0.663765	0.983203	0.00709008	0.792476
246270_at	At4g36500	unknown protein; FUNCTIONS IN: molecular_function unknown; INVOLVED IN: biological_process unknown; LOCATED IN: mitochondrion; EXPRESSED IN: 22 plant structures; EXPRESSED DURING: 13 growth stages; BEST Arabidopsis thaliana protein match is: unknown protein (TAIR:AT2G18210.1); Has 50 Blast hits to 50 proteins in 7 species: Archae - 0; Bacteria - 0; Metazoa - 0; Fungi - 0; Plants - 50; Viruses - 0…	[35.2.1001] not assigned.unknown	0.000649917	2.47064	0.00484767	1.57758	0.000288331	3.2824
258815_at	At3g04000	NAD(P)-binding Rossmann-fold superfamily protein	[26.22] misc.short chain dehydrogenase/reductase (SDR)	0.000479383	2.44768	0.000411848	2.56513	0.000128646	4.02014
254331_s_at	At4g22690 At4g22710	CYP706A1__cytochrome P450, family 706, subfamily A, polypeptide 1 CYP706A2__cytochrome P450, family 706, subfamily A, polypeptide 2	[26.10] misc.cytochrome P450	0.00125345	2.44569	0.00449242	1.78216	0.00153047	2.30653
262832_s_at	At1g14870 At1g14880	AtPCR2_PCR2__PLANT CADMIUM RESISTANCE 2 AtPCR1_PCR1__PLANT CADMIUM RESISTANCE 1	[35.1.1023] not assigned.no ontology	0.000845678	2.4414	0.000292079	3.58335	0.0017032	2.02201
254255_at	At4g23220	CRK14__cysteine-rich RLK (RECEPTOR-like protein kinase) 14	[30.2.17] signalling.receptor kinases.DUF 26	0.000244296	2.4287	0.00491327	1.37776	0.278397	1.05805
262671_at	At1g76040	CPK29__calcium-dependent protein kinase 29	[30.3] signalling.calcium	0.000974846	2.42559	0.00917428	1.50589	0.0118144	1.45357
246060_at	At5g08420	RNA-binding KH domain-containing protein	[35.2.1001] not assigned.unknown	0.00113094	2.40929	0.323093	0.919717	0.974245	0.997517
264801_at	At1g08840	emb2411__DNA replication helicase, putative	[28.1] DNA.synthesis/chromatin structure	0.000925292	2.40184	0.00118932	2.23647	0.000784022	2.52602
259180_at	At3g01680	SEOb_SEOR1__CONTAINS InterPro DOMAIN/s: Mediator complex subunit Med28 (InterPro:IPR021640); BEST Arabidopsis thaliana protein match is: unknown protein (TAIR:AT3G01670.1); Has 122 Blast hits to 112 proteins in 13 species: Archae - 0; Bacteria - 0; Metazoa - 0; Fungi - 0; Plants - 122; Viruses - 0; Other Eukaryotes - 0 (source: NCBI BLink).	[35.2.1001] not assigned.unknown	0.000767392	2.39809	0.000716532	2.44767	0.0099234	1.4369
253534_at	At4g31500	ATR4_CYP83B1_RED1_RNT1_SUR2__cytochrome P450, family 83, subfamily B, polypeptide 1	[16.5.1.1.4.1] secondary metabolism.sulfur-containing.glucosinolates.synthesis.shared.CYP83B1 phenylacetaldoxime monooxygenase	0.000750984	2.39712	0.00204161	1.86433	0.000812025	2.34321
246495_at	At5g16200	50S ribosomal protein-related	[29.2.1.1.3.2.99] protein.synthesis.ribosomal protein.prokaryotic.unknown organellar.50S subunit.unknown	0.000570262	2.39597	0.000388444	2.70254	0.000175012	3.66518
252594_at	At3g45680	Major facilitator superfamily protein	[34.13] transport.peptides and oligopeptides	0.00146375	2.39557	0.00898149	1.59476	0.0171002	0.690718
244974_at	AtCg00700	PSBN__photosystem II reaction center protein N	[1.1.1.2] PS.lightreaction.photosystem II.PSII polypeptide subunits	0.0191715	2.37017	0.0141274	2.62508	0.0144134	2.60677
244966_at	AtCg00600	PETG	[1.1.3] PS.lightreaction.cytochrome b6/f	0.0237641	2.35328	0.0108647	3.12648	0.0188797	2.54088
252973_s_at	At4g38740	ROC1__rotamase CYP 1	[31.3.1] cell.cycle.peptidylprolyl isomerase	4.93431e-06	2.34384	8.57789e-06	2.03061	3.13365e-05	1.58365
255116_at	At4g08850	Leucine-rich repeat receptor-like protein kinase family protein	[30.2.12] signalling.receptor kinases.leucine rich repeat XII	0.000419803	2.33893	0.0184011	1.25836	0.0740924	1.1414
261991_at	At1g33700	Beta-glucosidase, GBA2 type family protein	[35.2.1001] not assigned.unknown	0.00289735	2.33843	0.00490671	2.03042	0.00377905	2.17116
264958_at	At1g76960	unknown protein; FUNCTIONS IN: molecular_function unknown; INVOLVED IN: biological_process unknown; LOCATED IN: endomembrane system; EXPRESSED IN: 9 plant structures; EXPRESSED DURING: 8 growth stages; Has 8 Blast hits to 8 proteins in 2 species: Archae - 0; Bacteria - 0; Metazoa - 0; Fungi - 0; Plants - 8; Viruses - 0; Other Eukaryotes - 0 (source: NCBI BLink).	[35.2.1001] not assigned.unknown	0.000764877	2.33581	0.00561182	1.53619	0.0105317	0.709062
256926_at	At3g22540	Protein of unknown function (DUF1677)	[35.2.1001] not assigned.unknown	0.00110535	2.30266	0.000507959	2.95701	0.480975	0.947837
260841_at	At1g29195	unknown protein; FUNCTIONS IN: molecular_function unknown; INVOLVED IN: biological_process unknown; LOCATED IN: chloroplast; EXPRESSED IN: 13 plant structures; EXPRESSED DURING: 4 anthesis, C globular stage, 4 leaf senescence stage, petal differentiation and expansion stage; BEST Arabidopsis thaliana protein match is: unknown protein (TAIR:AT2G30230.1); Has 180 Blast hits to 180 proteins in 14 sp…	[35.2.1001] not assigned.unknown	0.00198447	2.29874	0.000840839	3.04563	0.00166307	2.4205
264960_at	At1g76930	ATEXT1_ATEXT4_EXT1_EXT4_ORG5__extensin 4	[10.5.4] cell wall.cell wall proteins.HRGP	0.000353747	2.28994	0.000338513	2.31835	0.000397011	2.21895
258856_at	At3g02040	AtGDPD1_GDPD1_SRG3__senescence-related gene 3	[11.9.3.3] lipid metabolism.lipid degradation.lysophospholipases.glycerophosphodiester phosphodiesterase	0.000300317	2.27055	0.0039772	1.40704	2.08456e-05	7.39359
254256_at	At4g23180	CRK10_RLK4__cysteine-rich RLK (RECEPTOR-like protein kinase) 10	[30.2.17] signalling.receptor kinases.DUF 26	0.00248223	2.26587	0.0394691	1.35225	0.00212883	2.36798
260568_at	At2g43570	CHI__chitinase, putative	[20.1.1001] stress.biotic	0.00230063	2.2585	0.15833	1.16931	0.0441566	1.32316
252592_at	At3g45640	ATMAPK3_ATMPK3_MPK3__mitogen-activated protein kinase 3	[30.6] signalling.MAP kinases	0.000193693	2.25778	0.000575336	1.75961	0.00010004	2.76179
248332_at	At5g52640	ATHS83_AtHsp90-1_ATHSP90.1_HSP81-1_HSP81.1_HSP83_HSP90.1__heat shock protein 90.1	[20.2.1] stress.abiotic.heat	0.00228484	2.25272	0.585799	1.05194	0.00301724	2.09249
254016_at	At4g26150	CGA1_GATA22_GNL__cytokinin-responsive gata factor 1	[27.3.9] RNA.regulation of transcription.C2C2(Zn) GATA transcription factor family	0.00214853	2.25263	0.00429758	1.89643	0.0038011	1.94978
254741_s_at	At4g13900 At4g13920	AtRLP50_RLP50__receptor like protein 50	[35.2.1001] not assigned.unknown	0.00283181	2.24257	0.0493413	1.32968	0.734557	1.03369
258073_at	At3g25880	NAD(P)-binding Rossmann-fold superfamily protein	[17.2.2] hormone metabolism.auxin.signal transduction	0.00490604	2.21995	0.0078096	1.96942	0.0259395	1.54927
255579_at	At4g01460	basic helix-loop-helix (bHLH) DNA-binding superfamily protein	[27.3.6] RNA.regulation of transcription.bHLH,Basic Helix-Loop-Helix family	0.00164649	2.21824	0.00145564	2.29508	0.000674204	2.93798
253061_at	At4g37610	BT5__BTB and TAZ domain protein 5	[29.5.11.4.5.2] protein.degradation.ubiquitin.E3.BTB/POZ Cullin3.BTB/POZ	0.00426473	2.20398	0.282693	0.87719	0.199973	1.17861
248466_at	At5g50720	ATHVA22E_HVA22E__HVA22 homologue E	[17.1.3] hormone metabolism.abscisic acid.induced-regulated-responsive-activated	0.00277829	2.20142	0.0029519	2.16595	0.013376	1.57589
254253_at	At4g23320	CRK24__cysteine-rich RLK (RECEPTOR-like protein kinase) 24	[30.2.17] signalling.receptor kinases.DUF 26	0.00116916	2.20017	0.00549075	1.59054	0.12526	1.14544
247327_at	At5g64120	Peroxidase superfamily protein	[26.12] misc.peroxidases	0.00134016	2.19863	0.325492	1.08215	0.656753	1.03364
253617_at	At4g30410	sequence-specific DNA binding transcription factors	[27.3.99] RNA.regulation of transcription.unclassified	0.000333622	2.19557	0.000288021	2.28461	0.00634795	1.33423
257689_at	At3g12820	AtMYB10_MYB10__myb domain protein 10	[27.3.25] RNA.regulation of transcription.MYB domain transcription factor family	0.000565872	2.19297	0.000708868	2.07066	0.000132024	3.59458
265837_at	At2g14560	LURP1__Protein of unknown function (DUF567)	[35.2.1001] not assigned.unknown	0.00533188	2.18254	0.00996033	0.534533	0.00446031	0.435868
254245_at	At4g23240	CRK16__cysteine-rich RLK (RECEPTOR-like protein kinase) 16	[30.2.17] signalling.receptor kinases.DUF 26	0.00534193	2.17541	0.00784743	1.97231	0.00860492	1.92984
246058_at	At5g08430	SWIB/MDM2 domain;Plus-3;GYF	[35.1.1023] not assigned.no ontology	7.18257e-05	2.16631	0.0121668	1.14405	0.00855446	0.85847
251133_at	At5g01240	LAX1__like AUXIN RESISTANT 1	[34.3] transport.amino acids	0.000164804	2.15296	0.00129912	1.46649	0.00342928	1.31636
252136_at	At3g50770	CML41__calmodulin-like 41	[30.3] signalling.calcium	0.00424015	2.14909	0.972743	1.0036	0.000505793	4.83832
261915_at	At1g65880	BZO1__benzoyloxyglucosinolate 1	[16.5.1.1.1.12] secondary metabolism.sulfur-containing.glucosinolates.synthesis.aliphatic.benzoate-CoA ligase	0.00184075	2.1437	0.0393356	1.28965	0.0808767	1.20703
248327_at	At5g52750	Heavy metal transport/detoxification superfamily protein	[35.1.1023] not assigned.no ontology	0.000591808	2.14201	0.180892	1.08953	0.111172	1.11685
250539_at	At5g08560	transducin family protein / WD-40 repeat family protein	[33.99] development.unspecified	0.000921743	2.13802	0.368305	1.06229	0.623614	1.03167
248970_at	At5g45380	ATDUR3_DUR3__solute:sodium symporters;urea transmembrane transporters	[34.14] transport.unspecified cations	0.00263725	2.13035	0.0396185	1.32901	0.588346	1.0504
246114_at	At5g20250	DIN10_RS6__Raffinose synthase family protein	[3.1.2.2] minor CHO metabolism.raffinose family.raffinose synthases.putative	8.29247e-06	2.12469	6.3551e-05	1.4651	3.98564e-06	2.61746
250446_at	At5g10770	Eukaryotic aspartyl protease family protein	[27.3.99] RNA.regulation of transcription.unclassified	0.00679879	2.11875	0.00291264	2.73834	0.0483121	1.43613
246011_at	At5g08330	AtTCP11_TCP11__TCP family transcription factor	[17.2.3] hormone metabolism.auxin.induced-regulated-responsive-activated	0.000296154	2.11857	0.0314465	1.15899	0.581687	0.976537
261876_at	At1g50590	RmlC-like cupins superfamily protein	[35.1.1023] not assigned.no ontology	0.000466404	2.11483	0.000772767	1.88112	0.00161183	1.63665
250524_at	At5g08520	Duplicated homeodomain-like superfamily protein	[27.3.26] RNA.regulation of transcription.MYB-related transcription factor family	0.000150501	2.11408	0.0113542	1.18661	0.00916935	1.20281
245016_at	AtCg00500	ACCD__acetyl-CoA carboxylase carboxyl transferase subunit beta	[11.1.1.2.2] lipid metabolism.FA synthesis and FA elongation.Acetyl CoA Carboxylation.heteromeric Complex.beta Carboxyltransferase	0.0215072	2.11356	0.00489534	3.5659	0.0191016	2.18608
262381_at	At1g72900	Toll-Interleukin-Resistance (TIR) domain-containing protein	[20.1.7] stress.biotic.PR-proteins	0.00319755	2.11312	0.0138338	1.56372	0.000290788	5.39006
249777_at	At5g24210	alpha/beta-Hydrolases superfamily protein	[11.9.2.1] lipid metabolism.lipid degradation.lipases.triacylglycerol lipase	0.000717897	2.11094	0.105448	1.12597	0.00429221	1.50112
250099_at	At5g17300	RVE1__Homeodomain-like superfamily protein	[27.3.26] RNA.regulation of transcription.MYB-related transcription factor family	0.00114975	2.09784	0.00143667	1.98777	0.000301215	3.20042
246055_at	At5g08380	AGAL1_AtAGAL1__alpha-galactosidase 1	[3.8.2] minor CHO metabolism.galactose.alpha-galactosidases	1.9143e-05	2.09207	0.0261165	1.06434	0.00140887	1.19084
246272_at	At4g37150	ATMES9_MES9__methyl esterase 9	[26.8] misc.nitrilases, *nitrile lyases, berberine bridge enzymes, reticuline oxidases, troponine reductases	0.000131642	2.09204	0.000846055	1.48471	0.182691	1.05117
250525_at	At5g08550	ILP1__GC-rich sequence DNA-binding factor-like protein	[35.2.1001] not assigned.unknown	0.00201615	2.09202	0.184135	0.882895	0.807527	0.980915
256743_at	At3g29370	P1R3__unknown protein; BEST Arabidopsis thaliana protein match is: unknown protein (TAIR:AT5G39240.1); Has 16 Blast hits to 16 proteins in 5 species: Archae - 0; Bacteria - 0; Metazoa - 0; Fungi - 0; Plants - 16; Viruses - 0; Other Eukaryotes - 0 (source: NCBI BLink).	[35.2.1001] not assigned.unknown	0.00410977	2.08633	0.0087567	1.75849	0.00181061	2.64873
250304_at	At5g12110	Glutathione S-transferase, C-terminal-like;Translation elongation factor EF1B/ribosomal protein S6	[29.2.4] protein.synthesis.elongation	0.00033753	2.08466	0.109552	1.09294	5.87278e-05	3.73963
251996_at	At3g52840	BGAL2__beta-galactosidase 2	[10.6.2] cell wall.degradation.mannan-xylose-arabinose-fucose	0.00173166	2.07548	0.00359979	1.76542	0.000911133	2.47872
260637_at	At1g62380	ACO2_ATACO2__ACC oxidase 2	[17.5.1.2] hormone metabolism.ethylene.synthesis-degradation.1-aminocyclopropane-1-carboxylate oxidase	6.89668e-05	2.06901	3.87956e-05	2.41357	2.2056e-05	2.89758
264317_at	At1g70310	SPDS2__spermidine synthase 2	[22.1.6] polyamine metabolism.synthesis.spermidine synthase	0.000862936	2.06676	0.00177682	1.76537	0.0024767	1.66108
262133_at	At1g78000	SEL1_SULTR1;2__sulfate transporter 1;2	[34.6] transport.sulphate	0.00250643	2.06362	0.00476247	1.78734	0.0132781	1.49805
256100_at	At1g13750	Purple acid phosphatases superfamily protein	[26.13] misc.acid and other phosphatases	0.00420188	2.05141	0.0255188	1.45664	0.000874773	3.41182
258811_at	At3g03990	alpha/beta-Hydrolases superfamily protein	[35.1.1023] not assigned.no ontology	0.00076325	2.04724	0.00163156	1.74022	0.000521194	2.25858
264886_at	At1g61120	GES_TPS04_TPS4__terpene synthase 04	[16.1.5.1003] secondary metabolism.isoprenoids.terpenoids	0.00138248	2.04539	0.0015493	1.99061	0.986979	0.998906
250540_at	At5g08580	Calcium-binding EF hand family protein	[30.3] signalling.calcium	0.00177663	2.04384	0.532041	1.04847	0.10825	0.858681
256596_at	At3g28540	P-loop containing nucleoside triphosphate hydrolases superfamily protein	[29.5.9] protein.degradation.AAA type	0.00125213	2.04157	0.017096	1.33206	0.198356	1.10305
248496_at	At5g50790	AtSWEET10_SWEET10__Nodulin MtN3 family protein	[33.99] development.unspecified	0.000209514	2.03988	0.000337139	1.83636	0.108312	0.928765
250063_at	At5g17880	CSA1__disease resistance protein (TIR-NBS-LRR class)	[20.1.1001] stress.biotic	0.002332	2.03867	0.00849483	1.57592	0.00487499	1.7377
249775_at	At5g24160	SQE6__squalene monoxygenase 6	[17.3.1.2.99] hormone metabolism.brassinosteroid.synthesis-degradation.sterols.other	0.00485033	2.03137	0.00652856	1.89444	0.950132	0.993631
261177_at	At1g04770	Tetratricopeptide repeat (TPR)-like superfamily protein	[33.99] development.unspecified	0.000873554	2.02445	0.00121157	1.8803	0.00105809	1.93685
250520_at	At5g08470	EMB2817_PEX1__peroxisome 1	[29.3.5] protein.targeting.peroxisomes	2.86562e-05	2.02376	0.0476222	0.947585	0.682392	0.992543
254786_at	At4g12890	Gamma interferon responsive lysosomal thiol (GILT) reductase family protein	[35.1.1023] not assigned.no ontology	0.00104719	2.0233	0.000427318	2.59421	0.00032296	2.84983
252851_at	At4g40080	ENTH/ANTH/VHS superfamily protein	[35.1.21] not assigned.no ontology.epsin N-terminal homology (ENTH) domain-containing protein	0.000859774	2.01541	0.378885	1.05449	0.168767	0.911168
256335_at	At1g72110	O-acyltransferase (WSD1-like) family protein	[35.2.1001] not assigned.unknown	0.000545455	2.00929	0.000605983	1.96108	0.00188724	1.58172
245325_at	At4g14130	XTH15_XTR7__xyloglucan endotransglucosylase/hydrolase 15	[10.7] cell wall.modification	0.000215089	2.00382	0.00148488	1.43703	8.04709e-05	2.62683
267497_at	At2g30540	Thioredoxin superfamily protein	[21.4] redox.glutaredoxins	0.0039841	2.00012	0.0109142	1.62689	0.331219	0.905365
254907_at	At4g11190	Disease resistance-responsive (dirigent-like protein) family protein	[20.1.7] stress.biotic.PR-proteins	0.00134374	0.499955	0.00770514	0.684	0.000448464	0.366433
253807_at	At4g28280	LLG3__LORELEI-LIKE-GPI ANCHORED PROTEIN 3	[35.2.1001] not assigned.unknown	0.0152601	0.499286	0.058593	0.661875	0.313952	0.846089
255837_at	At2g33460	RIC1__ROP-interactive CRIB motif-containing protein 1	[30.5] signalling.G-proteins	0.000140551	0.498307	0.000225404	0.551756	0.00193716	0.749869
251434_at	At3g59850	Pectin lyase-like superfamily protein	[10.6.3] cell wall.degradation.pectate lyases and polygalacturonases	0.00085875	0.497685	0.00350791	0.64914	0.0252295	0.807792
264186_at	At1g54570	Esterase/lipase/thioesterase family protein	[11.7] lipid metabolism.unassigned	0.000153844	0.496884	0.00101248	0.689839	0.128634	1.06194
262128_at	At1g52690	LEA7__Late embryogenesis abundant protein (LEA) family protein	[33.2] development.late embryogenesis abundant	0.00328313	0.496711	0.00690116	0.58239	0.0368781	0.746863
248229_at	At5g53810	O-methyltransferase family protein	[16.2] secondary metabolism.phenylpropanoids	0.00103982	0.496624	0.00103049	0.495564	0.00329036	0.623328
253608_at	At4g30290	ATXTH19_XTH19__xyloglucan endotransglucosylase/hydrolase 19	[10.7] cell wall.modification	0.00265366	0.495312	0.00723481	0.608815	0.000867614	2.79337
259165_at	At3g01470 At3g01472	ATHB-1_ATHB1_HAT5_HB-1_HD-ZIP-1__homeobox 1 CPuORF33__conserved peptide upstream open reading frame 33	[27.3.22] RNA.regulation of transcription.HB,Homeobox transcription factor family	0.000753536	0.494693	0.00308602	0.646726	0.00166499	0.583834
266453_at	At2g43230	Protein kinase superfamily protein	[29.4.1.58] protein.postranslational modification.kinase.receptor like cytoplasmatic kinase VIII	0.00482471	0.494208	0.0106412	0.586519	0.108305	0.809245
267538_at	At2g41870	Remorin family protein	[27.3.67] RNA.regulation of transcription.putative transcription regulator	0.0010926	0.494043	0.0116632	0.732872	0.000450192	0.386426
249719_at	At5g35735	Auxin-responsive family protein	[17.2.3] hormone metabolism.auxin.induced-regulated-responsive-activated	0.00192947	0.491328	0.00392274	0.572832	0.00747547	0.64082
256945_at	At3g19020	Leucine-rich repeat (LRR) family protein	[10.5.3] cell wall.cell wall proteins.LRR	0.00142117	0.490935	0.00420243	0.61209	0.0497426	0.820571
248643_at	At5g49130	MATE efflux family protein	[34.99] transport.misc	0.00102737	0.490411	0.00372651	0.631844	0.00188204	0.559786
245640_at	At1g25330	CES_HAF__basic helix-loop-helix (bHLH) DNA-binding superfamily protein	[27.3.6] RNA.regulation of transcription.bHLH,Basic Helix-Loop-Helix family	0.000129092	0.489907	0.000126995	0.487991	0.000196396	0.537923
263656_at	At1g04240	IAA3_SHY2__AUX/IAA transcriptional regulator family protein	[27.3.40] RNA.regulation of transcription.Aux/IAA family	0.00117269	0.489838	0.00187721	0.544279	0.0193794	0.765105
245889_at	At5g09480	hydroxyproline-rich glycoprotein family protein	[35.1.41] not assigned.no ontology.hydroxyproline rich proteins	0.00118251	0.489791	0.00224481	0.563272	0.0777615	0.857082
247897_at	At5g57810	TET15__tetraspanin15	[33.99] development.unspecified	0.00348276	0.489583	0.00606272	0.554738	0.557833	0.945927
262236_at	At1g48330	unknown protein; BEST Arabidopsis thaliana protein match is: unknown protein (TAIR:AT3G17580.1); Has 40 Blast hits to 40 proteins in 11 species: Archae - 0; Bacteria - 0; Metazoa - 0; Fungi - 0; Plants - 40; Viruses - 0; Other Eukaryotes - 0 (source: NCBI BLink).	[35.2.1001] not assigned.unknown	0.000625372	0.489548	0.0409509	0.84983	0.000545874	0.473442
247812_at	At5g58390	Peroxidase superfamily protein	[26.12] misc.peroxidases	0.00431928	0.489186	0.0015595	0.362877	0.000995011	0.307144
262503_at	At1g21670	LOCATED IN: cell wall, plant-type cell wall; EXPRESSED IN: 23 plant structures; EXPRESSED DURING: 14 growth stages; CONTAINS InterPro DOMAIN/s: WD40-like Beta Propeller (InterPro:IPR011659), Six-bladed beta-propeller, TolB-like (InterPro:IPR011042); BEST Arabidopsis thaliana protein match is: DPP6 N-terminal domain-like protein (TAIR:AT1G21680.1); Has 8461 Blast hits to 5060 proteins in 1257 spec…	[35.1.1023] not assigned.no ontology	0.000223479	0.488895	0.000518262	0.583	0.00122589	0.667969
261243_at	At1g20180	Protein of unknown function (DUF677)	[35.2.1001] not assigned.unknown	0.000539878	0.488258	0.001565	0.606327	0.00155844	0.605894
254829_at	At4g12530	Bifunctional inhibitor/lipid-transfer protein/seed storage 2S albumin superfamily protein	[26.21] misc.protease inhibitor/seed storage/lipid transfer protein (LTP) family protein	0.00145548	0.488184	0.0114438	0.704206	0.000365154	3.13692
261033_at	At1g17380	JAZ5_TIFY11A__jasmonate-zim-domain protein 5	[35.2.1001] not assigned.unknown	0.000311282	0.487918	0.00022742	0.450564	0.000159599	0.407528
260399_at	At1g72520	ATLOX4_LOX4__PLAT/LH2 domain-containing lipoxygenase family protein	[17.7.1.2] hormone metabolism.jasmonate.synthesis-degradation.lipoxygenase	0.00470399	0.4872	0.0266273	0.680334	0.0429306	0.726341
253581_at	At4g30660	Low temperature and salt responsive protein family	[20.2.3] stress.abiotic.drought/salt	0.000449614	0.487181	0.0101021	0.780869	0.000506475	0.501128
253181_at	At4g35180	LHT7__LYS/HIS transporter 7	[34.3] transport.amino acids	0.000137084	0.48687	0.000318571	0.581225	0.000809117	0.672628
246582_at	At1g31750	proline-rich family protein	[35.1.42] not assigned.no ontology.proline rich family	0.00335528	0.485786	0.0112746	0.623632	0.288112	0.897012
266419_at	At2g38760	ANN3_ANNAT3__annexin 3	[31.1] cell.organisation	0.00019458	0.485481	0.000308439	0.538365	0.000117685	0.425259
254377_at	At4g21650	Subtilase family protein	[29.5.1] protein.degradation.subtilases	0.00123426	0.48541	0.0118425	0.718806	0.00510932	0.64131
264151_at	At1g02070	unknown protein; BEST Arabidopsis thaliana protein match is: unknown protein (TAIR:AT3G60520.1); Has 98 Blast hits to 98 proteins in 13 species: Archae - 0; Bacteria - 0; Metazoa - 0; Fungi - 0; Plants - 98; Viruses - 0; Other Eukaryotes - 0 (source: NCBI BLink).	[35.2.1001] not assigned.unknown	0.000295882	0.485352	0.000469174	0.538373	0.000460629	0.53631
258870_at	At3g03080	Zinc-binding dehydrogenase family protein	[26.7] misc.oxidases - copper, flavone etc	0.00332381	0.484929	0.0113389	0.624467	0.336793	0.908295
267466_at	At2g19010	GDSL-like Lipase/Acylhydrolase superfamily protein	[26.28] misc.GDSL-motif lipase	0.000191405	0.484764	0.000695915	0.625391	0.0024501	0.736195
245636_at	At1g25240	ENTH/VHS/GAT family protein	[35.1.21] not assigned.no ontology.epsin N-terminal homology (ENTH) domain-containing protein	0.000739802	0.484196	0.00171474	0.579485	0.037763	0.834805
262917_at	At1g64800	DNA binding;sequence-specific DNA binding transcription factors	[35.2.1001] not assigned.unknown	0.000176143	0.484048	0.000701492	0.633687	0.00325129	0.762723
259595_at	At1g28050	B-box type zinc finger protein with CCT domain	[27.3.7] RNA.regulation of transcription.C2C2(Zn) CO-like, Constans-like zinc finger family	0.00302493	0.483394	0.0133078	0.649086	0.00305422	0.484557
261448_at	At1g21140	Vacuolar iron transporter (VIT) family protein	[33.99] development.unspecified	0.000361717	0.483013	0.000514461	0.523892	0.000241343	0.434523
250117_at	At5g16440	IPP1__isopentenyl diphosphate isomerase 1	[16.1.2.7] secondary metabolism.isoprenoids.mevalonate pathway.isopentenyl pyrophosphate:dimethyllallyl pyrophosphate isomerase	0.00163211	0.481598	0.00533704	0.614884	0.0161606	0.720472
252005_at	At3g52810	ATPAP21_PAP21__purple acid phosphatase 21	[26.13] misc.acid and other phosphatases	0.000203634	0.481369	0.000140849	0.437291	0.000238881	0.500053
246403_at	At1g57590	Pectinacetylesterase family protein	[10.8.2] cell wall.pectin*esterases.acetyl esterase	0.00283842	0.48032	0.0601469	0.7878	0.503696	1.06324
252085_s_at	At3g52000 At3g52010	scpl36__serine carboxypeptidase-like 36 scpl37__serine carboxypeptidase-like 37	[29.5.5] protein.degradation.serine protease	0.00126207	0.479987	0.0024971	0.558869	0.112662	0.872284
249584_s_at	At5g37810 At5g37820	NIP4;1_NLM4__NOD26-like intrinsic protein 4;1 NIP4;2_NLM5__NOD26-like intrinsic protein 4;2	[34.19.3] transport.Major Intrinsic Proteins.NIP	0.000684722	0.47965	0.00097482	0.520937	0.0170974	0.786084
266778_at	At2g29090	CYP707A2__cytochrome P450, family 707, subfamily A, polypeptide 2	[26.10] misc.cytochrome P450	0.00358903	0.479082	0.00602531	0.54075	0.939525	0.992774
257267_at	At3g15030	MEE35_TCP4__TCP family transcription factor 4	[27.3.29] RNA.regulation of transcription.TCP transcription factor family	0.00483993	0.47889	0.00654072	0.515378	0.00793688	0.538351
253099_s_at	At4g37520 At4g37530	Peroxidase superfamily protein Peroxidase superfamily protein	[26.12] misc.peroxidases	0.00481176	0.478305	0.00481052	0.478274	0.188042	1.18035
255578_at	At4g01450	nodulin MtN21 /EamA-like transporter family protein	[33.99] development.unspecified	0.0033084	0.478244	0.00491597	0.525578	0.0152622	0.6503
255648_at	At4g00910	Aluminium activated malate transporter family protein	[35.2.1001] not assigned.unknown	0.00059121	0.47741	0.000581729	0.475487	0.000406364	0.432256
256114_at	At1g16850	unknown protein; FUNCTIONS IN: molecular_function unknown; INVOLVED IN: response to salt stress; LOCATED IN: endomembrane system; EXPRESSED IN: leaf apex, leaf whorl, male gametophyte, flower, leaf; EXPRESSED DURING: LP.06 six leaves visible, LP.04 four leaves visible, LP.10 ten leaves visible, petal differentiation and expansion stage, LP.08 eight leaves visible; BEST Arabidopsis thaliana protei…	[35.2.1001] not assigned.unknown	0.000744318	0.4772	0.00226738	0.602273	0.00254447	0.614196
245057_at	At2g26490	Transducin/WD40 repeat-like superfamily protein	[35.1.1023] not assigned.no ontology	0.000529245	0.476919	0.00134216	0.582304	0.00550451	0.716628
255815_at	At1g19890	ATMGH3_MGH3__male-gamete-specific histone H3	[28.1.3.2.3] DNA.synthesis/chromatin structure.histone.core.H3	0.000275447	0.47672	0.00102582	0.621316	0.025732	0.857749
258267_at	At3g15870	Fatty acid desaturase family protein	[11.2.1] lipid metabolism.FA desaturation.desaturase	0.000945187	0.476004	0.00150661	0.530529	0.00124852	0.508849
246566_at	At5g14940	Major facilitator superfamily protein	[34.13] transport.peptides and oligopeptides	0.00168955	0.475724	0.0110171	0.678781	0.000593303	0.347004
265401_at	At2g10970	Plant invertase/pectin methylesterase inhibitor superfamily protein	[26.18] misc.invertase/pectin methylesterase inhibitor family protein	0.00149836	0.474993	0.00909195	0.670892	0.0219039	0.748286
258901_at	At3g05640	Protein phosphatase 2C family protein	[29.4] protein.postranslational modification	0.00237576	0.474598	0.00282249	0.495304	0.262668	0.899026
246256_at	At4g36770	UDP-Glycosyltransferase superfamily protein	[26.2] misc.UDP glucosyl and glucoronyl transferases	0.00084815	0.473514	0.00119509	0.5139	0.891713	1.00813
261150_at	At1g19640	JMT__jasmonic acid carboxyl methyltransferase	[17.7.1.10] hormone metabolism.jasmonate.synthesis-degradation.jasmonate-O-methyltransferase	0.000141269	0.47309	0.000486678	0.609967	4.2626e-05	0.327228
262147_at	At1g52570	PLDALPHA2__phospholipase D alpha 2	[11.9.3.1] lipid metabolism.lipid degradation.lysophospholipases.phospholipase D	0.000356075	0.472435	0.00138717	0.622485	0.252551	0.943745
260788_at	At1g06260	Cysteine proteinases superfamily protein	[29.5.3] protein.degradation.cysteine protease	0.000395802	0.471657	0.000162967	0.36353	0.000741987	0.544298
246592_at	At5g14890	NHL domain-containing protein	[35.1.1023] not assigned.no ontology	0.000850447	0.470804	0.00173123	0.553178	0.118177	0.887021
264112_at	At2g13680	ATGSL02_CALS5_GLS2__callose synthase 5	[3.6] minor CHO metabolism.callose	0.000921125	0.470611	0.00428535	0.640179	0.0778016	0.861032
246377_at	At1g57550	Low temperature and salt responsive protein family	[20.2.3] stress.abiotic.drought/salt	4.48294e-05	0.470506	0.00131913	0.784788	0.0930362	1.0514
252440_at	At3g47440	TIP5;1__tonoplast intrinsic protein 5;1	[34.19.2] transport.Major Intrinsic Proteins.TIP	0.0036452	0.470318	0.012251	0.61096	0.345957	1.10649
254636_at	At4g18700	ATWL4_CIPK12_SnRK3.9_WL4__CBL-interacting protein kinase 12	[29.4] protein.postranslational modification	0.00268598	0.470238	0.00451163	0.532029	0.34773	0.913255
258605_at	At3g02970	EXL6__EXORDIUM like 6	[30.1] signalling.in sugar and nutrient physiology	0.00190536	0.469381	0.00382944	0.551352	0.129596	0.859727
257691_at	At3g12660	FLA14__FASCICLIN-like arabinogalactan protein 14 precursor	[10.5.1.1] cell wall.cell wall proteins.AGPs.AGP	9.79956e-05	0.469074	0.000247687	0.574068	0.488096	1.02139
267094_at	At2g38080	ATLMCO4_IRX12_LAC4_LMCO4__Laccase/Diphenol oxidase family protein	[16.10] secondary metabolism.simple phenols	0.00101747	0.468845	0.000990808	0.465653	0.00616757	0.664713
254972_at	At4g10440	S-adenosyl-L-methionine-dependent methyltransferases superfamily protein	[20.2.3] stress.abiotic.drought/salt	0.00149909	0.468823	0.00355948	0.569133	0.0665323	0.827086
267295_at	At2g23800	GGPS2_GGPS5__geranylgeranyl pyrophosphate synthase 2	[16.1.1.10] secondary metabolism.isoprenoids.non-mevalonate pathway.geranylgeranyl pyrophosphate synthase	2.877e-05	0.467733	1.77755e-05	0.409707	3.6396e-05	0.495346
258940_at	At3g09930	GDSL-like Lipase/Acylhydrolase superfamily protein	[26.28] misc.GDSL-motif lipase	0.00736356	0.467362	0.0149014	0.553664	0.35042	0.879034
248153_at	At5g54250	ATCNGC4_CNGC4_DND2_HLM1__cyclic nucleotide-gated cation channel 4	[34.22] transport.cyclic nucleotide or calcium regulated channels	0.00082808	0.467341	0.00279703	0.604726	0.00396483	0.640141
256332_at	At1g76890	AT-GT2_GT2__Duplicated homeodomain-like superfamily protein	[27.3.30] RNA.regulation of transcription.Trihelix, Triple-Helix transcription factor family	0.00366619	0.467297	0.0117177	0.602932	0.0103284	0.588992
256299_at	At1g69530	AT-EXP1_ATEXP1_ATEXPA1_ATHEXP ALPHA 1.2_EXP1_EXPA1__expansin A1	[10.7] cell wall.modification	0.000578947	0.467215	0.00326181	0.655051	0.000523046	0.455018
249867_at	At5g23020	IMS2_MAM-L_MAM3__2-isopropylmalate synthase 2	[16.5.1.1.1.2] secondary metabolism.sulfur-containing.glucosinolates.synthesis.aliphatic.methylthioalkylmalate synthase (MAM)	0.00125584	0.46714	0.00295415	0.566309	0.0408466	0.802792
258468_at	At3g06070	unknown protein; BEST Arabidopsis thaliana protein match is: unknown protein (TAIR:AT5G19190.1); Has 33 Blast hits to 33 proteins in 12 species: Archae - 0; Bacteria - 0; Metazoa - 1; Fungi - 0; Plants - 32; Viruses - 0; Other Eukaryotes - 0 (source: NCBI BLink).	[35.2.1001] not assigned.unknown	0.00168405	0.467115	0.00166144	0.46548	0.0399556	0.782845
262448_at	At1g49450	Transducin/WD40 repeat-like superfamily protein	[28.1] DNA.synthesis/chromatin structure	0.00691217	0.466932	0.021108	0.600965	0.00922076	0.50264
258241_at	At3g27650	LBD25__LOB domain-containing protein 25	[27.3.37] RNA.regulation of transcription.AS2,Lateral Organ Boundaries Gene Family	0.00991136	0.465822	0.0214102	0.561479	0.00764998	0.432842
264559_at	At1g09610	Protein of unknown function (DUF579)	[35.2.1001] not assigned.unknown	0.0032641	0.465472	0.00314766	0.46102	0.0416178	0.738273
266184_s_at	At2g38940 At3g54700	ATPT2_PHT1;4__phosphate transporter 1;4 PHT1;7__phosphate transporter 1;7	[34.7] transport.phosphate	0.0186169	0.46407	0.0256798	0.506261	0.00499888	3.41187
250648_at	At5g06760	AtLEA4-5_LEA4-5__Late Embryogenesis Abundant 4-5	[33.2] development.late embryogenesis abundant	0.000144912	0.464057	0.000525103	0.607431	0.44671	0.973251
257726_at	At3g18360	VQ motif-containing protein	[35.1.1023] not assigned.no ontology	0.00729585	0.463737	0.0132415	0.537207	0.192301	0.821008
257065_at	At3g18220	Phosphatidic acid phosphatase (PAP2) family protein	[26.13] misc.acid and other phosphatases	0.00947933	0.462755	0.0586078	0.679981	0.373361	0.873645
245820_at	At1g26320	Zinc-binding dehydrogenase family protein	[26.7] misc.oxidases - copper, flavone etc	0.000219863	0.461988	0.000886452	0.616774	0.179639	0.939335
252118_at	At3g51400	Arabidopsis protein of unknown function (DUF241)	[35.2.1001] not assigned.unknown	0.000525749	0.461653	0.00772697	0.734797	0.00354728	0.66755
263659_at	263659_at	0	[]	0.000589131	0.460061	0.00412432	0.670043	0.0192072	0.793236
254371_at	At4g21760	BGLU47__beta-glucosidase 47	[26.3] misc.gluco-, galacto- and mannosidases	0.00762564	0.459907	0.00612419	0.43219	0.00473589	0.39952
257090_at	At3g20530	Protein kinase superfamily protein	[29.4.1.57] protein.postranslational modification.kinase.receptor like cytoplasmatic kinase VII	0.00083517	0.456585	0.00165463	0.536914	0.0169328	0.759108
260840_at	At1g29050	TBL38__TRICHOME BIREFRINGENCE-LIKE 38	[35.2.1001] not assigned.unknown	8.36636e-05	0.456361	0.000128284	0.506621	0.000176223	0.542568
265115_at	At1g62450	Immunoglobulin E-set superfamily protein	[30.5] signalling.G-proteins	0.000670852	0.456132	0.00246933	0.603786	0.131879	0.896563
266545_at	At2g35290	unknown protein; Has 39 Blast hits to 39 proteins in 10 species: Archae - 0; Bacteria - 0; Metazoa - 0; Fungi - 0; Plants - 39; Viruses - 0; Other Eukaryotes - 0 (source: NCBI BLink).	[35.2.1001] not assigned.unknown	0.00179435	0.455313	0.00660612	0.605327	0.00497477	0.574516
257469_at	At1g49290	unknown protein; BEST Arabidopsis thaliana protein match is: unknown protein (TAIR:AT5G13620.1); Has 99 Blast hits to 93 proteins in 11 species: Archae - 0; Bacteria - 0; Metazoa - 2; Fungi - 0; Plants - 97; Viruses - 0; Other Eukaryotes - 0 (source: NCBI BLink).	[35.2.1001] not assigned.unknown	0.000371119	0.454183	0.00066246	0.522305	0.0932817	0.899154
250121_at	At5g16500	Protein kinase superfamily protein	[29.4.1.57] protein.postranslational modification.kinase.receptor like cytoplasmatic kinase VII	0.000260131	0.453614	0.000833989	0.586093	0.0103798	0.799236
265179_at	At1g23650	unknown protein; Has 1 Blast hits to 1 proteins in 1 species: Archae - 0; Bacteria - 0; Metazoa - 0; Fungi - 0; Plants - 1; Viruses - 0; Other Eukaryotes - 0 (source: NCBI BLink).	[35.2.1001] not assigned.unknown	0.00248133	0.451759	0.00740403	0.580393	0.00713536	0.576274
248358_at	At5g52400	CYP715A1__cytochrome P450, family 715, subfamily A, polypeptide 1	[26.10] misc.cytochrome P450	0.00033405	0.451359	0.00118016	0.594556	0.00591923	0.74154
267571_at	At2g30650	ATP-dependent caseinolytic (Clp) protease/crotonase family protein	[13.2.6.3] amino acid metabolism.degradation.aromatic aa.tryptophan	0.000317946	0.451314	0.00109755	0.592043	0.00089603	0.570417
265680_at	At2g32150	Haloacid dehalogenase-like hydrolase (HAD) superfamily protein	[35.1.1023] not assigned.no ontology	7.32468e-05	0.450352	7.91423e-05	0.459621	0.000394823	0.635212
258562_at	At3g05980	unknown protein; BEST Arabidopsis thaliana protein match is: unknown protein (TAIR:AT5G19340.1); Has 202 Blast hits to 202 proteins in 28 species: Archae - 0; Bacteria - 0; Metazoa - 39; Fungi - 4; Plants - 148; Viruses - 0; Other Eukaryotes - 11 (source: NCBI BLink).	[35.2.1001] not assigned.unknown	0.0027507	0.450229	0.00766824	0.57175	0.00182003	0.398954
253151_at	At4g35670	Pectin lyase-like superfamily protein	[10.6.3] cell wall.degradation.pectate lyases and polygalacturonases	8.22502e-05	0.446911	0.000339197	0.605821	0.00523953	0.820708
254572_at	At4g19380	Long-chain fatty alcohol dehydrogenase family protein	[35.1.1023] not assigned.no ontology	0.000992341	0.446675	0.00145166	0.492389	0.00037548	0.32692
266395_at	At2g43100	ATLEUD1_IPMI2__isopropylmalate isomerase 2	[16.5.1.1.1.4] secondary metabolism.sulfur-containing.glucosinolates.synthesis.aliphatic.methylthioalkylmalate isomerase small subunit (MAM-IS)	0.000497879	0.445943	0.000564147	0.461019	0.000481959	0.442003
263595_at	At2g01890	ATPAP8_PAP8__purple acid phosphatase 8	[26.13] misc.acid and other phosphatases	0.000129732	0.445845	0.000187072	0.489367	0.000106094	0.421474
245912_at	At5g19600	SULTR3;5__sulfate transporter 3;5	[34.6] transport.sulphate	0.00357464	0.444925	0.00742581	0.533717	0.130594	0.818745
249780_at	At5g24240	Phosphatidylinositol 3- and 4-kinase ;Ubiquitin family protein	[29.5.11] protein.degradation.ubiquitin	0.000536268	0.444042	0.00146861	0.561219	0.0133759	0.765002
261613_at	At1g49720	ABF1__abscisic acid responsive element-binding factor 1	[17.1.2] hormone metabolism.abscisic acid.signal transduction	0.00736867	0.443431	0.0473968	0.666025	0.00626383	0.422769
253871_at	At4g27440	PORB__protochlorophyllide oxidoreductase B	[19.14] tetrapyrrole synthesis.protochlorophyllide reductase	0.00334998	0.443181	0.0209487	0.654247	0.0523219	0.743086
252179_at	At3g50760	GATL2__galacturonosyltransferase-like 2	[26.2] misc.UDP glucosyl and glucoronyl transferases	0.00104007	0.442869	0.00403101	0.598757	0.000478972	0.347206
245053_at	At2g26450	Plant invertase/pectin methylesterase inhibitor superfamily	[10.8.1] cell wall.pectin*esterases.PME	0.000817238	0.442736	0.00221547	0.559402	0.0408185	0.81595
264987_at	At1g27030	unknown protein; BEST Arabidopsis thaliana protein match is: unknown protein (TAIR:AT1G27020.1); Has 504 Blast hits to 502 proteins in 169 species: Archae - 0; Bacteria - 299; Metazoa - 0; Fungi - 0; Plants - 67; Viruses - 0; Other Eukaryotes - 138 (source: NCBI BLink).	[35.2.1001] not assigned.unknown	0.00106073	0.442327	0.000451998	0.337062	0.149712	1.13205
253722_at	At4g29190	AtOZF2_OZF2__Zinc finger C-x8-C-x5-C-x3-H type family protein	[27.3.12] RNA.regulation of transcription.C3H zinc finger family	0.00134974	0.441962	0.00342791	0.552147	0.00292057	0.533892
261244_at	At1g20150	Subtilisin-like serine endopeptidase family protein	[29.5.1] protein.degradation.subtilases	5.53096e-05	0.440217	3.55415e-05	0.386332	6.46318e-06	0.186455
252140_at	At3g51070	S-adenosyl-L-methionine-dependent methyltransferases superfamily protein	[20.2.3] stress.abiotic.drought/salt	0.00171893	0.440201	0.00568381	0.580542	0.470266	0.939061
258168_at	At3g21570	unknown protein; Has 43 Blast hits to 43 proteins in 13 species: Archae - 0; Bacteria - 0; Metazoa - 0; Fungi - 0; Plants - 43; Viruses - 0; Other Eukaryotes - 0 (source: NCBI BLink).	[35.2.1001] not assigned.unknown	0.000644098	0.43793	0.00183604	0.560347	0.0530186	0.842738
261045_at	At1g01310	CAP (Cysteine-rich secretory proteins, Antigen 5, and Pathogenesis-related 1 protein) superfamily protein	[20.2.99] stress.abiotic.unspecified	0.000389074	0.437902	0.00109389	0.558299	0.0907479	0.891872
260438_at	At1g68290	ENDO 2__endonuclease 2	[28.1] DNA.synthesis/chromatin structure	0.000359184	0.43626	0.000495529	0.47497	0.00265359	0.655986
259842_at	At1g73600 At1g73602	S-adenosyl-L-methionine-dependent methyltransferases superfamily protein CPuORF32__conserved peptide upstream open reading frame 32	[11.3] lipid metabolism.Phospholipid synthesis	0.00228928	0.436072	0.00715731	0.571529	0.000909466	0.321265
255070_at	At4g09020	ATISA3_ISA3__isoamylase 3	[2.2.2.8] major CHO metabolism.degradation.starch.ISA3	0.00113449	0.435271	0.116643	0.863418	0.0383246	0.788307
255652_at	At4g00950	MEE47__Protein of unknown function (DUF688)	[27.3.8] RNA.regulation of transcription.C2C2(Zn) DOF zinc finger family	0.00281397	0.434852	0.00509242	0.50735	0.0165611	0.640175
260661_at	At1g19500	unknown protein; FUNCTIONS IN: molecular_function unknown; INVOLVED IN: biological_process unknown; LOCATED IN: endomembrane system; EXPRESSED IN: 9 plant structures; EXPRESSED DURING: L mature pollen stage, M germinated pollen stage, 4 anthesis, C globular stage, petal differentiation and expansion stage; BEST Arabidopsis thaliana protein match is: unknown protein (TAIR:AT2G35765.1); Has 9 Blast…	[35.2.1001] not assigned.unknown	0.000392406	0.433807	0.00334723	0.6678	0.123278	0.904541
256354_at	At1g54870	NAD(P)-binding Rossmann-fold superfamily protein	[26.22] misc.short chain dehydrogenase/reductase (SDR)	0.000864934	0.433542	0.00175105	0.517844	0.326727	0.930531
267158_at	At2g37640	ATEXP3_ATEXPA3_ATHEXP ALPHA 1.9_EXP3__Barwin-like endoglucanases superfamily protein	[10.7] cell wall.modification	0.000910255	0.431079	0.00240594	0.546153	0.800145	0.982714
258037_at	At3g21230	4CL5__4-coumarate:CoA ligase 5	[16.2.1.3] secondary metabolism.phenylpropanoids.lignin biosynthesis.4CL	0.00127992	0.430691	0.00170701	0.465846	0.00106555	0.408072
256577_at	At3g28220	TRAF-like family protein	[35.1.1023] not assigned.no ontology	0.00876678	0.429167	0.0136703	0.48603	0.156184	0.770833
257824_at	At3g25290	Auxin-responsive family protein	[17.2.3] hormone metabolism.auxin.induced-regulated-responsive-activated	0.000402719	0.428914	0.00625276	0.717215	0.00233625	1.59523
247704_at	At5g59510	DVL18_RTFL5__ROTUNDIFOLIA like 5	[33.99] development.unspecified	0.000718285	0.428788	0.00124914	0.495416	0.000249593	0.298805
260158_at	At1g79910	Regulator of Vps4 activity in the MVB pathway protein	[35.2.1001] not assigned.unknown	8.25483e-05	0.427766	0.000144944	0.494874	0.00788606	0.834652
264007_at	At2g21140	ATPRP2_PRP2__proline-rich protein 2	[10.5.2] cell wall.cell wall proteins.proline rich proteins	0.00142757	0.427581	0.00385802	0.546231	0.00207861	0.473477
246392_at	At1g58120 At1g58122	BEST Arabidopsis thaliana protein match is: methyltransferases (TAIR:AT5G01710.1); Has 93 Blast hits to 93 proteins in 15 species: Archae - 0; Bacteria - 0; Metazoa - 1; Fungi - 0; Plants - 92; Viruses - 0; Other Eukaryotes - 0 (source: NCBI BLink). CPuORF45__conserved peptide upstream open reading frame 45	[35.2.1001] not assigned.unknown	0.00853954	0.427559	0.0221181	0.547991	0.541597	0.90988
254667_at	At4g18280	glycine-rich cell wall protein-related	[35.1.40] not assigned.no ontology.glycine rich proteins	0.000633975	0.427054	0.00195605	0.559341	0.00621037	0.676987
256638_at	At3g19090	RNA-binding protein	[27.4] RNA.RNA binding	0.00535811	0.426354	0.0329936	0.644039	0.829128	1.02795
258337_at	At3g16040	Translation machinery associated TMA7	[35.2.1001] not assigned.unknown	0.000531036	0.426347	0.00151511	0.549792	0.0736589	0.865907
254915_s_at	At4g11310 At4g11320	Papain family cysteine protease Papain family cysteine protease	[29.5.3] protein.degradation.cysteine protease	0.000362799	0.426216	0.00215446	0.626859	0.000593011	0.485318
248213_at	At5g53660	AtGRF7_GRF7__growth-regulating factor 7	[35.2.1001] not assigned.unknown	0.00299948	0.426196	0.00883738	0.556892	0.00170755	0.355618
248371_at	At5g51810	AT2353_ATGA20OX2_GA20OX2__gibberellin 20 oxidase 2	[17.6.1.11] hormone metabolism.gibberelin.synthesis-degradation.GA20 oxidase	0.000859182	0.425952	0.00351124	0.589544	0.00215886	0.535636
266799_at	At2g22860	ATPSK2_PSK2__phytosulfokine 2 precursor	[33.99] development.unspecified	0.00239761	0.425842	0.011434	0.609549	0.167328	0.851049
252916_at	At4g38950	ATP binding microtubule motor family protein	[31.1] cell.organisation	0.00108085	0.425672	0.00345345	0.562849	0.014185	0.705064
259150_at	At3g10320	Glycosyltransferase family 61 protein	[35.2.1001] not assigned.unknown	0.000216085	0.424887	0.00132499	0.62825	0.746255	1.01413
253437_at	At4g32460	Protein of unknown function, DUF642	[35.2.1001] not assigned.unknown	0.000396658	0.42477	0.00255686	0.634013	0.00587725	0.710486
249467_at	At5g39610	ANAC092_ATNAC2_ATNAC6_NAC2_NAC6_ORE1__NAC domain containing protein 6	[33.99] development.unspecified	0.00170873	0.423268	0.00680968	0.586381	0.00256485	0.473083
267322_at	At2g19330	PIRL6__plant intracellular ras group-related LRR 6	[35.1.1023] not assigned.no ontology	0.00646278	0.422426	0.0215202	0.571941	0.367305	0.874664
260097_at	At1g73220	AtOCT1_OCT1__organic cation/carnitine transporter1	[34.2] transport.sugars	8.55874e-05	0.420711	0.000567953	0.631834	0.00022973	0.536764
247800_at	At5g58570	unknown protein; Has 30201 Blast hits to 17322 proteins in 780 species: Archae - 12; Bacteria - 1396; Metazoa - 17338; Fungi - 3422; Plants - 5037; Viruses - 0; Other Eukaryotes - 2996 (source: NCBI BLink).	[35.2.1001] not assigned.unknown	0.000187159	0.420179	0.000460258	0.526685	0.00170197	1.51007
247906_at	At5g57420	IAA33__indole-3-acetic acid inducible 33	[27.3.40] RNA.regulation of transcription.Aux/IAA family	0.0136296	0.419354	0.0322824	0.532701	0.0060861	0.314325
247288_at	At5g64330	JK218_NPH3_RPT3__Phototropic-responsive NPH3 family protein	[30.11] signalling.light	0.00054128	0.419248	0.00338225	0.62714	0.0454154	0.834461
262232_at	At1g68600	Aluminium activated malate transporter family protein	[35.2.1001] not assigned.unknown	0.000809746	0.418354	0.00152298	0.494769	0.00286077	0.566966
262978_at	At1g75780	TUB1__tubulin beta-1 chain	[31.1] cell.organisation	0.00164273	0.41773	0.00356691	0.511949	0.00134276	0.392672
259221_s_at	At3g03530 At3g03540	NPC4__non-specific phospholipase C4 NPC5__non-specific phospholipase C5	[11.9.3.5] lipid metabolism.lipid degradation.lysophospholipases.phosphoinositide phospholipase C	0.00258143	0.417289	0.00149676	0.349083	0.00324034	0.445576
245749_at	At1g51090	Heavy metal transport/detoxification superfamily protein	[35.1.1023] not assigned.no ontology	0.000636025	0.41728	0.00634478	0.671555	0.000688638	0.427029
261687_at	At1g47280	unknown protein; FUNCTIONS IN: molecular_function unknown; INVOLVED IN: biological_process unknown; LOCATED IN: endomembrane system; EXPRESSED IN: 9 plant structures; EXPRESSED DURING: L mature pollen stage, M germinated pollen stage, 4 anthesis, C globular stage, petal differentiation and expansion stage; Has 6 Blast hits to 6 proteins in 2 species: Archae - 0; Bacteria - 0; Metazoa - 0; Fungi -…	[35.2.1001] not assigned.unknown	0.000487357	0.416947	0.0021608	0.589494	0.100314	0.882644
246208_at	At4g36490	ATSFH12_SFH12__SEC14-like 12	[29.3.4.99] protein.targeting.secretory pathway.unspecified	0.000413809	0.415072	0.000827702	0.498448	0.0486473	0.849888
254862_at	At4g12030	BASS5_BAT5__bile acid transporter 5	[16.5.1.4.1] secondary metabolism.sulfur-containing.glucosinolates.transport.aliphatic	0.000648602	0.414295	0.000688798	0.421683	0.00056882	0.398121
258358_at	At3g14380	Uncharacterised protein family (UPF0497)	[35.1.1023] not assigned.no ontology	0.00228756	0.413165	0.0193631	0.659462	0.164575	1.18038
252944_at	At4g39320	microtubule-associated protein-related	[31.1] cell.organisation	0.000762434	0.412098	0.0027201	0.562409	0.00414474	0.607836
264208_at	At1g22760	PAB3__poly(A) binding protein 3	[27.1] RNA.processing	7.25825e-05	0.410778	0.000159096	0.504427	0.279348	0.963096
248104_at	At5g55250	AtIAMT1_IAMT1__IAA carboxylmethyltransferase 1	[17.2.1.1001] hormone metabolism.auxin.synthesis-degradation	0.000972585	0.410439	0.0060782	0.621708	0.000295616	0.264587
261335_at	At1g44800	nodulin MtN21 /EamA-like transporter family protein	[33.99] development.unspecified	7.17535e-05	0.409288	0.00096431	0.688255	0.000105497	0.455963
250447_at	At5g10800	RNA recognition motif (RRM)-containing protein	[27.4] RNA.RNA binding	0.00200442	0.409009	0.00499952	0.520556	0.00249293	0.436122
251402_at	At3g60290	2-oxoglutarate (2OG) and Fe(II)-dependent oxygenase superfamily protein	[16.8.4] secondary metabolism.flavonoids.flavonols	0.00257228	0.409004	0.00214541	0.386259	0.0531523	1.34449
253829_at	At4g28040	nodulin MtN21 /EamA-like transporter family protein	[33.99] development.unspecified	0.00198186	0.408972	0.0044594	0.508273	0.00468626	0.514175
256647_at	At3g13610	2-oxoglutarate (2OG) and Fe(II)-dependent oxygenase superfamily protein	[28.99] DNA.unspecified	0.0022854	0.403612	0.00213881	0.395314	0.294334	0.888825
261203_at	At1g12845	unknown protein; FUNCTIONS IN: molecular_function unknown; INVOLVED IN: biological_process unknown; LOCATED IN: endomembrane system; EXPRESSED IN: 22 plant structures; EXPRESSED DURING: 13 growth stages; Has 8 Blast hits to 8 proteins in 4 species: Archae - 0; Bacteria - 0; Metazoa - 0; Fungi - 0; Plants - 8; Viruses - 0; Other Eukaryotes - 0 (source: NCBI BLink).	[35.2.1001] not assigned.unknown	4.55932e-05	0.40313	0.00043915	0.65336	0.000382086	0.640182
257570_at	At3g13662	Disease resistance-responsive (dirigent-like protein) family protein	[20.1.7] stress.biotic.PR-proteins	0.00170729	0.402807	0.0311079	0.7232	0.000708751	0.29391
248559_at	At5g50010 At5g50011 At5g50012	sequence-specific DNA binding transcription factors;transcription regulators CPuORF37__conserved peptide upstream open reading frame 37 CPuORF36__conserved peptide upstream open reading frame 36	[27.3.6] RNA.regulation of transcription.bHLH,Basic Helix-Loop-Helix family	0.00377645	0.402723	0.0207199	0.608841	0.0266116	0.636597
254024_at	At4g25780	CAP (Cysteine-rich secretory proteins, Antigen 5, and Pathogenesis-related 1 protein) superfamily protein	[20.1.1001] stress.biotic	0.00145098	0.402182	0.00409845	0.528129	0.453054	0.933558
246096_at	At5g20330	BETAG4__beta-1,3-glucanase 4	[26.4.1] misc.beta 1,3 glucan hydrolases.glucan endo-1,3-beta-glucosidase	0.000238013	0.400774	0.000510484	0.492762	0.000705548	0.530115
245088_at	At2g39850	Subtilisin-like serine endopeptidase family protein	[29.5.1] protein.degradation.subtilases	0.000208482	0.4002	0.000202789	0.396799	0.000191028	0.389454
251019_at	At5g02420	unknown protein; Has 90 Blast hits to 90 proteins in 10 species: Archae - 0; Bacteria - 0; Metazoa - 0; Fungi - 0; Plants - 90; Viruses - 0; Other Eukaryotes - 0 (source: NCBI BLink).	[35.2.1001] not assigned.unknown	0.000170279	0.398807	0.00210441	0.674472	0.0380428	0.869935
261075_at	At1g07280	Tetratricopeptide repeat (TPR)-like superfamily protein	[35.2.1001] not assigned.unknown	0.00103821	0.398671	0.00924814	0.648695	0.00598374	0.603793
254823_at	At4g12580	unknown protein; FUNCTIONS IN: molecular_function unknown; INVOLVED IN: biological_process unknown; LOCATED IN: cellular_component unknown; EXPRESSED IN: 14 plant structures; EXPRESSED DURING: 4 anthesis, petal differentiation and expansion stage; Has 22 Blast hits to 20 proteins in 5 species: Archae - 0; Bacteria - 0; Metazoa - 2; Fungi - 0; Plants - 11; Viruses - 0; Other Eukaryotes - 9 (source…	[35.2.1001] not assigned.unknown	0.00154018	0.398666	0.00624133	0.566514	0.00743444	1.70644
245036_at	At2g26410	Iqd4__IQ-domain 4	[30.3] signalling.calcium	0.00151345	0.397812	0.00273263	0.470709	0.751099	0.971874
263450_at	At2g31500	CPK24__calcium-dependent protein kinase 24	[30.3] signalling.calcium	0.000503291	0.397653	0.000830962	0.458939	0.159375	0.899915
260921_at	At1g21540	AMP-dependent synthetase and ligase family protein	[11.1.8] lipid metabolism.FA synthesis and FA elongation.acyl coa ligase	0.00173524	0.397386	0.00311522	0.469758	0.00246448	0.440985
260410_at	At1g69870	NRT1.7__nitrate transporter 1.7	[34.13] transport.peptides and oligopeptides	0.00117737	0.397252	0.00507001	0.571247	0.00726791	0.61038
261106_at	At1g62990	IXR11_KNAT7__KNOTTED-like homeobox of Arabidopsis thaliana 7	[27.3.22] RNA.regulation of transcription.HB,Homeobox transcription factor family	0.00598936	0.39698	0.00631249	0.403717	0.0984141	0.731261
261923_at	At1g22380	AtUGT85A3_UGT85A3__UDP-glucosyl transferase 85A3	[26.2] misc.UDP glucosyl and glucoronyl transferases	0.000239469	0.395794	0.00134064	0.595175	0.0303873	0.842063
251595_at	At3g57620	glyoxal oxidase-related protein	[24] Biodegradation of Xenobiotics	0.000567534	0.395423	0.000637826	0.409824	0.000125566	0.214647
248824_at	At5g46940	Plant invertase/pectin methylesterase inhibitor superfamily protein	[26.18] misc.invertase/pectin methylesterase inhibitor family protein	0.000154345	0.395255	0.00178584	0.665689	0.0744531	1.10859
249559_at	At5g38320	unknown protein; FUNCTIONS IN: molecular_function unknown; INVOLVED IN: biological_process unknown; LOCATED IN: cellular_component unknown; EXPRESSED IN: shoot apex, sepal, pedicel; EXPRESSED DURING: 4 anthesis; BEST Arabidopsis thaliana protein match is: unknown protein (TAIR:AT1G67050.1); Has 30201 Blast hits to 17322 proteins in 780 species: Archae - 12; Bacteria - 1396; Metazoa - 17338; Fungi…	[35.2.1001] not assigned.unknown	0.000174018	0.393503	0.000542368	0.528933	0.00169527	0.648404
254232_at	At4g23600	CORI3_JR2__Tyrosine transaminase family protein	[13.1.3.4.2] amino acid metabolism.synthesis.aspartate family.methionine.cystathionine beta-lyase	0.000511053	0.393364	0.00105739	0.481849	0.00372431	1.60828
252908_at	At4g39670	Glycolipid transfer protein (GLTP) family protein	[35.2.1001] not assigned.unknown	0.00161501	0.392685	0.00367615	0.493891	0.0613023	0.779746
261532_at	At1g71680	Transmembrane amino acid transporter family protein	[34.3] transport.amino acids	0.00514737	0.390917	0.0110097	0.487523	0.956676	0.99252
266494_at	At2g07040	ATPRK2A_PRK2A__Leucine-rich repeat protein kinase family protein	[30.2.3] signalling.receptor kinases.leucine rich repeat III	0.00069725	0.390767	0.00257214	0.546963	0.258857	0.91444
256008_s_at	At1g34040 At1g34060	Pyridoxal phosphate (PLP)-dependent transferases superfamily protein Pyridoxal phosphate (PLP)-dependent transferases superfamily protein	[16.5.99.1] secondary metabolism.sulfur-containing.misc.alliinase	0.0011813	0.390025	0.00383356	0.532668	0.000425938	0.264986
260335_at	At1g74000	SS3__strictosidine synthase 3	[16.4.1.1007] secondary metabolism.N misc.alkaloid-like	0.00136324	0.389314	0.00414167	0.524655	0.0209829	0.69656
262750_at	At1g28710	Nucleotide-diphospho-sugar transferase family protein	[35.2.1001] not assigned.unknown	0.000255556	0.389225	0.000731381	0.51547	0.00022853	0.375454
262817_at	At1g11770	FAD-binding Berberine family protein	[16.4.1.1007] secondary metabolism.N misc.alkaloid-like	0.00043763	0.389025	0.000686561	0.444259	0.00818201	0.70694
266201_at	At2g39060	AtSWEET9_SWEET9__Nodulin MtN3 family protein	[33.99] development.unspecified	0.000813325	0.388658	0.0943233	1.17928	0.000223456	4.30144
264263_at	At1g09155	AtPP2-B15_PP2-B15__phloem protein 2-B15	[31.1] cell.organisation	0.00182813	0.388186	0.0565745	0.762079	0.0794348	1.26469
252475_s_at	At3g46640 At5g59570	LUX_PCL1__Homeodomain-like superfamily protein BOA__Homeodomain-like superfamily protein	[27.3.20] RNA.regulation of transcription.G2-like transcription factor family, GARP	0.00036241	0.387328	0.000980283	0.507421	0.00159361	0.562477
257220_at	At3g27810	ATMYB21_ATMYB3_MYB21__myb domain protein 21	[27.3.25] RNA.regulation of transcription.MYB domain transcription factor family	1.02843e-05	0.386973	0.000708749	0.794265	0.00889439	0.907901
252531_at	At3g46520	ACT12__actin-12	[31.1] cell.organisation	0.000160495	0.385843	0.000444859	0.508361	0.00955723	0.789381
259516_at	At1g20450	ERD10_LTI29_LTI45__Dehydrin family protein	[20.2.99] stress.abiotic.unspecified	2.81503e-05	0.38536	0.000132525	0.566495	0.0065089	0.859336
257130_at	At3g20210	DELTA-VPE_DELTAVPE__delta vacuolar processing enzyme	[29.5] protein.degradation	0.00149669	0.383453	0.00396165	0.503101	0.0202009	1.4691
266532_at	At2g16890	UDP-Glycosyltransferase superfamily protein	[26.2] misc.UDP glucosyl and glucoronyl transferases	0.000890296	0.383292	0.00266801	0.516656	0.00187442	0.474726
255530_at	At4g02140	unknown protein; FUNCTIONS IN: molecular_function unknown; INVOLVED IN: biological_process unknown; LOCATED IN: mitochondrion; EXPRESSED IN: 13 plant structures; EXPRESSED DURING: 4 anthesis, F mature embryo stage, petal differentiation and expansion stage, D bilateral stage; BEST Arabidopsis thaliana protein match is: unknown protein (TAIR:AT1G02700.1); Has 19 Blast hits to 19 proteins in 5 spec…	[35.2.1001] not assigned.unknown	0.00256658	0.383177	0.00810961	0.525487	0.345999	0.892203
247922_at	At5g57500	Galactosyltransferase family protein	[29.7] protein.glycosylation	0.000132068	0.382716	0.000505567	0.542081	0.000340493	0.496927
248750_at	At5g47530	Auxin-responsive family protein	[17.2.3] hormone metabolism.auxin.induced-regulated-responsive-activated	0.00022086	0.382459	0.000343223	0.436466	0.000856146	0.543619
249541_at	At5g38130	HXXXD-type acyl-transferase family protein	[16.2] secondary metabolism.phenylpropanoids	0.000206957	0.382148	0.000596193	0.509497	0.000210268	0.384102
250292_at	At5g13220	JAS1_JAZ10_TIFY9__jasmonate-zim-domain protein 10	[35.2.1001] not assigned.unknown	0.000111184	0.380975	0.000224643	0.466456	0.000539542	0.566515
263753_at	At2g21490	LEA__dehydrin LEA	[20.2.99] stress.abiotic.unspecified	0.00177041	0.379883	0.000635291	0.254323	0.00350472	0.4648
265133_s_at	At1g51240 At1g51250	Plant self-incompatibility protein S1 family Plant self-incompatibility protein S1 family	[35.2.1001] not assigned.unknown	0.00414702	0.37982	0.0155567	0.545377	0.107489	0.758166
256128_at	At1g18140	ATLAC1_LAC1__laccase 1	[16.10] secondary metabolism.simple phenols	0.0035622	0.378929	0.0149771	0.557265	0.00123099	0.247899
249866_at	At5g23010	IMS3_MAM1__methylthioalkylmalate synthase 1	[16.5.1.1.1.2] secondary metabolism.sulfur-containing.glucosinolates.synthesis.aliphatic.methylthioalkylmalate synthase (MAM)	0.000104383	0.377937	0.000104887	0.378529	8.91029e-05	0.358473
258237_at	At3g27810	ATMYB21_ATMYB3_MYB21__myb domain protein 21	[27.3.25] RNA.regulation of transcription.MYB domain transcription factor family	0.00133225	0.376805	0.0378179	0.743575	0.224046	0.880611
256787_at	At3g13790	ATBFRUCT1_ATCWINV1__Glycosyl hydrolases family 32 protein	[2.2.1.3.2] major CHO metabolism.degradation.sucrose.invertases.cell wall	0.00125432	0.376084	0.000967589	0.343788	0.00225706	0.448969
251854_at	At3g54800	Pleckstrin homology (PH) and lipid-binding START domains-containing protein	[30.9] signalling.lipids	0.00123903	0.375836	0.00527108	0.55113	0.806981	0.97852
265221_s_at	At2g02000 At2g02010	GAD3__glutamate decarboxylase 3 GAD4__glutamate decarboxylase 4	[13.1.1.1.1] amino acid metabolism.synthesis.central amino acid metabolism.GABA.Glutamate decarboxylase	0.00130366	0.374794	0.00211582	0.435023	0.01231	0.63739
251361_at	At3g61230	PLIM2c__GATA type zinc finger transcription factor family protein	[33.99] development.unspecified	0.00187	0.374662	0.0102069	0.580032	0.051384	0.744075
256521_at	At1g66120	AMP-dependent synthetase and ligase family protein	[11.1.8] lipid metabolism.FA synthesis and FA elongation.acyl coa ligase	0.000503314	0.374246	0.00124716	0.485011	0.0288452	0.787705
265121_at	At1g62560	FMO GS-OX3__flavin-monooxygenase glucosinolate S-oxygenase 3	[16.5.1.1.1.10] secondary metabolism.sulfur-containing.glucosinolates.synthesis.aliphatic.flavin-containing monooxygenase	0.000419745	0.372768	0.000335511	0.345112	0.000159979	0.255735
249503_at	At5g39310	ATEXP24_ATEXPA24_ATHEXP ALPHA 1.19_EXP24_EXPA24__expansin A24	[10.7] cell wall.modification	0.000364177	0.371036	0.00092395	0.48449	0.00552343	0.67501
262630_at	At1g06520	ATGPAT1_GPAT1__glycerol-3-phosphate acyltransferase 1	[11.3] lipid metabolism.Phospholipid synthesis	0.00170906	0.370671	0.00203953	0.392804	0.00729768	0.548045
255129_at	At4g08290	nodulin MtN21 /EamA-like transporter family protein	[33.99] development.unspecified	0.000516906	0.368278	0.000919085	0.439212	0.0427042	0.810676
251358_at	At3g61160	Protein kinase superfamily protein	[29.4] protein.postranslational modification	0.00360013	0.367378	0.00958529	0.49113	0.891396	1.01796
256221_at	At1g56300	Chaperone DnaJ-domain superfamily protein	[20.2.1] stress.abiotic.heat	3.66774e-05	0.367311	0.000238871	0.585514	9.21174e-05	0.478871
252820_at	At3g42640	AHA8_HA8__H(+)-ATPase 8	[34.1] transport.p- and v-ATPases	0.00045858	0.365418	0.00216785	0.551449	0.235398	0.915162
245306_at	At4g14690	ELIP2__Chlorophyll A-B binding family protein	[30.11] signalling.light	0.000410983	0.365384	0.00087428	0.458032	0.00506313	0.651524
259681_at	At1g77760	GNR1_NIA1_NR1__nitrate reductase 1	[12.1.1] N-metabolism.nitrate metabolism.NR	0.000827053	0.364591	0.00308112	0.524616	0.00141316	0.430982
247697_at	At5g59810	ATSBT5.4_SBT5.4__Subtilase family protein	[29.5.1] protein.degradation.subtilases	0.00166652	0.36415	0.00179167	0.373214	0.00249896	0.414863
261245_at	At1g20135	GDSL-like Lipase/Acylhydrolase family protein	[26.28] misc.GDSL-motif lipase	0.000133726	0.363933	0.000672198	0.55547	0.801436	0.989134
248509_at	At5g50335	unknown protein; Has 30201 Blast hits to 17322 proteins in 780 species: Archae - 12; Bacteria - 1396; Metazoa - 17338; Fungi - 3422; Plants - 5037; Viruses - 0; Other Eukaryotes - 2996 (source: NCBI BLink).	[35.2.1001] not assigned.unknown	8.59947e-05	0.362221	0.0023025	0.714837	0.00311729	0.738896
245422_at	At4g17470	alpha/beta-Hydrolases superfamily protein	[protein] [11.9.1] lipid metabolism.lipid degradation.palmitoyl hydrolase	0.000928788	0.361869	0.000925332	0.361406	0.023837	0.721664
252914_at	At4g39130	Dehydrin family protein	[20.2.99] stress.abiotic.unspecified	0.0021806	0.360339	0.0239747	0.64617	0.574763	1.06673
255580_at	At4g01470	ATTIP1.3_GAMMA-TIP3_TIP1;3__tonoplast intrinsic protein 1;3	[34.19.2] transport.Major Intrinsic Proteins.TIP	4.36755e-05	0.359901	0.000270272	0.573805	0.109858	0.939614
247736_at	At5g59370	ACT4__actin 4	[31.1] cell.organisation	8.68282e-05	0.359825	0.000339509	0.523372	0.0865631	0.916153
245998_at	At5g20830	ASUS1_atsus1_SUS1__sucrose synthase 1	[2.2.1.5] major CHO metabolism.degradation.sucrose.Susy	0.000107578	0.359725	0.000242988	0.459168	0.000137592	0.389992
267147_at	At2g38240	2-oxoglutarate (2OG) and Fe(II)-dependent oxygenase superfamily protein	[16.8.1.1001] secondary metabolism.flavonoids.anthocyanins	0.00176887	0.358116	0.00422432	0.466792	0.00975501	0.566576
264993_at	At1g67290	GLOX1__glyoxal oxidase-related protein	[24] Biodegradation of Xenobiotics	0.000155771	0.35781	0.000722896	0.541238	0.0380922	0.859739
260527_at	At2g47270	UPB1__sequence-specific DNA binding transcription factors;transcription regulators	[27.3.6] RNA.regulation of transcription.bHLH,Basic Helix-Loop-Helix family	0.000859288	0.357699	0.00395697	0.542892	0.609661	1.04387
250662_at	At5g07010	ATST2A_ST2A__sulfotransferase 2A	[11.8] lipid metabolism.'exotics'(steroids, squalene etc)	0.000140151	0.356522	0.000613717	0.533457	0.000434764	0.493791
266558_at	At2g23900	Pectin lyase-like superfamily protein	[10.6.3] cell wall.degradation.pectate lyases and polygalacturonases	0.000871136	0.356206	0.00161959	0.43315	0.346197	0.918526
251590_at	At3g57690	AGP23_ATAGP23__arabinogalactan protein 23	[10.5.1.1] cell wall.cell wall proteins.AGPs.AGP	0.000197608	0.356188	0.00170253	0.606744	0.251457	1.06782
260070_at	At1g73830	BEE3__BR enhanced expression 3	[27.3.6] RNA.regulation of transcription.bHLH,Basic Helix-Loop-Helix family	0.00232392	0.35561	0.00829741	0.514304	0.0103106	0.540342
257532_at	At3g04700 At3g04710	Protein of unknown function (DUF1685) TPR10__ankyrin repeat family protein	[35.2.1001] not assigned.unknown	0.00108181	0.354733	0.00672225	0.574917	0.201652	0.874405
263084_at	At2g27180	unknown protein; BEST Arabidopsis thaliana protein match is: unknown protein (TAIR:AT3G11690.1); Has 99 Blast hits to 99 proteins in 14 species: Archae - 0; Bacteria - 0; Metazoa - 0; Fungi - 0; Plants - 99; Viruses - 0; Other Eukaryotes - 0 (source: NCBI BLink).	[35.2.1001] not assigned.unknown	3.03766e-05	0.353603	9.8433e-05	0.495622	0.301492	0.969428
246831_at	At5g26340	ATSTP13_MSS1_STP13__Major facilitator superfamily protein	[34.2] transport.sugars	0.004703	0.353418	0.00939358	0.442236	0.0124117	0.477834
257629_at	At3g26140	Cellulase (glycosyl hydrolase family 5) protein	[26.3.5] misc.gluco-, galacto- and mannosidases.glycosyl hydrolase family 5	0.00091871	0.353347	0.00288496	0.494163	0.00495165	0.557121
255717_at	At4g00350	MATE efflux family protein	[34.99] transport.misc	0.000589632	0.353113	0.000401197	0.305786	0.0026198	0.53378
251746_at	At3g56060	Glucose-methanol-choline (GMC) oxidoreductase family protein	[26.8] misc.nitrilases, *nitrile lyases, berberine bridge enzymes, reticuline oxidases, troponine reductases	0.00628335	0.352432	0.0508333	0.619412	0.0180228	0.489157
259693_at	At1g63060	unknown protein; FUNCTIONS IN: molecular_function unknown; INVOLVED IN: biological_process unknown; LOCATED IN: mitochondrion; EXPRESSED IN: petal, leaf whorl, male gametophyte, flower; EXPRESSED DURING: L mature pollen stage, M germinated pollen stage, 4 anthesis, petal differentiation and expansion stage; BEST Arabidopsis thaliana protein match is: unknown protein (TAIR:AT5G07330.1); Has 42 Bla…	[35.2.1001] not assigned.unknown	0.000611077	0.350595	0.00352101	0.561043	0.0607719	0.817456
259574_at	At1g35310	MLP168__MLP-like protein 168	[20.2.99] stress.abiotic.unspecified	7.90435e-05	0.35008	0.0010745	0.645919	0.53792	1.02432
257886_at	At3g17060	Pectin lyase-like superfamily protein	[10.8.1] cell wall.pectin*esterases.PME	0.000201255	0.348751	0.000445183	0.446155	0.0163746	0.792633
258047_at	At3g21240	4CL2_AT4CL2__4-coumarate:CoA ligase 2	[16.2.1.3] secondary metabolism.phenylpropanoids.lignin biosynthesis.4CL	0.000694286	0.348317	0.00141708	0.43667	0.00866252	0.64181
252061_at	At3g52620	unknown protein; Has 11 Blast hits to 11 proteins in 5 species: Archae - 0; Bacteria - 0; Metazoa - 0; Fungi - 0; Plants - 11; Viruses - 0; Other Eukaryotes - 0 (source: NCBI BLink).	[35.1.1023] not assigned.no ontology	0.00189445	0.348069	0.014835	0.5981	0.205949	0.849409
263688_at	At1g26920	unknown protein; BEST Arabidopsis thaliana protein match is: unknown protein (TAIR:AT1G69760.1); Has 47 Blast hits to 47 proteins in 13 species: Archae - 0; Bacteria - 0; Metazoa - 0; Fungi - 7; Plants - 34; Viruses - 0; Other Eukaryotes - 6 (source: NCBI BLink).	[35.2.1001] not assigned.unknown	0.000451181	0.345868	0.00284878	0.566329	0.0102024	0.694667
259616_at	At1g47960	ATC/VIF1_C/VIF1__cell wall / vacuolar inhibitor of fructosidase 1	[26.18] misc.invertase/pectin methylesterase inhibitor family protein	0.000213314	0.345477	0.00171178	0.590489	0.0402835	0.843809
248470_at	At5g50830	unknown protein; Has 4750 Blast hits to 3160 proteins in 341 species: Archae - 14; Bacteria - 239; Metazoa - 1329; Fungi - 394; Plants - 197; Viruses - 79; Other Eukaryotes - 2498 (source: NCBI BLink).	[35.2.1001] not assigned.unknown	0.000138659	0.345295	0.000275998	0.429818	0.100972	0.905519
264902_at	At1g23060	BEST Arabidopsis thaliana protein match is: TPX2 (targeting protein for Xklp2) protein family (TAIR:AT1G70950.1); Has 449 Blast hits to 419 proteins in 98 species: Archae - 0; Bacteria - 40; Metazoa - 139; Fungi - 21; Plants - 158; Viruses - 3; Other Eukaryotes - 88 (source: NCBI BLink).	[35.2.1001] not assigned.unknown	5.99384e-05	0.345177	0.000419747	0.574435	0.00152964	0.698883
253040_at	At4g37800	XTH7__xyloglucan endotransglucosylase/hydrolase 7	[10.7] cell wall.modification	0.00147233	0.344979	0.00112438	0.31157	0.00373687	0.461184
266654_at	At2g25890	Oleosin family protein	[11.4] lipid metabolism.TAG synthesis	0.000714005	0.344044	0.00286546	0.513988	0.400999	0.930602
257294_at	At3g15570	Phototropic-responsive NPH3 family protein	[30.11] signalling.light	0.000620322	0.343644	0.00151442	0.453883	0.000720444	0.362176
256781_at	At3g13650	Disease resistance-responsive (dirigent-like protein) family protein	[20.1.7] stress.biotic.PR-proteins	0.000543627	0.342955	0.00255533	0.530812	0.00139868	0.459453
258465_at	At3g17220	ATPMEI2_PMEI2__pectin methylesterase inhibitor 2	[26.18] misc.invertase/pectin methylesterase inhibitor family protein	0.000286519	0.342541	0.00103054	0.498411	0.0444029	0.833793
263905_at	At2g36190	AtcwINV4_cwINV4__cell wall invertase 4	[2.2.1.3.2] major CHO metabolism.degradation.sucrose.invertases.cell wall	0.000366842	0.342413	0.00217714	0.555985	0.213103	0.91098
257558_s_at	At3g22000 At4g20680	Domain of unknown function (DUF26) Domain of unknown function (DUF26)	[30.2.99] signalling.receptor kinases.misc	0.00123561	0.341033	0.00310967	0.455978	0.370099	1.09862
264395_at	At1g12070	Immunoglobulin E-set superfamily protein	[30.5] signalling.G-proteins	0.000200744	0.340483	0.00118192	0.552466	0.0261433	0.819139
257271_at	At3g28007	AtSWEET4_SWEET4__Nodulin MtN3 family protein	[33.99] development.unspecified	3.89956e-05	0.339281	0.000271005	0.568245	0.00019095	0.529636
258408_at	At3g17630	ATCHX19_CHX19__cation/H+ exchanger 19	[34.12] transport.metal	0.000912747	0.337836	0.00174686	0.418591	0.288845	0.900626
254550_at	At4g19690	ATIRT1_IRT1__iron-regulated transporter 1	[34.12] transport.metal	0.000288429	0.337122	0.000232904	0.310952	0.000829529	0.466663
256860_at	At3g23840	HXXXD-type acyl-transferase family protein	[35.1.1023] not assigned.no ontology	0.000649522	0.336755	0.000866557	0.372487	0.00493623	0.579814
254104_at	At4g25040	Uncharacterised protein family (UPF0497)	[35.1.1023] not assigned.no ontology	1.20435e-05	0.336711	3.24118e-05	0.457354	0.0386566	0.93456
258216_at	At3g17980	AtC2_C2__Calcium-dependent lipid-binding (CaLB domain) family protein	[35.1.19] not assigned.no ontology.C2 domain-containing protein	0.00210677	0.335722	0.00522139	0.44998	0.0759981	0.748345
245345_at	At4g16640	Matrixin family protein	[29.5.7] protein.degradation.metalloprotease	0.0015974	0.335273	0.00271306	0.401675	0.00340279	0.43006
253660_at	At4g30140	CDEF1__GDSL-like Lipase/Acylhydrolase superfamily protein	[26.28] misc.GDSL-motif lipase	0.000883877	0.335096	0.00595845	0.566139	0.00952776	1.61959
248227_at	At5g53820	Late embryogenesis abundant protein (LEA) family protein	[17.1.3] hormone metabolism.abscisic acid.induced-regulated-responsive-activated	6.10943e-05	0.333955	0.000451503	0.570453	0.575052	1.02105
248132_at	At5g54840	ATSGP1_SGP1__Ras-related small GTP-binding family protein	[30.5] signalling.G-proteins	0.00141942	0.332895	0.00629273	0.517274	0.00314662	0.43249
260011_at	At1g68110	ENTH/ANTH/VHS superfamily protein	[35.1.21] not assigned.no ontology.epsin N-terminal homology (ENTH) domain-containing protein	1.54876e-05	0.332697	5.06318e-05	0.47658	0.00220948	0.812069
258035_at	At3g21180	ACA9_ATACA9__autoinhibited Ca(2+)-ATPase 9	[30.3] signalling.calcium	0.00154505	0.332046	0.0108214	0.570434	0.579748	0.940643
256319_at	At1g35910	TPPD__Haloacid dehalogenase-like hydrolase (HAD) superfamily protein	[3.2.2] minor CHO metabolism.trehalose.TPP	0.00139105	0.331771	0.00275813	0.417415	0.0165936	0.628515
245376_at	At4g17690	Peroxidase superfamily protein	[26.12] misc.peroxidases	0.000662665	0.331054	0.00236194	0.487511	0.023945	0.729041
258646_at	At3g08040	ATFRD3_FRD3_MAN1__MATE efflux family protein	[15.1] metal handling.acquisition	0.000597419	0.330786	0.0052664	0.590595	0.250747	0.902899
250239_at	At5g13580	ABCG6__ABC-2 type transporter family protein	[34.16] transport.ABC transporters and multidrug resistance systems	0.000233382	0.330168	0.000469884	0.416369	0.016912	0.775778
255423_at	At4g03290	EF hand calcium-binding protein family	[30.3] signalling.calcium	0.000418404	0.329823	0.00186691	0.512145	0.10924	0.865526
265473_at	At2g15535	LCR10__low-molecular-weight cysteine-rich 10	[35.1.1023] not assigned.no ontology	0.000755232	0.329788	0.0109194	0.642817	0.802628	1.02153
257405_at	At1g24620	EF hand calcium-binding protein family	[30.3] signalling.calcium	0.000432576	0.328761	0.00134736	0.46851	0.0147542	0.719257
263144_at	At1g54070	Dormancy/auxin associated family protein	[17.2.3] hormone metabolism.auxin.induced-regulated-responsive-activated	1.81225e-05	0.32871	8.19069e-05	0.510507	0.00190132	0.791808
249741_at	At5g24470	APRR5_PRR5__pseudo-response regulator 5	[27.3.66] RNA.regulation of transcription.Psudo ARR transcription factor family	0.000750243	0.328558	0.0065462	0.588459	0.00063465	0.308012
251298_at	At3g62040	Haloacid dehalogenase-like hydrolase (HAD) superfamily protein	[35.1.1023] not assigned.no ontology	0.000537527	0.327408	0.00088675	0.389385	0.000666382	0.353945
256469_at	At1g32540	LOL1__lsd one like 1	[27.3.99] RNA.regulation of transcription.unclassified	0.000968241	0.326581	0.00240347	0.439701	0.00521298	0.533029
257821_at	At3g25170	RALFL26__ralf-like 26	[30.8] signalling.misc	0.00316104	0.325173	0.0309617	0.6095	0.701326	0.947141
266320_at	At2g46640	unknown protein; FUNCTIONS IN: molecular_function unknown; INVOLVED IN: biological_process unknown; LOCATED IN: cellular_component unknown; EXPRESSED IN: 20 plant structures; EXPRESSED DURING: 11 growth stages.	[35.2.1001] not assigned.unknown	0.000803743	0.323814	0.00119292	0.372814	0.614519	1.04644
262643_at	At1g62770	Plant invertase/pectin methylesterase inhibitor superfamily protein	[26.18] misc.invertase/pectin methylesterase inhibitor family protein	0.000221394	0.323477	0.00173115	0.568777	0.000711644	0.466545
247954_at	At5g56870	BGAL4__beta-galactosidase 4	[26.3.2] misc.gluco-, galacto- and mannosidases.beta-galactosidase	0.00104347	0.322462	0.00172794	0.385274	0.00958304	0.590468
255812_at	At4g10310	ATHKT1_HKT1__high-affinity K+ transporter 1	[34.14] transport.unspecified cations	0.0029491	0.322389	0.00641859	0.421215	0.00968797	0.473472
257637_at	At3g25810	Terpenoid cyclases/Protein prenyltransferases superfamily protein	[16.1.5.1003] secondary metabolism.isoprenoids.terpenoids	0.000282685	0.318649	0.00722299	0.684487	0.0579935	1.189
252052_at	At3g52600	AtcwINV2_CWINV2__cell wall invertase 2	[2.2.1.3.2] major CHO metabolism.degradation.sucrose.invertases.cell wall	0.000609312	0.316356	0.00341927	0.52706	0.0778451	0.819803
245232_at	At4g25590	ADF7__actin depolymerizing factor 7	[31.1] cell.organisation	0.00102552	0.316353	0.00457396	0.501361	0.224432	0.871921
267459_at	At2g33850	unknown protein; FUNCTIONS IN: molecular_function unknown; INVOLVED IN: biological_process unknown; LOCATED IN: endomembrane system; EXPRESSED IN: 17 plant structures; EXPRESSED DURING: 9 growth stages; BEST Arabidopsis thaliana protein match is: unknown protein (TAIR:AT1G28400.1); Has 3053 Blast hits to 2119 proteins in 133 species: Archae - 6; Bacteria - 52; Metazoa - 135; Fungi - 96; Plants - …	[35.2.1001] not assigned.unknown	8.61255e-05	0.315779	0.000121416	0.357842	0.000163243	0.394258
254066_at	At4g25480	ATCBF3_CBF3_DREB1A__dehydration response element B1A	[27.3.3] RNA.regulation of transcription.AP2/EREBP, APETALA2/Ethylene-responsive element binding protein family	0.00234715	0.315495	0.0214858	0.590161	0.0108037	0.507763
262801_at	At1g21010	unknown protein; FUNCTIONS IN: molecular_function unknown; INVOLVED IN: N-terminal protein myristoylation; LOCATED IN: cellular_component unknown; EXPRESSED IN: 24 plant structures; EXPRESSED DURING: 14 growth stages; BEST Arabidopsis thaliana protein match is: unknown protein (TAIR:AT1G76600.1); Has 206 Blast hits to 206 proteins in 13 species: Archae - 0; Bacteria - 0; Metazoa - 0; Fungi - 0; P…	[35.2.1001] not assigned.unknown	0.000392175	0.315401	0.00188771	0.507338	0.00637508	0.640165
256588_at	At3g28790	Protein of unknown function (DUF1216)	[35.2.1001] not assigned.unknown	7.6437e-05	0.315391	0.000440587	0.526363	0.188132	0.938047
264603_at	At1g04670	unknown protein; Has 40 Blast hits to 40 proteins in 14 species: Archae - 2; Bacteria - 5; Metazoa - 1; Fungi - 2; Plants - 30; Viruses - 0; Other Eukaryotes - 0 (source: NCBI BLink).	[35.2.1001] not assigned.unknown	0.000328574	0.31438	0.00260405	0.562979	0.836086	1.01398
254627_at	At4g18395	unknown protein; Has 30201 Blast hits to 17322 proteins in 780 species: Archae - 12; Bacteria - 1396; Metazoa - 17338; Fungi - 3422; Plants - 5037; Viruses - 0; Other Eukaryotes - 2996 (source: NCBI BLink).	[35.2.1001] not assigned.unknown	0.000158576	0.309143	0.0120746	0.765614	0.223286	0.927844
264923_s_at	At1g60740 At1g65970	Thioredoxin superfamily protein TPX2__thioredoxin-dependent peroxidase 2	[21.5] redox.peroxiredoxin	0.000296898	0.307496	0.00674596	0.665621	0.518842	0.956771
261077_at	At1g07430	HAI2__highly ABA-induced PP2C gene 2	[29.4] protein.postranslational modification	0.000272714	0.305231	0.0013986	0.504564	0.000521751	0.385058
248822_at	At5g47000	Peroxidase superfamily protein	[26.12] misc.peroxidases	0.000101721	0.303589	0.000822569	0.553707	0.0480523	0.87067
265276_at	At2g28400	Protein of unknown function, DUF584	[35.2.1001] not assigned.unknown	0.00284081	0.300811	0.0118459	0.482422	0.344232	0.86197
257392_at	At2g24450	FLA3__FASCICLIN-like arabinogalactan protein 3 precursor	[10.5.1.1] cell wall.cell wall proteins.AGPs.AGP	0.000126631	0.300704	0.000332594	0.419156	0.0144815	0.788658
257261_s_at	At3g21920 At3g21930	Domain of unknown function (DUF26) Domain of unknown function (DUF26)	[30.2.99] signalling.receptor kinases.misc	0.000462628	0.300587	0.0013286	0.430864	0.0972979	0.842848
250499_at	At5g09730	ATBX3_ATBXL3_BX3_BXL3_XYL3__beta-xylosidase 3	[10.6.2] cell wall.degradation.mannan-xylose-arabinose-fucose	0.00118848	0.298063	0.00448995	0.463829	0.0418754	0.712138
258968_at	At3g10460	Plant self-incompatibility protein S1 family	[35.1.1023] not assigned.no ontology	6.21418e-05	0.296602	0.000287339	0.482837	0.0011326	0.632061
245463_at	At4g17030	AT-EXPR_ATEXLB1_ATEXPR1_ATHEXP BETA 3.1_EXLB1_EXPR__expansin-like B1	[10.7] cell wall.modification	0.000465008	0.295191	0.000473793	0.297459	0.00159002	0.446874
249540_at	At5g38120	4CL8__AMP-dependent synthetase and ligase family protein	[16.2.1.3] secondary metabolism.phenylpropanoids.lignin biosynthesis.4CL	0.000593291	0.294454	0.000836755	0.336614	0.000972453	0.355255
256509_at	At1g75300	NmrA-like negative transcriptional regulator family protein	[16.8.5.1] secondary metabolism.flavonoids.isoflavones.isoflavone reductase	0.000120644	0.29443	0.000973043	0.545257	0.00104739	0.553449
260143_at	At1g71880	ATSUC1_SUC1__sucrose-proton symporter 1	[34.2.1] transport.sugars.sucrose	0.00237687	0.293993	0.00826835	0.451859	0.93515	0.988829
254158_at	At4g24380	CONTAINS InterPro DOMAIN/s: Serine hydrolase (InterPro:IPR005645); BEST Arabidopsis thaliana protein match is: alpha/beta-Hydrolases superfamily protein (TAIR:AT5G65400.1); Has 35333 Blast hits to 34131 proteins in 2444 species: Archae - 798; Bacteria - 22429; Metazoa - 974; Fungi - 991; Plants - 531; Viruses - 0; Other Eukaryotes - 9610 (source: NCBI BLink).	[35.2.1001] not assigned.unknown	0.000312019	0.293329	0.000877361	0.420585	0.165033	0.889414
265404_at	At2g16730	BGAL13__glycosyl hydrolase family 35 protein	[26.3.2] misc.gluco-, galacto- and mannosidases.beta-galactosidase	0.000374095	0.292779	0.00151804	0.465008	0.0933808	0.847215
253831_at	At4g27580	unknown protein; FUNCTIONS IN: molecular_function unknown; INVOLVED IN: biological_process unknown; LOCATED IN: mitochondrion, cell wall; EXPRESSED IN: 9 plant structures; EXPRESSED DURING: 6 growth stages; Has 30201 Blast hits to 17322 proteins in 780 species: Archae - 12; Bacteria - 1396; Metazoa - 17338; Fungi - 3422; Plants - 5037; Viruses - 0; Other Eukaryotes - 2996 (source: NCBI BLink).	[35.2.1001] not assigned.unknown	0.000279432	0.291325	0.0010631	0.455405	0.0155762	0.733942
251228_at	At3g62710	Glycosyl hydrolase family protein	[10.6.1] cell wall.degradation.cellulases and beta -1,4-glucanases	0.00105088	0.289949	0.00428245	0.464795	0.167305	0.838013
261015_at	At1g26480	GF14 IOTA_GRF12__general regulatory factor 12	[30.7] signalling.14-3-3 proteins	0.000723739	0.288328	0.00295255	0.462393	0.0489669	0.758112
249856_at	At5g22980	scpl47__serine carboxypeptidase-like 47	[29.5.5] protein.degradation.serine protease	0.000902816	0.285984	0.00286086	0.429277	0.0037247	0.461963
250437_at	At5g10430	AGP4_ATAGP4__arabinogalactan protein 4	[10.5.1.1] cell wall.cell wall proteins.AGPs.AGP	0.00071059	0.285544	0.00375897	0.491174	0.00773918	0.575366
262664_at	At1g13970	Protein of unknown function (DUF1336)	[35.2.1001] not assigned.unknown	0.000501949	0.284577	0.00185541	0.44588	0.0444202	0.773087
245700_at	At5g04180	ACA3_ATACA3__alpha carbonic anhydrase 3	[8.3] TCA / org transformation.carbonic anhydrases	0.000103367	0.284314	0.000341141	0.430365	0.0579498	0.872866
254123_at	At4g24640	APPB1__Plant invertase/pectin methylesterase inhibitor superfamily protein	[26.18] misc.invertase/pectin methylesterase inhibitor family protein	0.000876723	0.284076	0.00298962	0.43641	0.0431097	0.729955
255276_at	At4g04930	DES-1-LIKE__fatty acid desaturase family protein	[11.8.1] lipid metabolism.'exotics' (steroids, squalene etc).sphingolipids	0.0015009	0.283496	0.00453899	0.422026	0.244471	0.850769
245444_at	At4g16740	ATTPS03_TPS03__terpene synthase 03	[16.1.5.1003] secondary metabolism.isoprenoids.terpenoids	0.00107687	0.282993	0.00116482	0.292518	0.0281447	0.670412
246967_at	At5g24860	ATFPF1_FPF1__flowering promoting factor 1	[35.2.1001] not assigned.unknown	0.000479152	0.281097	0.00351198	0.52447	0.00391608	0.5371
257008_at	At3g14210	ESM1__epithiospecifier modifier 1	[16.5.1.3.1] secondary metabolism.sulfur-containing.glucosinolates.degradation.myrosinase	0.000814459	0.280721	0.000391695	0.196835	0.00203518	0.394057
258685_at	At3g07830	Pectin lyase-like superfamily protein	[10.6.3] cell wall.degradation.pectate lyases and polygalacturonases	0.00017135	0.278893	0.000832348	0.471949	0.00366994	0.635715
247253_at	At5g64790	O-Glycosyl hydrolases family 17 protein	[26.4] misc.beta 1,3 glucan hydrolases	0.000146702	0.278541	0.000536342	0.437159	0.0841006	0.876152
246099_at	At5g20230	ATBCB_BCB_BCB_SAG14__blue-copper-binding protein	[26.19] misc.plastocyanin-like	4.12799e-05	0.278267	0.000131019	0.419132	0.00275613	0.732591
267560_at	At2g45580	CYP76C3__cytochrome P450, family 76, subfamily C, polypeptide 3	[26.10] misc.cytochrome P450	0.000158292	0.278016	0.00262581	0.608868	0.00493881	1.49038
249046_at	At5g44400	FAD-binding Berberine family protein	[26.8] misc.nitrilases, *nitrile lyases, berberine bridge enzymes, reticuline oxidases, troponine reductases	0.000138991	0.276909	0.00018882	0.313831	0.000564024	0.448132
254687_at	At4g13770	CYP83A1_REF2__cytochrome P450, family 83, subfamily A, polypeptide 1	[16.5.1.1.1.7] secondary metabolism.sulfur-containing.glucosinolates.synthesis.aliphatic.CYP83A1 phenylacetaldoxime monooxygenase	0.000207456	0.276055	0.000139381	0.229817	0.000150017	0.23818
261943_at	At1g80660	AHA9_HA9__H(+)-ATPase 9	[34.1.2] transport.p- and v-ATPases.H+-exporting ATPase	1.39054e-06	0.275903	4.45478e-06	0.41752	0.000109049	1.35037
256636_at	At3g12000	S-locus related protein SLR1, putative (S1)	[30.2.24] signalling.receptor kinases.S-locus glycoprotein like	4.06907e-06	0.275771	1.95415e-05	0.466139	1.18317e-05	0.405611
257986_at	At3g20865	AGP40__arabinogalactan protein 40	[10.5.1.1] cell wall.cell wall proteins.AGPs.AGP	0.000144789	0.272592	0.00153042	0.555538	0.913561	0.993822
246878_at	At5g26060	Plant self-incompatibility protein S1 family	[35.1.1023] not assigned.no ontology	0.000136065	0.27211	0.000889074	0.500112	0.355446	0.945385
254809_at	At4g12410	SAUR-like auxin-responsive protein family	[17.2.3] hormone metabolism.auxin.induced-regulated-responsive-activated	6.48988e-05	0.269635	0.00145218	0.63039	0.000649415	0.545698
263320_at	At2g47180	AtGolS1_GolS1__galactinol synthase 1	[3.1.1.1] minor CHO metabolism.raffinose family.galactinol synthases.known	9.22917e-05	0.267976	0.000188391	0.354452	1.71278e-05	0.0991707
259735_at	At1g64405	unknown protein; Has 13 Blast hits to 13 proteins in 7 species: Archae - 0; Bacteria - 0; Metazoa - 0; Fungi - 0; Plants - 13; Viruses - 0; Other Eukaryotes - 0 (source: NCBI BLink).	[35.2.1001] not assigned.unknown	0.000431806	0.267796	0.0052909	0.570413	0.368385	0.922064
264505_at	At1g09380	nodulin MtN21 /EamA-like transporter family protein	[33.99] development.unspecified	2.30966e-05	0.267102	0.000196553	0.52444	0.000890548	1.47464
262463_at	At1g50310	ATSTP9_STP9__sugar transporter 9	[34.2] transport.sugars	0.000727685	0.264818	0.00162235	0.36315	0.0209069	0.66202
257819_at	At3g25165	RALFL25__ralf-like 25	[30.8] signalling.misc	0.000409632	0.263778	0.000941162	0.365319	0.056058	0.79316
262122_at	At1g02790	PGA4__polygalacturonase 4	[10.6.3] cell wall.degradation.pectate lyases and polygalacturonases	9.96689e-06	0.263607	8.0016e-05	0.514166	0.112195	0.952055
259570_at	At1g20440	AtCOR47_COR47_RD17__cold-regulated 47	[20.2.99] stress.abiotic.unspecified	0.000138379	0.262994	0.000872017	0.486858	0.00656161	0.697356
259054_at	At3g03480	CHAT__acetyl CoA:(Z)-3-hexen-1-ol acetyltransferase	[20.1.1001] stress.biotic	0.0016074	0.259868	0.00709392	0.445856	0.000611802	0.154403
267449_at	At2g33690	Late embryogenesis abundant protein, group 6	[33.2] development.late embryogenesis abundant	0.000192259	0.259754	0.0011072	0.473261	0.0146465	0.737094
246545_at	At5g15110	Pectate lyase family protein	[10.6.3] cell wall.degradation.pectate lyases and polygalacturonases	0.00148225	0.259406	0.00557962	0.424915	0.0736795	0.72447
262156_at	At1g52680	late embryogenesis abundant protein-related / LEA protein-related	[33.2] development.late embryogenesis abundant	4.59125e-05	0.258248	0.000409514	0.521604	0.0535161	0.891043
246761_at	At5g27980	Seed maturation protein	[33.99] development.unspecified	9.56969e-06	0.257042	3.17722e-05	0.402409	0.000635174	0.71614
251180_at	At3g62640	Protein of unknown function (DUF3511)	[35.2.1001] not assigned.unknown	0.000311865	0.256152	0.00238361	0.504146	0.183903	0.884746
251524_at	At3g58990	IPMI1__isopropylmalate isomerase 1	[16.5.1.1.1.4] secondary metabolism.sulfur-containing.glucosinolates.synthesis.aliphatic.methylthioalkylmalate isomerase small subunit (MAM-IS)	6.30494e-05	0.255495	6.21099e-05	0.253748	5.11036e-05	0.23137
262226_at	At1g53885 At1g53903	Protein of unknown function (DUF581) Protein of unknown function (DUF581)	[33.99] development.unspecified	0.000192701	0.25218	0.00156055	0.506079	0.000402379	0.340891
260553_at	At2g41800	Protein of unknown function, DUF642	[35.2.1001] not assigned.unknown	0.00056914	0.250561	0.00105093	0.324537	0.0028256	0.447673
254090_at	At4g25010	AtSWEET14_SWEET14__Nodulin MtN3 family protein	[33.99] development.unspecified	2.53411e-05	0.249757	7.39089e-05	0.378952	0.00632595	0.806481
251258_at	At3g62170	VGDH2__VANGUARD 1 homolog 2	[10.8.1] cell wall.pectin*esterases.PME	1.11174e-05	0.248005	9.60263e-05	0.507229	0.170178	0.957932
259766_at	At1g64360	unknown protein; Has 6 Blast hits to 6 proteins in 2 species: Archae - 0; Bacteria - 0; Metazoa - 0; Fungi - 0; Plants - 6; Viruses - 0; Other Eukaryotes - 0 (source: NCBI BLink).	[35.2.1001] not assigned.unknown	0.00059568	0.245982	0.00187453	0.38616	0.000235652	0.147347
266918_at	At2g45800	PLIM2a__GATA type zinc finger transcription factor family protein	[33.99] development.unspecified	7.47955e-05	0.24541	0.00021312	0.371703	0.00343731	0.679549
265008_at	At1g61560	ATMLO6_MLO6__Seven transmembrane MLO family protein	[20.1.3.1] stress.biotic.signalling.MLO-like	0.000479175	0.241663	0.00113122	0.34542	0.00105864	0.337186
258058_at	At3g28980	Protein of unknown function (DUF1216)	[35.2.1001] not assigned.unknown	7.43752e-06	0.241365	4.00752e-05	0.444704	0.00498293	0.852902
258516_at	At3g06490	AtMYB108_BOS1_MYB108__myb domain protein 108	[27.3.25] RNA.regulation of transcription.MYB domain transcription factor family	0.000217003	0.238964	0.000544643	0.349581	0.0032072	0.56229
252733_at	At3g43120	SAUR-like auxin-responsive protein family	[17.2.3] hormone metabolism.auxin.induced-regulated-responsive-activated	4.2575e-05	0.236832	0.000203095	0.425578	0.0528316	0.886633
257121_at	At3g20210 At3g20220	DELTA-VPE_DELTAVPE__delta vacuolar processing enzyme SAUR-like auxin-responsive protein family	[29.5] protein.degradation	0.000320235	0.235699	0.00105455	0.380047	0.1375	0.857728
260203_at	At1g52890	ANAC019_NAC019__NAC domain containing protein 19	[33.99] development.unspecified	3.77186e-05	0.235322	0.000275858	0.475347	0.000643881	0.571568
248337_at	At5g52310	COR78_LTI140_LTI78_RD29A__low-temperature-responsive protein 78 (LTI78) / desiccation-responsive protein 29A (RD29A)	[20.2.2] stress.abiotic.cold	9.88583e-05	0.234615	0.00246612	0.612329	0.00011267	0.249631
250541_at	At5g09520	PELPK2__hydroxyproline-rich glycoprotein family protein	[35.1.41] not assigned.no ontology.hydroxyproline rich proteins	0.000346167	0.231531	0.000852215	0.339466	0.000623808	0.301123
251944_at	At3g53510	ABCG20__ABC-2 type transporter family protein	[34.16] transport.ABC transporters and multidrug resistance systems	0.000226091	0.231206	0.000769009	0.378885	0.00355593	0.561964
246437_at	At5g17540	HXXXD-type acyl-transferase family protein	[20.1.1001] stress.biotic	0.000400617	0.230807	0.000643555	0.28648	0.000182811	0.148464
263950_at	At2g36020	HVA22J__HVA22-like protein J	[17.1.1.1002] hormone metabolism.abscisic acid.synthesis-degradation	0.000138806	0.229639	0.00119523	0.489967	0.0846997	0.861641
246431_at	At5g17480	APC1_PC1__pollen calcium-binding protein 1	[30.3] signalling.calcium	2.24629e-05	0.228317	0.000184712	0.481668	0.0352498	0.889369
256581_at	At3g28830	Protein of unknown function (DUF1216)	[35.2.1001] not assigned.unknown	0.000261968	0.225129	0.00146852	0.434267	0.206984	0.888753
256582_at	At3g28840	Protein of unknown function (DUF1216)	[35.2.1001] not assigned.unknown	1.17402e-05	0.224423	9.47851e-05	0.475204	0.00954239	0.856404
259265_at	At3g01250	unknown protein; FUNCTIONS IN: molecular_function unknown; INVOLVED IN: biological_process unknown; LOCATED IN: endomembrane system; EXPRESSED IN: 9 plant structures; EXPRESSED DURING: L mature pollen stage, M germinated pollen stage, 4 anthesis, C globular stage, petal differentiation and expansion stage; Has 50 Blast hits to 50 proteins in 23 species: Archae - 0; Bacteria - 28; Metazoa - 15; Fu…	[35.2.1001] not assigned.unknown	0.000333102	0.222955	0.00134001	0.391138	0.0220552	0.703898
266115_at	At2g02140	LCR72_PDF2.6__low-molecular-weight cysteine-rich 72	[20.1.1001] stress.biotic	0.00122173	0.222558	0.00469513	0.387595	0.161942	0.794718
249429_at	At5g39880	unknown protein; FUNCTIONS IN: molecular_function unknown; INVOLVED IN: biological_process unknown; LOCATED IN: endomembrane system; EXPRESSED IN: 10 plant structures; EXPRESSED DURING: L mature pollen stage, M germinated pollen stage, 4 anthesis, C globular stage, petal differentiation and expansion stage; BEST Arabidopsis thaliana protein match is: unknown protein (TAIR:AT3G28750.1); Has 25 Bla…	[35.2.1001] not assigned.unknown	0.000621477	0.222389	0.00497119	0.477159	0.0983811	0.790619
266764_at	At2g47050	Plant invertase/pectin methylesterase inhibitor superfamily protein	[26.18] misc.invertase/pectin methylesterase inhibitor family protein	0.000143203	0.222175	0.00363014	0.603838	0.199919	0.905526
258278_at	At3g26860	Plant self-incompatibility protein S1 family	[33.99] development.unspecified	0.0026917	0.220734	0.00858175	0.364357	0.150762	0.730382
246841_at	At5g26700	RmlC-like cupins superfamily protein	[20.2.99] stress.abiotic.unspecified	0.000120761	0.220191	0.000510032	0.393156	0.0494911	0.831967
266750_s_at	At2g47030 At2g47040	VGDH1__Plant invertase/pectin methylesterase inhibitor superfamily VGD1__Plant invertase/pectin methylesterase inhibitor superfamily	[10.8.1] cell wall.pectin*esterases.PME	0.000346932	0.218171	0.00197288	0.42896	0.458505	0.932413
251250_at	At3g62180	Plant invertase/pectin methylesterase inhibitor superfamily protein	[26.18] misc.invertase/pectin methylesterase inhibitor family protein	0.00016608	0.217854	0.000622175	0.375971	0.246513	0.911546
260178_at	At1g70720	Plant invertase/pectin methylesterase inhibitor superfamily protein	[26.18] misc.invertase/pectin methylesterase inhibitor family protein	0.000368453	0.216446	0.00279157	0.462538	0.021936	0.68995
251620_at	At3g58060	Cation efflux family protein	[34.12] transport.metal	0.000565858	0.21337	0.00137525	0.318417	0.00123512	0.305179
245151_at	At2g47550	Plant invertase/pectin methylesterase inhibitor superfamily	[10.8.1] cell wall.pectin*esterases.PME	0.000295915	0.212972	0.000358244	0.234451	0.001716	0.42538
265552_at	At2g07560	AHA6_HA6__H(+)-ATPase 6	[34.1] transport.p- and v-ATPases	5.11724e-05	0.212289	0.000338925	0.439018	0.69797	0.98127
265280_at	At2g28355	LCR5__low-molecular-weight cysteine-rich 5	[35.1.1023] not assigned.no ontology	8.84347e-05	0.212129	0.000615803	0.445323	0.484953	0.958653
247512_at	At5g61720	Protein of unknown function (DUF1216)	[35.2.1001] not assigned.unknown	5.15113e-05	0.211833	0.000247637	0.399365	0.0570382	0.874735
252102_at	At3g50970	LTI30_XERO2__dehydrin family protein	[20.2.99] stress.abiotic.unspecified	4.08684e-05	0.211369	0.000120691	0.338819	7.42992e-05	0.280028
250174_at	At5g14380	AGP6__arabinogalactan protein 6	[10.5.1.1] cell wall.cell wall proteins.AGPs.AGP	6.97396e-05	0.21118	0.000297094	0.383895	0.0268793	0.818688
260773_at	At1g78440	ATGA2OX1_GA2OX1__Arabidopsis thaliana gibberellin 2-oxidase 1	[17.6.1.13] hormone metabolism.gibberelin.synthesis-degradation.GA2 oxidase	0.000327659	0.21091	0.00295096	0.477318	0.000183686	0.151144
256307_at	At1g30350	Pectin lyase-like superfamily protein	[10.6.3] cell wall.degradation.pectate lyases and polygalacturonases	9.58769e-05	0.210024	8.14236e-05	0.192408	0.000490019	0.40523
256584_at	At3g28750	unknown protein; LOCATED IN: endomembrane system; EXPRESSED IN: 12 plant structures; EXPRESSED DURING: L mature pollen stage, M germinated pollen stage, 4 anthesis, C globular stage, petal differentiation and expansion stage; CONTAINS InterPro DOMAIN/s: Protein of unknown function DUF1216 (InterPro:IPR009605); BEST Arabidopsis thaliana protein match is: unknown protein (TAIR:AT5G39880.1); Has 37 …	[35.2.1001] not assigned.unknown	4.24133e-06	0.204053	2.32779e-05	0.40629	0.151447	0.962859
267431_at	At2g34870	MEE26__hydroxyproline-rich glycoprotein family protein	[35.1.41] not assigned.no ontology.hydroxyproline rich proteins	6.62705e-05	0.203767	0.000243699	0.357377	0.0106073	0.753381
245946_at	At5g19580	glyoxal oxidase-related protein	[24] Biodegradation of Xenobiotics	0.000257397	0.200313	0.00095524	0.355461	0.068922	0.803187
261226_at	At1g20190	ATEXP11_ATEXPA11_ATHEXP ALPHA 1.14_EXP11_EXPA11__expansin 11	[10.7] cell wall.modification	8.07611e-05	0.199763	0.000843197	0.48036	0.000850335	0.481362
256955_at	At3g13390	sks11__SKU5 similar 11	[26.7] misc.oxidases - copper, flavone etc	0.000466004	0.198213	0.00203193	0.373986	0.093013	0.790084
262760_at	At1g10770	Plant invertase/pectin methylesterase inhibitor superfamily protein	[26.18] misc.invertase/pectin methylesterase inhibitor family protein	9.91482e-06	0.197296	8.24882e-05	0.449248	0.00325042	0.793117
260693_at	At1g32450	NRT1.5__nitrate transporter 1.5	[34.13] transport.peptides and oligopeptides	0.000112033	0.197183	0.000679082	0.411863	0.00292815	0.582734
264499_at	At1g30795	Glycine-rich protein family	[35.1.41] not assigned.no ontology.hydroxyproline rich proteins	3.93231e-05	0.196674	0.000111455	0.317221	0.000326092	0.448708
259044_at	At3g03430	Calcium-binding EF-hand family protein	[30.3] signalling.calcium	0.000150424	0.196642	0.000988547	0.421517	0.0415024	0.795756
258322_at	At3g22740	HMT3__homocysteine S-methyltransferase 3	[13.1.3.4.12] amino acid metabolism.synthesis.aspartate family.methionine.homocysteine S-methyltransferase	4.08009e-05	0.195843	0.00041089	0.4711	0.00290362	0.678364
251339_at	At3g60780	Protein of unknown function (DUF1442)	[35.2.1001] not assigned.unknown	0.000222319	0.195378	0.000793853	0.344885	0.0106132	0.646831
262022_at	At1g35490	bZIP family transcription factor	[27.3.35] RNA.regulation of transcription.bZIP transcription factor family	1.45347e-05	0.194699	5.34122e-05	0.346547	0.0217422	0.873634
250606_s_at	At1g69940 At5g07410	ATPPME1_PPME1__Pectin lyase-like superfamily protein Pectin lyase-like superfamily protein	[10.8.1] cell wall.pectin*esterases.PME	7.07976e-05	0.192113	0.000561237	0.438518	0.0450737	0.840088
258767_at	At3g10890	Glycosyl hydrolase superfamily protein	[10.6.2] cell wall.degradation.mannan-xylose-arabinose-fucose	2.46514e-06	0.189937	3.93714e-06	0.241479	2.83496e-06	0.204861
259925_at	At1g75040	PR-5_PR5__pathogenesis-related gene 5	[20.1.1001] stress.biotic	0.000432496	0.189767	0.000972178	0.282237	0.00108667	0.295743
251252_at	At3g62230	DAF1__F-box family protein	[29.5.11.4.3.2] protein.degradation.ubiquitin.E3.SCF.FBOX	0.00038882	0.189111	0.00191894	0.378661	0.529441	0.935696
265080_at	At1g55570	sks12__SKU5 similar 12	[26.7] misc.oxidases - copper, flavone etc	0.000347942	0.188728	0.00170431	0.377079	0.749283	0.968825
250608_at	At5g07420	Pectin lyase-like superfamily protein	[10.8.1] cell wall.pectin*esterases.PME	4.36176e-05	0.187502	0.000288582	0.410777	0.00469935	0.708177
247424_at	At5g62850	AtSWEET5_AtVEX1_SWEET5__Nodulin MtN3 family protein	[33.99] development.unspecified	1.04998e-05	0.184393	3.24711e-05	0.313485	0.0419664	0.907382
248714_at	At5g48140	Pectin lyase-like superfamily protein	[10.6.3] cell wall.degradation.pectate lyases and polygalacturonases	6.71808e-06	0.18058	3.3601e-05	0.367752	0.000655279	0.690785
259197_at	At3g03670	Peroxidase superfamily protein	[26.12] misc.peroxidases	2.31502e-05	0.179047	3.25722e-05	0.215492	5.07167e-05	0.266099
248926_at	At5g45880	Pollen Ole e 1 allergen and extensin family protein	[20.2.99] stress.abiotic.unspecified	5.55971e-05	0.178651	0.000362009	0.398532	0.182056	0.916254
263495_at	At2g42530	COR15B__cold regulated 15b	[20.2.2] stress.abiotic.cold	0.000698814	0.178145	0.011825	0.521731	0.000448922	0.135032
265984_at	At2g24210	TPS10__terpene synthase 10	[16.1.5.1003] secondary metabolism.isoprenoids.terpenoids	0.000645836	0.177085	0.00213384	0.315147	0.135656	0.791096
250631_at	At5g07430	Pectin lyase-like superfamily protein	[10.8.1] cell wall.pectin*esterases.PME	2.18337e-05	0.176988	0.00046632	0.536966	0.0202944	0.845338
258639_at	At3g07820	Pectin lyase-like superfamily protein	[10.6.3] cell wall.degradation.pectate lyases and polygalacturonases	3.25749e-05	0.17566	0.000243391	0.411555	0.10588	0.906807
264342_at	At1g12080	Vacuolar calcium-binding protein-related	[35.2.1001] not assigned.unknown	0.000131274	0.173447	0.000202538	0.219771	0.000479745	0.321588
259266_at	At3g01240	unknown protein; FUNCTIONS IN: molecular_function unknown; INVOLVED IN: biological_process unknown; LOCATED IN: endomembrane system; EXPRESSED IN: 11 plant structures; EXPRESSED DURING: L mature pollen stage, M germinated pollen stage, 4 anthesis, C globular stage, petal differentiation and expansion stage; BEST Arabidopsis thaliana protein match is: unknown protein (TAIR:AT3G01230.1); Has 12 Bla…	[35.2.1001] not assigned.unknown	0.000135293	0.168179	0.00243095	0.510101	0.768749	0.977589
260888_at	At1g29140	Pollen Ole e 1 allergen and extensin family protein	[20.2.99] stress.abiotic.unspecified	6.88112e-05	0.1673	0.000326143	0.34573	0.0354415	0.813984
256580_s_at	At3g28810 At3g28820	Protein of unknown function (DUF1216) Protein of unknown function (DUF1216)	[35.2.1001] not assigned.unknown	0.000180852	0.167126	0.000548367	0.291431	0.0248509	0.721735
261385_at	At1g05450	Bifunctional inhibitor/lipid-transfer protein/seed storage 2S albumin superfamily protein	[26.21] misc.protease inhibitor/seed storage/lipid transfer protein (LTP) family protein	0.000315547	0.166808	0.000792213	0.268741	0.00116101	0.315132
255515_at	At4g02250	Plant invertase/pectin methylesterase inhibitor superfamily protein	[26.18] misc.invertase/pectin methylesterase inhibitor family protein	4.13576e-05	0.154311	0.000281131	0.373679	0.030669	0.825335
257256_at	At3g21970	Domain of unknown function (DUF26)	[30.2.99] signalling.receptor kinases.misc	9.95835e-05	0.151663	0.000702521	0.375537	0.011167	0.685438
264791_at	At2g17845	NAD(P)-binding Rossmann-fold superfamily protein	[26.22] misc.short chain dehydrogenase/reductase (SDR)	9.94679e-05	0.151202	0.000340626	0.286248	0.00166316	0.480695
245319_at	At4g16146	cAMP-regulated phosphoprotein 19-related protein	[35.2.1001] not assigned.unknown	0.000206522	0.150836	0.00153318	0.381796	0.00210603	0.421376
253240_at	At4g34510	KCS17__3-ketoacyl-CoA synthase 17	[11.1.11] lipid metabolism.FA synthesis and FA elongation.fatty acid elongase	4.52289e-05	0.145116	0.000228268	0.325199	0.00576134	0.687177
254914_at	At4g11290	Peroxidase superfamily protein	[26.12] misc.peroxidases	0.000252429	0.130833	0.000511448	0.200981	0.000871687	0.261674
249226_at	At5g42170	SGNH hydrolase-type esterase superfamily protein	[26.28] misc.GDSL-motif lipase	3.67431e-05	0.130324	0.000795048	0.483173	0.176201	0.912288
249349_at	At5g40350	AtMYB24_MYB24__myb domain protein 24	[27.3.25] RNA.regulation of transcription.MYB domain transcription factor family	3.14665e-05	0.127113	0.000383742	0.409263	0.00195564	0.597314
254685_at	At4g13790	SAUR-like auxin-responsive protein family	[17.2.3] hormone metabolism.auxin.induced-regulated-responsive-activated	3.87543e-05	0.122673	0.00135433	0.529027	0.00310133	0.61883
246145_at	At5g19880	Peroxidase superfamily protein	[26.12] misc.peroxidases	3.08017e-06	0.114639	5.57916e-06	0.16919	8.61201e-06	0.214971
247758_at	At5g59120	ATSBT4.13_SBT4.13__subtilase 4.13	[29.5.1] protein.degradation.subtilases	0.000260448	0.0865282	0.00390373	0.376109	0.0151389	0.545667

## Sheet: Sheet2
At2g33460	[GO:0000902] cell morphogenesis	RIC1__ROP-interactive CRIB motif-containing protein 1
At1g12070	[GO:0007015] actin filament organization	Immunoglobulin E-set superfamily protein
At1g62450	[GO:0007015] actin filament organization	Immunoglobulin E-set superfamily protein
At2g37640	[GO:0009831] plant-type cell wall modification involved in multidimensional cell growth	ATEXP3_ATEXPA3_ATHEXP ALPHA 1.9_EXP3__Barwin-like endoglucanases superfamily protein
At4g10440	[GO:0010584] pollen exine formation	S-adenosyl-L-methionine-dependent methyltransferases superfamily protein
At1g52680	[GO:0009827] plant-type cell wall modification	late embryogenesis abundant protein-related / LEA protein-related
At4g18395	[GO:0009827] plant-type cell wall modification	unknown protein; Has 30201 Blast hits to 17322 proteins in 780 species: Archae - 12; Bacteria - 1396; Metazoa - 17338; Fungi - 3422; Plants - 5037; Viruses - 0; Other Eukaryotes - 2996 (source: NCBI BLink).
At2g15535	[GO:0009827] plant-type cell wall modification	LCR10__low-molecular-weight cysteine-rich 10
At3g04700 At3g04710	[GO:0009827] plant-type cell wall modification
At4g39130	[GO:0009827] plant-type cell wall modification	Dehydrin family protein
At2g07040	[GO:0009827] plant-type cell wall modification	ATPRK2A_PRK2A__Leucine-rich repeat protein kinase family protein
At5g16500	[GO:0009827] plant-type cell wall modification	Protein kinase superfamily protein
At2g10970	[GO:0009827] plant-type cell wall modification	Plant invertase/pectin methylesterase inhibitor superfamily protein
At1g64800	[GO:0009827] plant-type cell wall modification	DNA binding;sequence-specific DNA binding transcription factors
At3g03080	[GO:0009827] plant-type cell wall modification	Zinc-binding dehydrogenase family protein
At1g29140	[GO:0009827] plant-type cell wall modification	Pollen Ole e 1 allergen and extensin family protein
At5g48140	[GO:0009827] plant-type cell wall modification	Pectin lyase-like superfamily protein
At5g07420	[GO:0009827] plant-type cell wall modification	Pectin lyase-like superfamily protein
At3g62230	[GO:0009827] plant-type cell wall modification	DAF1__F-box family protein
At5g19580	[GO:0009827] plant-type cell wall modification	glyoxal oxidase-related protein
At5g14380	[GO:0009827] plant-type cell wall modification	AGP6__arabinogalactan protein 6
At5g39880	[GO:0009827] plant-type cell wall modification	unknown protein; FUNCTIONS IN: molecular_function unknown; INVOLVED IN: biological_process unknown; LOCATED IN: endomembrane system; EXPRESSED IN: 10 plant structures; EXPRESSED DURING: L mature pollen stage, M germinated pollen stage, 4 anthesis, C globular stage, petal differentiation and expansion stage; BEST Arabidopsis thaliana protein match is: unknown protein (TAIR:AT3G28750.1); Has 25 Bla…
At2g02140	[GO:0009827] plant-type cell wall modification	LCR72_PDF2.6__low-molecular-weight cysteine-rich 72
At5g15110	[GO:0009827] plant-type cell wall modification	Pectate lyase family protein
At3g07830	[GO:0009827] plant-type cell wall modification	Pectin lyase-like superfamily protein
At3g62710	[GO:0009827] plant-type cell wall modification	Glycosyl hydrolase family protein
At2g24450	[GO:0009827] plant-type cell wall modification	FLA3__FASCICLIN-like arabinogalactan protein 3 precursor
At3g17220	[GO:0009827] plant-type cell wall modification	ATPMEI2_PMEI2__pectin methylesterase inhibitor 2
At4g09020	[GO:0009664] plant-type cell wall organization	ATISA3_ISA3__isoamylase 3
At5g39310	[GO:0009664] plant-type cell wall organization	ATEXP24_ATEXPA24_ATHEXP ALPHA 1.19_EXP24_EXPA24__expansin A24
At2g21140	[GO:0009664] plant-type cell wall organization	ATPRP2_PRP2__proline-rich protein 2
At5g64330	[GO:0071555] cell wall organization	JK218_NPH3_RPT3__Phototropic-responsive NPH3 family protein
At1g62990	[GO:0071555] cell wall organization	IXR11_KNAT7__KNOTTED-like homeobox of Arabidopsis thaliana 7
At4g17030	[GO:0009828] plant-type cell wall loosening	AT-EXPR_ATEXLB1_ATEXPR1_ATHEXP BETA 3.1_EXLB1_EXPR__expansin-like B1
At3g61230	[GO:0051017] actin filament bundle assembly	PLIM2c__GATA type zinc finger transcription factor family protein
At5g08470	[GO:0007031] peroxisome organization	EMB2817_PEX1__peroxisome 1
At5g10430	[GO:0052541] plant-type cell wall cellulose metabolic process	AGP4_ATAGP4__arabinogalactan protein 4
At2g13680	[GO:0010208] pollen wall assembly	ATGSL02_CALS5_GLS2__callose synthase 5
At1g04770	[GO:0009658] chloroplast organization	Tetratricopeptide repeat (TPR)-like superfamily protein
At2g41660	[GO:0009658] chloroplast organization	MIZ1__Protein of unknown function, DUF617
ATCG00360	[GO:0048564] photosystem I assembly	YCF3__Tetratricopeptide repeat (TPR)-like superfamily protein
At2g45680	[GO:0008361] regulation of cell size	TCP family transcription factor
At5g07430	[GO:0042545] cell wall modification	Pectin lyase-like superfamily protein
At3g62170	[GO:0042545] cell wall modification	VGDH2__VANGUARD 1 homolog 2
At2g26450	[GO:0042545] cell wall modification	Plant invertase/pectin methylesterase inhibitor superfamily
At1g70310	[GO:0042545] cell wall modification	SPDS2__spermidine synthase 2
At1g69940 At5g07410	[GO:0042545] cell wall modification
At2g47030 At2g47040	[GO:0042545] cell wall modification
At3g17060	[GO:0042545] cell wall modification	Pectin lyase-like superfamily protein
At2g47550	[GO:0042545] cell wall modification	Plant invertase/pectin methylesterase inhibitor superfamily
At5g59370	[GO:0007010] cytoskeleton organization	ACT4__actin 4
At1g75780	[GO:0007010] cytoskeleton organization	TUB1__tubulin beta-1 chain
At5g51810	[GO:0009826] unidimensional cell growth	AT2353_ATGA20OX2_GA20OX2__gibberellin 20 oxidase 2
At1g69530	[GO:0009826] unidimensional cell growth	AT-EXP1_ATEXP1_ATEXPA1_ATHEXP ALPHA 1.2_EXP1_EXPA1__expansin A1
At1g20190	[GO:0009826] unidimensional cell growth	ATEXP11_ATEXPA11_ATHEXP ALPHA 1.14_EXP11_EXPA11__expansin 11
At3g50660	[GO:0009826] unidimensional cell growth	CLM_CYP90B1_DWF4_PSC1_SAV1_SNP2__Cytochrome P450 superfamily protein
At3g62640	[GO:0009860] pollen tube growth	Protein of unknown function (DUF3511)
At3g52600	[GO:0009860] pollen tube growth	AtcwINV2_CWINV2__cell wall invertase 2
At3g21180	[GO:0009860] pollen tube growth	ACA9_ATACA9__autoinhibited Ca(2+)-ATPase 9
At3g46520	[GO:0009860] pollen tube growth	ACT12__actin-12
At1g58120 At1g58122	[GO:0009860] pollen tube growth
At3g21570	[GO:0009860] pollen tube growth	unknown protein; Has 43 Blast hits to 43 proteins in 13 species: Archae - 0; Bacteria - 0; Metazoa - 0; Fungi - 0; Plants - 43; Viruses - 0; Other Eukaryotes - 0 (source: NCBI BLink).
At1g49290	[GO:0009860] pollen tube growth	unknown protein; BEST Arabidopsis thaliana protein match is: unknown protein (TAIR:AT5G13620.1); Has 99 Blast hits to 93 proteins in 11 species: Archae - 0; Bacteria - 0; Metazoa - 2; Fungi - 0; Plants - 97; Viruses - 0; Other Eukaryotes - 0 (source: NCBI BLink).
At5g14890	[GO:0009860] pollen tube growth	NHL domain-containing protein
At1g19890	[GO:0009860] pollen tube growth	ATMGH3_MGH3__male-gamete-specific histone H3
At3g19020	[GO:0009860] pollen tube growth	Leucine-rich repeat (LRR) family protein
At1g10770	[GO:0009860] pollen tube growth	Plant invertase/pectin methylesterase inhibitor superfamily protein
At5g27980	[GO:0009860] pollen tube growth	Seed maturation protein
At4g04930	[GO:0009860] pollen tube growth	DES-1-LIKE__fatty acid desaturase family protein
At4g17690	[GO:0009860] pollen tube growth	Peroxidase superfamily protein
At4g00350	[GO:0009860] pollen tube growth	MATE efflux family protein
At5g08560	[GO:0007062] sister chromatid cohesion	transducin family protein / WD-40 repeat family protein
At5g08430	[GO:0016570] histone modification	SWIB/MDM2 domain;Plus-3;GYF
ATCG00210	[GO:0017004] cytochrome complex assembly	YCF6__electron transporter, transferring electrons within cytochrome b6/f complex of photosystem IIs
At1g20440	[GO:0007030] Golgi organization	AtCOR47_COR47_RD17__cold-regulated 47
At1g62380	[GO:0007030] Golgi organization	ACO2_ATACO2__ACC oxidase 2
At4g31500	[GO:0052544] defense response by callose deposition in cell wall	ATR4_CYP83B1_RED1_RNT1_SUR2__cytochrome P450, family 83, subfamily B, polypeptide 1
At1g59870	[GO:0052544] defense response by callose deposition in cell wall	ABCG36_ATABCG36_ATPDR8_PDR8_PEN3__ABC-2 and Plant PDR ABC-type transporter family protein
At4g39950	[GO:0052544] defense response by callose deposition in cell wall	CYP79B2__cytochrome P450, family 79, subfamily B, polypeptide 2
At5g26060	[GO:0006944] cellular membrane fusion	Plant self-incompatibility protein S1 family
At2g26490	[GO:0006944] cellular membrane fusion	Transducin/WD40 repeat-like superfamily protein
At3g01290	[GO:0006944] cellular membrane fusion	AtHIR2_HIR2__SPFH/Band 7/PHB domain-containing membrane-associated protein family
At4g14365	[GO:0006944] cellular membrane fusion	XBAT34__XB3 ortholog 4 in Arabidopsis thaliana
At2g45800	[GO:0006944] cellular membrane fusion	PLIM2a__GATA type zinc finger transcription factor family protein
At2g41100	[GO:0006944] cellular membrane fusion	ATCAL4_TCH3__Calcium-binding EF hand family protein
At4g33050	[GO:0006944] cellular membrane fusion	EDA39__calmodulin-binding family protein
At3g57260	[GO:0006944] cellular membrane fusion	AtPR2_BG2_BGL2_PR-2_PR2__beta-1,3-glucanase 2
At1g75040	[GO:0006944] cellular membrane fusion	PR-5_PR5__pathogenesis-related gene 5
At3g15030	[GO:0016226] iron-sulfur cluster assembly	MEE35_TCP4__TCP family transcription factor 4
At1g21270	[GO:0016226] iron-sulfur cluster assembly	WAK2__wall-associated kinase 2
ATCG00600	[GO:0010207] photosystem II assembly	PETG
ATCG00700	[GO:0010207] photosystem II assembly	PSBN__photosystem II reaction center protein N
At5g53820	[GO:0009830] cell wall modification involved in abscission	Late embryogenesis abundant protein (LEA) family protein
At1g52690	[GO:0009830] cell wall modification involved in abscission	LEA7__Late embryogenesis abundant protein (LEA) family protein
At1g25240	[GO:0048268] clathrin coat assembly	ENTH/VHS/GAT family protein
At1g68110	[GO:0048268] clathrin coat assembly	ENTH/ANTH/VHS superfamily protein
At5g08580	[GO:0034968] histone lysine methylation	Calcium-binding EF hand family protein
At5g48180	[GO:0080129] proteasome core complex assembly	NSP5__nitrile specifier protein 5
At4g30660	[GO:0006333] chromatin assembly or disassembly	Low temperature and salt responsive protein family
At1g16850	[GO:0009651] response to salt stress	unknown protein; FUNCTIONS IN: molecular_function unknown; INVOLVED IN: response to salt stress; LOCATED IN: endomembrane system; EXPRESSED IN: leaf apex, leaf whorl, male gametophyte, flower, leaf; EXPRESSED DURING: LP.06 six leaves visible, LP.04 four leaves visible, LP.10 ten leaves visible, petal differentiation and expansion stage, LP.08 eight leaves visible; BEST Arabidopsis thaliana protei…
At3g01470 At3g01472	[GO:0009651] response to salt stress
At3g06490	[GO:0009651] response to salt stress	AtMYB108_BOS1_MYB108__myb domain protein 108
At1g55450	[GO:0009651] response to salt stress	S-adenosyl-L-methionine-dependent methyltransferases superfamily protein
At2g38760	[GO:0009651] response to salt stress	ANN3_ANNAT3__annexin 3
At1g08930	[GO:0009651] response to salt stress	ERD6__Major facilitator superfamily protein
At5g17300	[GO:0009651] response to salt stress	RVE1__Homeodomain-like superfamily protein
At1g29660	[GO:0009651] response to salt stress	GDSL-like Lipase/Acylhydrolase superfamily protein
At1g20450	[GO:0009631] cold acclimation	ERD10_LTI29_LTI45__Dehydrin family protein
At1g61120	[GO:0000304] response to singlet oxygen	GES_TPS04_TPS4__terpene synthase 04
At4g08850	[GO:0031347] regulation of defense response	Leucine-rich repeat receptor-like protein kinase family protein
At4g00020	[GO:0031347] regulation of defense response	BRCA2(IV)_BRCA2A_EDA20_MEE43__BREAST CANCER 2 like 2A
At4g38550	[GO:0031347] regulation of defense response	Arabidopsis phospholipase-like protein (PEARLI 4) family
At4g36500	[GO:0031347] regulation of defense response	unknown protein; FUNCTIONS IN: molecular_function unknown; INVOLVED IN: biological_process unknown; LOCATED IN: mitochondrion; EXPRESSED IN: 22 plant structures; EXPRESSED DURING: 13 growth stages; BEST Arabidopsis thaliana protein match is: unknown protein (TAIR:AT2G18210.1); Has 50 Blast hits to 50 proteins in 7 species: Archae - 0; Bacteria - 0; Metazoa - 0; Fungi - 0; Plants - 50; Viruses - 0…
At1g13750	[GO:0031347] regulation of defense response	Purple acid phosphatases superfamily protein
At5g44580	[GO:0031347] regulation of defense response	unknown protein; FUNCTIONS IN: molecular_function unknown; INVOLVED IN: biological_process unknown; LOCATED IN: endomembrane system; EXPRESSED IN: 18 plant structures; EXPRESSED DURING: 12 growth stages; BEST Arabidopsis thaliana protein match is: unknown protein (TAIR:AT5G44582.1); Has 30201 Blast hits to 17322 proteins in 780 species: Archae - 12; Bacteria - 1396; Metazoa - 17338; Fungi - 3422;…
At5g10760	[GO:0034976] response to endoplasmic reticulum stress	Eukaryotic aspartyl protease family protein
At3g12580	[GO:0034976] response to endoplasmic reticulum stress	ATHSP70_HSP70__heat shock protein 70
At3g15870	[GO:0002213] defense response to insect	Fatty acid desaturase family protein
At2g29350	[GO:0002213] defense response to insect	SAG13__senescence-associated gene 13
At5g60890	[GO:0002213] defense response to insect	ATMYB34_ATR1_MYB34__myb domain protein 34
At5g24210	[GO:0009627] systemic acquired resistance	alpha/beta-Hydrolases superfamily protein
At1g76040	[GO:0009627] systemic acquired resistance	CPK29__calcium-dependent protein kinase 29
At4g23220	[GO:0009627] systemic acquired resistance	CRK14__cysteine-rich RLK (RECEPTOR-like protein kinase) 14
At2g46400	[GO:0009627] systemic acquired resistance	ATWRKY46_WRKY46__WRKY DNA-binding protein 46
At3g60420	[GO:0009627] systemic acquired resistance	Phosphoglycerate mutase family protein
At2g24850	[GO:0009627] systemic acquired resistance	TAT_TAT3__tyrosine aminotransferase 3
At5g60950	[GO:0009627] systemic acquired resistance	COBL5__COBRA-like protein 5 precursor
At2g18660	[GO:0009627] systemic acquired resistance	AtPNP-A_PNP-A__plant natriuretic peptide A
At2g41180	[GO:0009627] systemic acquired resistance	SIB2__VQ motif-containing protein
At3g04210	[GO:0009627] systemic acquired resistance	Disease resistance protein (TIR-NBS class)
At4g37150	[GO:0009817] defense response to fungus, incompatible interaction	ATMES9_MES9__methyl esterase 9
At4g16990	[GO:0009817] defense response to fungus, incompatible interaction	RLM3__disease resistance protein (TIR-NBS class), putative
At5g35735	[GO:0031348] negative regulation of defense response	Auxin-responsive family protein
At5g08330	[GO:0031348] negative regulation of defense response	AtTCP11_TCP11__TCP family transcription factor
At4g39670	[GO:0031348] negative regulation of defense response	Glycolipid transfer protein (GLTP) family protein
At1g72900	[GO:0031348] negative regulation of defense response	Toll-Interleukin-Resistance (TIR) domain-containing protein
At4g35180	[GO:0030968] endoplasmic reticulum unfolded protein response	LHT7__LYS/HIS transporter 7
At3g08040	[GO:0010106] cellular response to iron ion starvation	ATFRD3_FRD3_MAN1__MATE efflux family protein
At1g32450	[GO:0010106] cellular response to iron ion starvation	NRT1.5__nitrate transporter 1.5
At4g19690	[GO:0010106] cellular response to iron ion starvation	ATIRT1_IRT1__iron-regulated transporter 1
At4g14365	[GO:0009862] systemic acquired resistance, salicylic acid mediated signaling pathway	XBAT34__XB3 ortholog 4 in Arabidopsis thaliana
At5g20830	[GO:0009862] systemic acquired resistance, salicylic acid mediated signaling pathway	ASUS1_atsus1_SUS1__sucrose synthase 1
At4g25480	[GO:0042538] hyperosmotic salinity response	ATCBF3_CBF3_DREB1A__dehydration response element B1A
At1g57550	[GO:0042538] hyperosmotic salinity response	Low temperature and salt responsive protein family
At4g23600	[GO:0042538] hyperosmotic salinity response	CORI3_JR2__Tyrosine transaminase family protein
At3g05640	[GO:0042538] hyperosmotic salinity response	Protein phosphatase 2C family protein
At5g39610	[GO:0042538] hyperosmotic salinity response	ANAC092_ATNAC2_ATNAC6_NAC2_NAC6_ORE1__NAC domain containing protein 6
At1g35310	[GO:0006952] defense response	MLP168__MLP-like protein 168
At1g72520	[GO:0006952] defense response	ATLOX4_LOX4__PLAT/LH2 domain-containing lipoxygenase family protein
At5g17880	[GO:0006952] defense response	CSA1__disease resistance protein (TIR-NBS-LRR class)
At5g36910	[GO:0006952] defense response	THI2.2__thionin 2.2
At1g70890	[GO:0006952] defense response	MLP43__MLP-like protein 43
At2g28355	[GO:0006952] defense response	LCR5__low-molecular-weight cysteine-rich 5
At2g02140	[GO:0006952] defense response	LCR72_PDF2.6__low-molecular-weight cysteine-rich 72
At4g11190	[GO:0006952] defense response	Disease resistance-responsive (dirigent-like protein) family protein
At3g13650	[GO:0006952] defense response	Disease resistance-responsive (dirigent-like protein) family protein
At3g13662	[GO:0006952] defense response	Disease resistance-responsive (dirigent-like protein) family protein
At3g11480	[GO:0006952] defense response	ATBSMT1_BSMT1__S-adenosyl-L-methionine-dependent methyltransferases superfamily protein
At3g57260	[GO:0045088] regulation of innate immune response	AtPR2_BG2_BGL2_PR-2_PR2__beta-1,3-glucanase 2
At5g13220	[GO:0009414] response to water deprivation	JAS1_JAZ10_TIFY9__jasmonate-zim-domain protein 10
At5g50720	[GO:0009414] response to water deprivation	ATHVA22E_HVA22E__HVA22 homologue E
At1g19640	[GO:0009414] response to water deprivation	JMT__jasmonic acid carboxyl methyltransferase
At1g17380	[GO:0009414] response to water deprivation	JAZ5_TIFY11A__jasmonate-zim-domain protein 5
At4g04490	[GO:0042631] cellular response to water deprivation	CRK36__cysteine-rich RLK (RECEPTOR-like protein kinase) 36
At1g05680	[GO:0071475] cellular hyperosmotic salinity response	UGT74E2__Uridine diphosphate glycosyltransferase 74E2
At5g52310	[GO:0009269] response to desiccation	COR78_LTI140_LTI78_RD29A__low-temperature-responsive protein 78 (LTI78) / desiccation-responsive protein 29A (RD29A)
At4g31500	[GO:0009682] induced systemic resistance	ATR4_CYP83B1_RED1_RNT1_SUR2__cytochrome P450, family 83, subfamily B, polypeptide 1
At1g52890	[GO:0010286] heat acclimation	ANAC019_NAC019__NAC domain containing protein 19
At4g39130	[GO:0006950] response to stress	Dehydrin family protein
At5g08470	[GO:0006950] response to stress	EMB2817_PEX1__peroxisome 1
At3g45640	[GO:0006950] response to stress	ATMAPK3_ATMPK3_MPK3__mitogen-activated protein kinase 3
At1g49720	[GO:0006950] response to stress	ABF1__abscisic acid responsive element-binding factor 1
At3g50970	[GO:0006950] response to stress	LTI30_XERO2__dehydrin family protein
At2g21490	[GO:0006950] response to stress	LEA__dehydrin LEA
At5g54610	[GO:0050832] defense response to fungus	ANK__ankyrin
At1g20440	[GO:0050832] defense response to fungus	AtCOR47_COR47_RD17__cold-regulated 47
At5g20230	[GO:0050832] defense response to fungus	ATBCB_BCB_BCB_SAG14__blue-copper-binding protein
At3g63010	[GO:0050832] defense response to fungus	ATGID1B_GID1B__alpha/beta-Hydrolases superfamily protein
At2g02930 At4g02520	[GO:0050832] defense response to fungus
At2g42530	[GO:0050832] defense response to fungus	COR15B__cold regulated 15b
At4g37610	[GO:0042542] response to hydrogen peroxide	BT5__BTB and TAZ domain protein 5
At5g52640	[GO:0042542] response to hydrogen peroxide	ATHS83_AtHsp90-1_ATHSP90.1_HSP81-1_HSP81.1_HSP83_HSP90.1__heat shock protein 90.1
At5g47000	[GO:0006979] response to oxidative stress	Peroxidase superfamily protein
At1g26320	[GO:0006979] response to oxidative stress	Zinc-binding dehydrogenase family protein
At4g36430	[GO:0006979] response to oxidative stress	Peroxidase superfamily protein
At4g17690	[GO:0006979] response to oxidative stress	Peroxidase superfamily protein
At4g37520 At4g37530	[GO:0006979] response to oxidative stress
At5g20250	[GO:0006979] response to oxidative stress	DIN10_RS6__Raffinose synthase family protein
At5g19880	[GO:0006979] response to oxidative stress	Peroxidase superfamily protein
At4g11290	[GO:0006979] response to oxidative stress	Peroxidase superfamily protein
At1g64360	[GO:0006979] response to oxidative stress	unknown protein; Has 6 Blast hits to 6 proteins in 2 species: Archae - 0; Bacteria - 0; Metazoa - 0; Fungi - 0; Plants - 6; Viruses - 0; Other Eukaryotes - 0 (source: NCBI BLink).
At5g58390	[GO:0006979] response to oxidative stress	Peroxidase superfamily protein
At1g14870 At1g14880	[GO:0006979] response to oxidative stress
At4g03290	[GO:0009409] response to cold	EF hand calcium-binding protein family
At4g30660	[GO:0009409] response to cold	Low temperature and salt responsive protein family
At1g24620	[GO:0009409] response to cold	EF hand calcium-binding protein family
At1g51090	[GO:0009409] response to cold	Heavy metal transport/detoxification superfamily protein
At2g47180	[GO:0009409] response to cold	AtGolS1_GolS1__galactinol synthase 1
At3g14210	[GO:0009409] response to cold	ESM1__epithiospecifier modifier 1
At5g52750	[GO:0009814] defense response, incompatible interaction	Heavy metal transport/detoxification superfamily protein
At4g23320	[GO:0009814] defense response, incompatible interaction	CRK24__cysteine-rich RLK (RECEPTOR-like protein kinase) 24
At1g35710	[GO:0009814] defense response, incompatible interaction	Protein kinase family protein with leucine-rich repeat domain
At1g21250	[GO:0009814] defense response, incompatible interaction	PRO25_WAK1__cell wall-associated kinase
At1g62380	[GO:0006972] hyperosmotic response	ACO2_ATACO2__ACC oxidase 2
At1g32540	[GO:0034052] positive regulation of plant-type hypersensitive response	LOL1__lsd one like 1
At5g52760	[GO:0042742] defense response to bacterium	Copper transport protein family
At4g14400	[GO:0009816] defense response to bacterium, incompatible interaction	ACD6__ankyrin repeat family protein
At1g78000	[GO:0009970] cellular response to sulfate starvation	SEL1_SULTR1;2__sulfate transporter 1;2
At1g70310	[GO:0009616] virus induced gene silencing	SPDS2__spermidine synthase 2
At5g08430	[GO:0009616] virus induced gene silencing	SWIB/MDM2 domain;Plus-3;GYF
At1g59870	[GO:0052544] defense response by callose deposition in cell wall	ABCG36_ATABCG36_ATPDR8_PDR8_PEN3__ABC-2 and Plant PDR ABC-type transporter family protein
At4g39950	[GO:0052544] defense response by callose deposition in cell wall	CYP79B2__cytochrome P450, family 79, subfamily B, polypeptide 2
At4g33050	[GO:0045087] innate immune response	EDA39__calmodulin-binding family protein
At5g06760	[GO:0006970] response to osmotic stress	AtLEA4-5_LEA4-5__Late Embryogenesis Abundant 4-5
At4g10310	[GO:0006970] response to osmotic stress	ATHKT1_HKT1__high-affinity K+ transporter 1
At3g03670	[GO:0071456] cellular response to hypoxia	Peroxidase superfamily protein
At2g24210	[GO:0009611] response to wounding	TPS10__terpene synthase 10
At4g16740	[GO:0009611] response to wounding	ATTPS03_TPS03__terpene synthase 03
At4g24380	[GO:0009611] response to wounding	CONTAINS InterPro DOMAIN/s: Serine hydrolase (InterPro:IPR005645); BEST Arabidopsis thaliana protein match is: alpha/beta-Hydrolases superfamily protein (TAIR:AT5G65400.1); Has 35333 Blast hits to 34131 proteins in 2444 species: Archae - 798; Bacteria - 22429; Metazoa - 974; Fungi - 991; Plants - 531; Viruses - 0; Other Eukaryotes - 9610 (source: NCBI BLink).
At3g21240	[GO:0009611] response to wounding	4CL2_AT4CL2__4-coumarate:CoA ligase 2
At3g13610	[GO:0009611] response to wounding	2-oxoglutarate (2OG) and Fe(II)-dependent oxygenase superfamily protein
At5g07010	[GO:0009611] response to wounding	ATST2A_ST2A__sulfotransferase 2A
At3g03990	[GO:0009611] response to wounding	alpha/beta-Hydrolases superfamily protein
At3g50760	[GO:0009611] response to wounding	GATL2__galacturonosyltransferase-like 2
At4g12030	[GO:0009611] response to wounding	BASS5_BAT5__bile acid transporter 5
At1g76930	[GO:0009611] response to wounding	ATEXT1_ATEXT4_EXT1_EXT4_ORG5__extensin 4
At1g22885	[GO:0009611] response to wounding	unknown protein; FUNCTIONS IN: molecular_function unknown; INVOLVED IN: biological_process unknown; LOCATED IN: endomembrane system; EXPRESSED IN: 22 plant structures; EXPRESSED DURING: 13 growth stages; Has 15 Blast hits to 15 proteins in 2 species: Archae - 0; Bacteria - 0; Metazoa - 0; Fungi - 0; Plants - 15; Viruses - 0; Other Eukaryotes - 0 (source: NCBI BLink).
At1g73220	[GO:0016036] cellular response to phosphate starvation	AtOCT1_OCT1__organic cation/carnitine transporter1
At3g44510	[GO:0016036] cellular response to phosphate starvation	alpha/beta-Hydrolases superfamily protein
At3g44510	[GO:0016036] cellular response to phosphate starvation	alpha/beta-Hydrolases superfamily protein
At5g64120	[GO:0010363] regulation of plant-type hypersensitive response	Peroxidase superfamily protein
At3g01290	[GO:0010363] regulation of plant-type hypersensitive response	AtHIR2_HIR2__SPFH/Band 7/PHB domain-containing membrane-associated protein family
At2g41100	[GO:0010363] regulation of plant-type hypersensitive response	ATCAL4_TCH3__Calcium-binding EF hand family protein
At2g14560	[GO:0010363] regulation of plant-type hypersensitive response	LURP1__Protein of unknown function (DUF567)
At1g75040	[GO:0010363] regulation of plant-type hypersensitive response	PR-5_PR5__pathogenesis-related gene 5
At1g61560	[GO:0052542] defense response by callose deposition	ATMLO6_MLO6__Seven transmembrane MLO family protein
At3g21230	[GO:0052542] defense response by callose deposition	4CL5__4-coumarate:CoA ligase 5
At3g13790	[GO:0002679] respiratory burst involved in defense response	ATBFRUCT1_ATCWINV1__Glycosyl hydrolases family 32 protein
At2g43620	[GO:0002679] respiratory burst involved in defense response	Chitinase family protein
At5g48180	[GO:0051788] response to misfolded protein	NSP5__nitrile specifier protein 5
At5g45380	[GO:0006995] cellular response to nitrogen starvation	ATDUR3_DUR3__solute:sodium symporters;urea transmembrane transporters
At4g23180	[GO:0006995] cellular response to nitrogen starvation	CRK10_RLK4__cysteine-rich RLK (RECEPTOR-like protein kinase) 10
At5g54250	[GO:0009626] plant-type hypersensitive response	ATCNGC4_CNGC4_DND2_HLM1__cyclic nucleotide-gated cation channel 4
At5g19880	[GO:0009615] response to virus	Peroxidase superfamily protein
At1g20450	[GO:0009651] response to salt stress	ERD10_LTI29_LTI45__Dehydrin family protein
At1g16850	[GO:0009651] response to salt stress	unknown protein; FUNCTIONS IN: molecular_function unknown; INVOLVED IN: response to salt stress; LOCATED IN: endomembrane system; EXPRESSED IN: leaf apex, leaf whorl, male gametophyte, flower, leaf; EXPRESSED DURING: LP.06 six leaves visible, LP.04 four leaves visible, LP.10 ten leaves visible, petal differentiation and expansion stage, LP.08 eight leaves visible; BEST Arabidopsis thaliana protei…
At3g06490	[GO:0009651] response to salt stress	AtMYB108_BOS1_MYB108__myb domain protein 108
At1g55450	[GO:0009651] response to salt stress	S-adenosyl-L-methionine-dependent methyltransferases superfamily protein
At1g08930	[GO:0009651] response to salt stress	ERD6__Major facilitator superfamily protein
At5g17300	[GO:0009651] response to salt stress	RVE1__Homeodomain-like superfamily protein
At4g10310	[GO:0009651] response to salt stress	ATHKT1_HKT1__high-affinity K+ transporter 1
At1g29660	[GO:0009651] response to salt stress	GDSL-like Lipase/Acylhydrolase superfamily protein
At4g14690	[GO:0010224] response to UV-B	ELIP2__Chlorophyll A-B binding family protein
At1g75040	[GO:0010224] response to UV-B	PR-5_PR5__pathogenesis-related gene 5
At2g24850	[GO:0009620] response to fungus	TAT_TAT3__tyrosine aminotransferase 3
At4g24380	[GO:0009620] response to fungus	CONTAINS InterPro DOMAIN/s: Serine hydrolase (InterPro:IPR005645); BEST Arabidopsis thaliana protein match is: alpha/beta-Hydrolases superfamily protein (TAIR:AT5G65400.1); Has 35333 Blast hits to 34131 proteins in 2444 species: Archae - 798; Bacteria - 22429; Metazoa - 974; Fungi - 991; Plants - 531; Viruses - 0; Other Eukaryotes - 9610 (source: NCBI BLink).
At3g21240	[GO:0009620] response to fungus	4CL2_AT4CL2__4-coumarate:CoA ligase 2
At3g50760	[GO:0009620] response to fungus	GATL2__galacturonosyltransferase-like 2
At1g17380	[GO:0009620] response to fungus	JAZ5_TIFY11A__jasmonate-zim-domain protein 5
At3g15870	[GO:0002213] defense response to insect	Fatty acid desaturase family protein
At2g29350	[GO:0002213] defense response to insect	SAG13__senescence-associated gene 13
At5g60890	[GO:0002213] defense response to insect	ATMYB34_ATR1_MYB34__myb domain protein 34
At4g37150	[GO:0009627] systemic acquired resistance	ATMES9_MES9__methyl esterase 9
At4g08850	[GO:0009627] systemic acquired resistance	Leucine-rich repeat receptor-like protein kinase family protein
At1g76040	[GO:0009627] systemic acquired resistance	CPK29__calcium-dependent protein kinase 29
At4g23220	[GO:0009627] systemic acquired resistance	CRK14__cysteine-rich RLK (RECEPTOR-like protein kinase) 14
At2g46400	[GO:0009627] systemic acquired resistance	ATWRKY46_WRKY46__WRKY DNA-binding protein 46
At4g04490	[GO:0009627] systemic acquired resistance	CRK36__cysteine-rich RLK (RECEPTOR-like protein kinase) 36
At3g60420	[GO:0009627] systemic acquired resistance	Phosphoglycerate mutase family protein
At5g10760	[GO:0009627] systemic acquired resistance	Eukaryotic aspartyl protease family protein
At4g14365	[GO:0009627] systemic acquired resistance	XBAT34__XB3 ortholog 4 in Arabidopsis thaliana
At2g18660	[GO:0009627] systemic acquired resistance	AtPNP-A_PNP-A__plant natriuretic peptide A
At4g38550	[GO:0009627] systemic acquired resistance	Arabidopsis phospholipase-like protein (PEARLI 4) family
At1g13750	[GO:0009627] systemic acquired resistance	Purple acid phosphatases superfamily protein
At2g41180	[GO:0009627] systemic acquired resistance	SIB2__VQ motif-containing protein
At5g44580	[GO:0009627] systemic acquired resistance	unknown protein; FUNCTIONS IN: molecular_function unknown; INVOLVED IN: biological_process unknown; LOCATED IN: endomembrane system; EXPRESSED IN: 18 plant structures; EXPRESSED DURING: 12 growth stages; BEST Arabidopsis thaliana protein match is: unknown protein (TAIR:AT5G44582.1); Has 30201 Blast hits to 17322 proteins in 780 species: Archae - 12; Bacteria - 1396; Metazoa - 17338; Fungi - 3422;…
At3g04210	[GO:0009627] systemic acquired resistance	Disease resistance protein (TIR-NBS class)
At1g61560	[GO:0009817] defense response to fungus, incompatible interaction	ATMLO6_MLO6__Seven transmembrane MLO family protein
At4g16990	[GO:0009817] defense response to fungus, incompatible interaction	RLM3__disease resistance protein (TIR-NBS class), putative
At4g13790	[GO:0010114] response to red light	SAUR-like auxin-responsive protein family
At2g37640	[GO:0010114] response to red light	ATEXP3_ATEXPA3_ATHEXP ALPHA 1.9_EXP3__Barwin-like endoglucanases superfamily protein
At1g69530	[GO:0010114] response to red light	AT-EXP1_ATEXP1_ATEXPA1_ATHEXP ALPHA 1.2_EXP1_EXPA1__expansin A1
At4g27830	[GO:0009610] response to symbiotic fungus	BGLU10__beta glucosidase 10
At5g17880	[GO:0009416] response to light stimulus	CSA1__disease resistance protein (TIR-NBS-LRR class)
At4g26150	[GO:0009416] response to light stimulus	CGA1_GATA22_GNL__cytokinin-responsive gata factor 1
At4g38740	[GO:0009416] response to light stimulus	ROC1__rotamase CYP 1
At1g77760	[GO:0009416] response to light stimulus	GNR1_NIA1_NR1__nitrate reductase 1
At3g15570	[GO:0009416] response to light stimulus	Phototropic-responsive NPH3 family protein
At5g64330	[GO:0009637] response to blue light	JK218_NPH3_RPT3__Phototropic-responsive NPH3 family protein
At3g01470 At3g01472	[GO:0009637] response to blue light
At1g11350	[GO:0009637] response to blue light	CBRLK1_RKS2_SD1-13__S-domain-1 13
At5g35735	[GO:0009862] systemic acquired resistance, salicylic acid mediated signaling pathway	Auxin-responsive family protein
At5g08330	[GO:0009862] systemic acquired resistance, salicylic acid mediated signaling pathway	AtTCP11_TCP11__TCP family transcription factor
At5g54610	[GO:0009862] systemic acquired resistance, salicylic acid mediated signaling pathway	ANK__ankyrin
At3g57260	[GO:0009862] systemic acquired resistance, salicylic acid mediated signaling pathway	AtPR2_BG2_BGL2_PR-2_PR2__beta-1,3-glucanase 2
At1g72900	[GO:0009862] systemic acquired resistance, salicylic acid mediated signaling pathway	Toll-Interleukin-Resistance (TIR) domain-containing protein
At4g36500	[GO:0009625] response to insect	unknown protein; FUNCTIONS IN: molecular_function unknown; INVOLVED IN: biological_process unknown; LOCATED IN: mitochondrion; EXPRESSED IN: 22 plant structures; EXPRESSED DURING: 13 growth stages; BEST Arabidopsis thaliana protein match is: unknown protein (TAIR:AT2G18210.1); Has 50 Blast hits to 50 proteins in 7 species: Archae - 0; Bacteria - 0; Metazoa - 0; Fungi - 0; Plants - 50; Viruses - 0…
At4g25480	[GO:0042538] hyperosmotic salinity response	ATCBF3_CBF3_DREB1A__dehydration response element B1A
At1g61120	[GO:0042538] hyperosmotic salinity response	GES_TPS04_TPS4__terpene synthase 04
At1g52890	[GO:0042538] hyperosmotic salinity response	ANAC019_NAC019__NAC domain containing protein 19
At4g23600	[GO:0042538] hyperosmotic salinity response	CORI3_JR2__Tyrosine transaminase family protein
At1g19640	[GO:0042538] hyperosmotic salinity response	JMT__jasmonic acid carboxyl methyltransferase
At5g39610	[GO:0042538] hyperosmotic salinity response	ANAC092_ATNAC2_ATNAC6_NAC2_NAC6_ORE1__NAC domain containing protein 6
At4g39950	[GO:0002229] defense response to oomycetes	CYP79B2__cytochrome P450, family 79, subfamily B, polypeptide 2
At3g21180	[GO:0009624] response to nematode	ACA9_ATACA9__autoinhibited Ca(2+)-ATPase 9
At3g45680	[GO:0009624] response to nematode	Major facilitator superfamily protein
At1g71880	[GO:0009624] response to nematode	ATSUC1_SUC1__sucrose-proton symporter 1
At5g13580	[GO:0009624] response to nematode	ABCG6__ABC-2 type transporter family protein
At5g27350	[GO:0009624] response to nematode	SFP1__Major facilitator superfamily protein
At5g14940	[GO:0009624] response to nematode	Major facilitator superfamily protein
At5g06760	[GO:0009414] response to water deprivation	AtLEA4-5_LEA4-5__Late Embryogenesis Abundant 4-5
At5g13220	[GO:0009414] response to water deprivation	JAS1_JAZ10_TIFY9__jasmonate-zim-domain protein 10
At3g05640	[GO:0009414] response to water deprivation	Protein phosphatase 2C family protein
At2g47180	[GO:0009414] response to water deprivation	AtGolS1_GolS1__galactinol synthase 1
At5g50720	[GO:0009269] response to desiccation	ATHVA22E_HVA22E__HVA22 homologue E
At5g52310	[GO:0009269] response to desiccation	COR78_LTI140_LTI78_RD29A__low-temperature-responsive protein 78 (LTI78) / desiccation-responsive protein 29A (RD29A)
At1g75780	[GO:0043481] anthocyanin accumulation in tissues in response to UV light	TUB1__tubulin beta-1 chain
At4g31500	[GO:0009682] induced systemic resistance	ATR4_CYP83B1_RED1_RNT1_SUR2__cytochrome P450, family 83, subfamily B, polypeptide 1
At5g24210	[GO:0002237] response to molecule of bacterial origin	alpha/beta-Hydrolases superfamily protein
At2g29090	[GO:0009639] response to red or far red light	CYP707A2__cytochrome P450, family 707, subfamily A, polypeptide 2
At5g24470	[GO:0009639] response to red or far red light	APRR5_PRR5__pseudo-response regulator 5
At3g50970	[GO:0010286] heat acclimation	LTI30_XERO2__dehydrin family protein
At5g64120	[GO:0050832] defense response to fungus	Peroxidase superfamily protein
At3g01290	[GO:0050832] defense response to fungus	AtHIR2_HIR2__SPFH/Band 7/PHB domain-containing membrane-associated protein family
At5g60950	[GO:0050832] defense response to fungus	COBL5__COBRA-like protein 5 precursor
At4g39670	[GO:0050832] defense response to fungus	Glycolipid transfer protein (GLTP) family protein
At2g02930 At4g02520	[GO:0050832] defense response to fungus
At1g51090	[GO:0050832] defense response to fungus	Heavy metal transport/detoxification superfamily protein
At1g72520	[GO:0009617] response to bacterium	ATLOX4_LOX4__PLAT/LH2 domain-containing lipoxygenase family protein
At4g19690	[GO:0009617] response to bacterium	ATIRT1_IRT1__iron-regulated transporter 1
At3g12580	[GO:0009266] response to temperature stimulus	ATHSP70_HSP70__heat shock protein 70
At4g03290	[GO:0009409] response to cold	EF hand calcium-binding protein family
At1g57550	[GO:0009409] response to cold	Low temperature and salt responsive protein family
At4g30660	[GO:0009409] response to cold	Low temperature and salt responsive protein family
At4g37610	[GO:0009409] response to cold	BT5__BTB and TAZ domain protein 5
At1g24620	[GO:0009409] response to cold	EF hand calcium-binding protein family
At3g63010	[GO:0009409] response to cold	ATGID1B_GID1B__alpha/beta-Hydrolases superfamily protein
At3g45640	[GO:0009409] response to cold	ATMAPK3_ATMPK3_MPK3__mitogen-activated protein kinase 3
At2g38760	[GO:0009409] response to cold	ANN3_ANNAT3__annexin 3
At2g42530	[GO:0009409] response to cold	COR15B__cold regulated 15b
At3g14210	[GO:0009409] response to cold	ESM1__epithiospecifier modifier 1
At1g35310	[GO:0009607] response to biotic stimulus	MLP168__MLP-like protein 168
At1g70890	[GO:0009607] response to biotic stimulus	MLP43__MLP-like protein 43
At5g52750	[GO:0009814] defense response, incompatible interaction	Heavy metal transport/detoxification superfamily protein
At4g23320	[GO:0009814] defense response, incompatible interaction	CRK24__cysteine-rich RLK (RECEPTOR-like protein kinase) 24
At1g35710	[GO:0009814] defense response, incompatible interaction	Protein kinase family protein with leucine-rich repeat domain
At1g32540	[GO:0009814] defense response, incompatible interaction	LOL1__lsd one like 1
At1g21250	[GO:0009814] defense response, incompatible interaction	PRO25_WAK1__cell wall-associated kinase
At4g36430	[GO:0051707] response to other organism	Peroxidase superfamily protein
At3g50480	[GO:0051707] response to other organism	HR4__homolog of RPW8 4
At3g11480	[GO:0051707] response to other organism	ATBSMT1_BSMT1__S-adenosyl-L-methionine-dependent methyltransferases superfamily protein
At1g62380	[GO:0006972] hyperosmotic response	ACO2_ATACO2__ACC oxidase 2
At5g20830	[GO:0009413] response to flooding	ASUS1_atsus1_SUS1__sucrose synthase 1
At2g14560	[GO:0042742] defense response to bacterium	LURP1__Protein of unknown function (DUF567)
At5g52640	[GO:0042742] defense response to bacterium	ATHS83_AtHsp90-1_ATHSP90.1_HSP81-1_HSP81.1_HSP83_HSP90.1__heat shock protein 90.1
At4g14400	[GO:0009816] defense response to bacterium, incompatible interaction	ACD6__ankyrin repeat family protein
At4g13770	[GO:0009411] response to UV	CYP83A1_REF2__cytochrome P450, family 83, subfamily A, polypeptide 1
At4g00020	[GO:0010212] response to ionizing radiation	BRCA2(IV)_BRCA2A_EDA20_MEE43__BREAST CANCER 2 like 2A
At5g51810	[GO:0080167] response to karrikin	AT2353_ATGA20OX2_GA20OX2__gibberellin 20 oxidase 2
At1g06520	[GO:0080167] response to karrikin	ATGPAT1_GPAT1__glycerol-3-phosphate acyltransferase 1
At3g60290	[GO:0080167] response to karrikin	2-oxoglutarate (2OG) and Fe(II)-dependent oxygenase superfamily protein
At5g20250	[GO:0080167] response to karrikin	DIN10_RS6__Raffinose synthase family protein
At5g53660	[GO:0080167] response to karrikin	AtGRF7_GRF7__growth-regulating factor 7
At3g13790	[GO:0080167] response to karrikin	ATBFRUCT1_ATCWINV1__Glycosyl hydrolases family 32 protein
At1g05680	[GO:0080167] response to karrikin	UGT74E2__Uridine diphosphate glycosyltransferase 74E2
At2g44460	[GO:0080167] response to karrikin	BGLU28__beta glucosidase 28
At1g70310	[GO:0009616] virus induced gene silencing	SPDS2__spermidine synthase 2
At5g08430	[GO:0009616] virus induced gene silencing	SWIB/MDM2 domain;Plus-3;GYF
At5g08560	[GO:0009630] gravitropism	transducin family protein / WD-40 repeat family protein
At2g41100	[GO:0009652] thigmotropism	ATCAL4_TCH3__Calcium-binding EF hand family protein
At1g20440	[GO:0006970] response to osmotic stress	AtCOR47_COR47_RD17__cold-regulated 47
At3g03670	[GO:0071456] cellular response to hypoxia	Peroxidase superfamily protein
At5g52760	[GO:0009595] detection of biotic stimulus	Copper transport protein family
At4g33050	[GO:0002831] regulation of response to biotic stimulus	EDA39__calmodulin-binding family protein
At1g59870	[GO:0002831] regulation of response to biotic stimulus	ABCG36_ATABCG36_ATPDR8_PDR8_PEN3__ABC-2 and Plant PDR ABC-type transporter family protein
At4g39130	[GO:0009415] response to water stimulus	Dehydrin family protein
At2g21490	[GO:0009415] response to water stimulus	LEA__dehydrin LEA
At5g20230	[GO:0009646] response to absence of light	ATBCB_BCB_BCB_SAG14__blue-copper-binding protein
At2g24210	[GO:0080027] response to herbivore	TPS10__terpene synthase 10
At4g16740	[GO:0080027] response to herbivore	ATTPS03_TPS03__terpene synthase 03
At3g58990	[GO:0009316] 3-isopropylmalate dehydratase complex	IPMI1__isopropylmalate isomerase 1
At2g43100	[GO:0009316] 3-isopropylmalate dehydratase complex	ATLEUD1_IPMI2__isopropylmalate isomerase 2
At1g67330	[GO:0005768] endosome	Protein of unknown function (DUF579)
At4g09020	[GO:0009569] chloroplast starch grain	ATISA3_ISA3__isoamylase 3
At3g23840	[GO:0009535] chloroplast thylakoid membrane	HXXXD-type acyl-transferase family protein
At1g75300	[GO:0005737] cytoplasm	NmrA-like negative transcriptional regulator family protein
At1g60740 At1g65970	[GO:0005737] cytoplasm
At4g03290	[GO:0005737] cytoplasm	EF hand calcium-binding protein family
At1g12070	[GO:0005737] cytoplasm	Immunoglobulin E-set superfamily protein
At5g59370	[GO:0005737] cytoplasm	ACT4__actin 4
At4g01470	[GO:0005737] cytoplasm	ATTIP1.3_GAMMA-TIP3_TIP1;3__tonoplast intrinsic protein 1;3
At3g42640	[GO:0005737] cytoplasm	AHA8_HA8__H(+)-ATPase 8
At3g61230	[GO:0005737] cytoplasm	PLIM2c__GATA type zinc finger transcription factor family protein
At1g20450	[GO:0005737] cytoplasm	ERD10_LTI29_LTI45__Dehydrin family protein
At4g38950	[GO:0005737] cytoplasm	ATP binding microtubule motor family protein
At5g51810	[GO:0005737] cytoplasm	AT2353_ATGA20OX2_GA20OX2__gibberellin 20 oxidase 2
At1g62450	[GO:0005737] cytoplasm	Immunoglobulin E-set superfamily protein
At1g26320	[GO:0005737] cytoplasm	Zinc-binding dehydrogenase family protein
At1g49450	[GO:0005737] cytoplasm	Transducin/WD40 repeat-like superfamily protein
At2g26490	[GO:0005737] cytoplasm	Transducin/WD40 repeat-like superfamily protein
At5g37810 At5g37820	[GO:0005737] cytoplasm
At3g03080	[GO:0005737] cytoplasm	Zinc-binding dehydrogenase family protein
At2g30540	[GO:0005737] cytoplasm	Thioredoxin superfamily protein
At5g17880	[GO:0005737] cytoplasm	CSA1__disease resistance protein (TIR-NBS-LRR class)
At4g37150	[GO:0005737] cytoplasm	ATMES9_MES9__methyl esterase 9
At5g08380	[GO:0005737] cytoplasm	AGAL1_AtAGAL1__alpha-galactosidase 1
At5g08560	[GO:0005737] cytoplasm	transducin family protein / WD-40 repeat family protein
At4g37610	[GO:0005737] cytoplasm	BT5__BTB and TAZ domain protein 5
At1g76040	[GO:0005737] cytoplasm	CPK29__calcium-dependent protein kinase 29
At5g48180	[GO:0005737] cytoplasm	NSP5__nitrile specifier protein 5
At2g24850	[GO:0005737] cytoplasm	TAT_TAT3__tyrosine aminotransferase 3
At3g22740	[GO:0005737] cytoplasm	HMT3__homocysteine S-methyltransferase 3
At3g03430	[GO:0005737] cytoplasm	Calcium-binding EF-hand family protein
At2g07560	[GO:0005737] cytoplasm	AHA6_HA6__H(+)-ATPase 6
At5g17480	[GO:0005737] cytoplasm	APC1_PC1__pollen calcium-binding protein 1
At2g45800	[GO:0005737] cytoplasm	PLIM2a__GATA type zinc finger transcription factor family protein
At5g27980	[GO:0005737] cytoplasm	Seed maturation protein
At5g04180	[GO:0005737] cytoplasm	ACA3_ATACA3__alpha carbonic anhydrase 3
At1g26480	[GO:0005737] cytoplasm	GF14 IOTA_GRF12__general regulatory factor 12
At1g24620	[GO:0005737] cytoplasm	EF hand calcium-binding protein family
At1g35910	[GO:0005737] cytoplasm	TPPD__Haloacid dehalogenase-like hydrolase (HAD) superfamily protein
At2g38240	[GO:0005737] cytoplasm	2-oxoglutarate (2OG) and Fe(II)-dependent oxygenase superfamily protein
At4g39670	[GO:0005737] cytoplasm	Glycolipid transfer protein (GLTP) family protein
At4g23600	[GO:0005737] cytoplasm	CORI3_JR2__Tyrosine transaminase family protein
At3g13610	[GO:0005737] cytoplasm	2-oxoglutarate (2OG) and Fe(II)-dependent oxygenase superfamily protein
At3g60290	[GO:0005737] cytoplasm	2-oxoglutarate (2OG) and Fe(II)-dependent oxygenase superfamily protein
At1g79910	[GO:0005737] cytoplasm	Regulator of Vps4 activity in the MVB pathway protein
At4g37520 At4g37530	[GO:0005737] cytoplasm
At4g38740	[GO:0005737] cytoplasm	ROC1__rotamase CYP 1
At5g20250	[GO:0005737] cytoplasm	DIN10_RS6__Raffinose synthase family protein
At3g02040	[GO:0005737] cytoplasm	AtGDPD1_GDPD1_SRG3__senescence-related gene 3
At1g56300	[GO:0005737] cytoplasm	Chaperone DnaJ-domain superfamily protein
At1g19640	[GO:0005737] cytoplasm	JMT__jasmonic acid carboxyl methyltransferase
At4g33050	[GO:0005737] cytoplasm	EDA39__calmodulin-binding family protein
At1g55450	[GO:0005737] cytoplasm	S-adenosyl-L-methionine-dependent methyltransferases superfamily protein
At5g38130	[GO:0005737] cytoplasm	HXXXD-type acyl-transferase family protein
At1g28710	[GO:0005737] cytoplasm	Nucleotide-diphospho-sugar transferase family protein
At2g02930 At4g02520	[GO:0005737] cytoplasm
At1g72900	[GO:0005737] cytoplasm	Toll-Interleukin-Resistance (TIR) domain-containing protein
At2g41870	[GO:0005737] cytoplasm	Remorin family protein
At3g03990	[GO:0005737] cytoplasm	alpha/beta-Hydrolases superfamily protein
At1g19540	[GO:0005737] cytoplasm	NmrA-like negative transcriptional regulator family protein
At1g73600 At1g73602	[GO:0005737] cytoplasm
At1g75780	[GO:0005737] cytoplasm	TUB1__tubulin beta-1 chain
At5g52640	[GO:0005737] cytoplasm	ATHS83_AtHsp90-1_ATHSP90.1_HSP81-1_HSP81.1_HSP83_HSP90.1__heat shock protein 90.1
At1g78440	[GO:0005737] cytoplasm	ATGA2OX1_GA2OX1__Arabidopsis thaliana gibberellin 2-oxidase 1
At5g17540	[GO:0005737] cytoplasm	HXXXD-type acyl-transferase family protein
At3g03480	[GO:0005737] cytoplasm	CHAT__acetyl CoA:(Z)-3-hexen-1-ol acetyltransferase
At5g44400	[GO:0005737] cytoplasm	FAD-binding Berberine family protein
At5g26340	[GO:0005737] cytoplasm	ATSTP13_MSS1_STP13__Major facilitator superfamily protein
At1g62380	[GO:0005737] cytoplasm	ACO2_ATACO2__ACC oxidase 2
At1g14870 At1g14880	[GO:0005737] cytoplasm
At5g26220	[GO:0005737] cytoplasm	ChaC-like family protein
At4g16990	[GO:0005737] cytoplasm	RLM3__disease resistance protein (TIR-NBS class), putative
At3g04210	[GO:0005737] cytoplasm	Disease resistance protein (TIR-NBS class)
At1g12010	[GO:0005737] cytoplasm	2-oxoglutarate (2OG) and Fe(II)-dependent oxygenase superfamily protein
At3g14210	[GO:0022626] cytosolic ribosome	ESM1__epithiospecifier modifier 1
ATCG00500	[GO:0009329] acetate CoA-transferase complex	ACCD__acetyl-CoA carboxylase carboxyl transferase subunit beta
At1g25240	[GO:0030118] clathrin coat	ENTH/VHS/GAT family protein
At1g68110	[GO:0030118] clathrin coat	ENTH/ANTH/VHS superfamily protein
At3g46520	[GO:0009570] chloroplast stroma	ACT12__actin-12
At2g42530	[GO:0009570] chloroplast stroma	COR15B__cold regulated 15b
At3g01290	[GO:0005774] vacuolar membrane	AtHIR2_HIR2__SPFH/Band 7/PHB domain-containing membrane-associated protein family
At1g80660	[GO:0005774] vacuolar membrane	AHA9_HA9__H(+)-ATPase 9
At2g41100	[GO:0005774] vacuolar membrane	ATCAL4_TCH3__Calcium-binding EF hand family protein
At3g12580	[GO:0005774] vacuolar membrane	ATHSP70_HSP70__heat shock protein 70
At1g59870	[GO:0005774] vacuolar membrane	ABCG36_ATABCG36_ATPDR8_PDR8_PEN3__ABC-2 and Plant PDR ABC-type transporter family protein
At4g22690 At4g22710	[GO:0005774] vacuolar membrane
At1g54570	[GO:0010287] plastoglobule	Esterase/lipase/thioesterase family protein
At2g25890	[GO:0012511] monolayer-surrounded lipid storage body	Oleosin family protein
At5g20230	[GO:0005773] vacuole	ATBCB_BCB_BCB_SAG14__blue-copper-binding protein
At4g24640	[GO:0005773] vacuole	APPB1__Plant invertase/pectin methylesterase inhibitor superfamily protein
At1g71880	[GO:0005773] vacuole	ATSUC1_SUC1__sucrose-proton symporter 1
At1g21250	[GO:0005773] vacuole	PRO25_WAK1__cell wall-associated kinase
At2g38760	[GO:0005773] vacuole	ANN3_ANNAT3__annexin 3
At3g57260	[GO:0005773] vacuole	AtPR2_BG2_BGL2_PR-2_PR2__beta-1,3-glucanase 2
At2g38940 At3g54700	[GO:0005773] vacuole
At1g75040	[GO:0005773] vacuole	PR-5_PR5__pathogenesis-related gene 5
At1g33700	[GO:0005773] vacuole	Beta-glucosidase, GBA2 type family protein
At2g41510	[GO:0005773] vacuole	ATCKX1_CKX1__cytokinin oxidase/dehydrogenase 1
At4g27830	[GO:0005773] vacuole	BGLU10__beta glucosidase 10
At5g23820	[GO:0005773] vacuole	MD-2-related lipid recognition domain-containing protein
At5g12110	[GO:0005853] eukaryotic translation elongation factor 1 complex	Glutathione S-transferase, C-terminal-like;Translation elongation factor EF1B/ribosomal protein S6
At5g24240	[GO:0005777] peroxisome	Phosphatidylinositol 3- and 4-kinase ;Ubiquitin family protein
At1g65880	[GO:0005777] peroxisome	BZO1__benzoyloxyglucosinolate 1
At2g33460	[GO:0010005] cortical microtubule, transverse to long axis	RIC1__ROP-interactive CRIB motif-containing protein 1
At3g17630	[GO:0005770] late endosome	ATCHX19_CHX19__cation/H+ exchanger 19
At4g27440	[GO:0009941] chloroplast envelope	PORB__protochlorophyllide oxidoreductase B
At1g52570	[GO:0009941] chloroplast envelope	PLDALPHA2__phospholipase D alpha 2
At3g28220	[GO:0009941] chloroplast envelope	TRAF-like family protein
At2g18660	[GO:0010230] alternative respiration	AtPNP-A_PNP-A__plant natriuretic peptide A
ATCG01050	[GO:0042773] ATP synthesis coupled electron transport	NDHD__NADH-Ubiquinone/plastoquinone (complex I) protein
At4g27440	[GO:0019684] photosynthesis, light reaction	PORB__protochlorophyllide oxidoreductase B
At3g45640	[GO:0019684] photosynthesis, light reaction	ATMAPK3_ATMPK3_MPK3__mitogen-activated protein kinase 3
ATCG00500	[GO:0019684] photosynthesis, light reaction	ACCD__acetyl-CoA carboxylase carboxyl transferase subunit beta
ATCG00210	[GO:0006091] generation of precursor metabolites and energy	YCF6__electron transporter, transferring electrons within cytochrome b6/f complex of photosystem IIs
ATCG00360	[GO:0048564] photosystem I assembly	YCF3__Tetratricopeptide repeat (TPR)-like superfamily protein
At1g20440	[GO:0006096] glycolysis	AtCOR47_COR47_RD17__cold-regulated 47
At1g62380	[GO:0006096] glycolysis	ACO2_ATACO2__ACC oxidase 2
ATCG00600	[GO:0010207] photosystem II assembly	PETG
ATCG00700	[GO:0010207] photosystem II assembly	PSBN__photosystem II reaction center protein N
ATCG01080	[GO:0045333] cellular respiration	NDHG__NADH:ubiquinone/plastoquinone oxidoreductase, chain 6
At4g02250	[GO:0046910] pectinesterase inhibitor activity	Plant invertase/pectin methylesterase inhibitor superfamily protein
At1g10770	[GO:0046910] pectinesterase inhibitor activity	Plant invertase/pectin methylesterase inhibitor superfamily protein
At1g70720	[GO:0046910] pectinesterase inhibitor activity	Plant invertase/pectin methylesterase inhibitor superfamily protein
At3g62180	[GO:0046910] pectinesterase inhibitor activity	Plant invertase/pectin methylesterase inhibitor superfamily protein
At3g17220	[GO:0046910] pectinesterase inhibitor activity	ATPMEI2_PMEI2__pectin methylesterase inhibitor 2
At1g62770	[GO:0046910] pectinesterase inhibitor activity	Plant invertase/pectin methylesterase inhibitor superfamily protein
At3g57040	[GO:0000156] two-component response regulator activity	ARR9_ATRR4__response regulator 9
At5g24470	[GO:0000156] two-component response regulator activity	APRR5_PRR5__pseudo-response regulator 5
At5g26700	[GO:0045735] nutrient reservoir activity	RmlC-like cupins superfamily protein
At3g25170	[GO:0004871] signal transducer activity	RALFL26__ralf-like 26
At5g64330	[GO:0004871] signal transducer activity	JK218_NPH3_RPT3__Phototropic-responsive NPH3 family protein
At3g25165	[GO:0004871] signal transducer activity	RALFL25__ralf-like 25
At3g15570	[GO:0004871] signal transducer activity	Phototropic-responsive NPH3 family protein
ATCG00210	[GO:0045158] electron transporter, transferring electrons within cytochrome b6/f complex of photosystem II activity	YCF6__electron transporter, transferring electrons within cytochrome b6/f complex of photosystem IIs
At2g45580	[GO:0009055] electron carrier activity	CYP76C3__cytochrome P450, family 76, subfamily C, polypeptide 3
At5g52400	[GO:0009055] electron carrier activity	CYP715A1__cytochrome P450, family 715, subfamily A, polypeptide 1
At2g29090	[GO:0009055] electron carrier activity	CYP707A2__cytochrome P450, family 707, subfamily A, polypeptide 2
At2g30540	[GO:0009055] electron carrier activity	Thioredoxin superfamily protein
At5g20230	[GO:0009055] electron carrier activity	ATBCB_BCB_BCB_SAG14__blue-copper-binding protein
At1g11770	[GO:0009055] electron carrier activity	FAD-binding Berberine family protein
At3g44970	[GO:0009055] electron carrier activity	Cytochrome P450 superfamily protein
At4g31500	[GO:0009055] electron carrier activity	ATR4_CYP83B1_RED1_RNT1_SUR2__cytochrome P450, family 83, subfamily B, polypeptide 1
At1g77760	[GO:0009055] electron carrier activity	GNR1_NIA1_NR1__nitrate reductase 1
At4g22690 At4g22710	[GO:0009055] electron carrier activity
At4g13770	[GO:0009055] electron carrier activity	CYP83A1_REF2__cytochrome P450, family 83, subfamily A, polypeptide 1
At5g44400	[GO:0009055] electron carrier activity	FAD-binding Berberine family protein
At4g19380	[GO:0009055] electron carrier activity	Long-chain fatty alcohol dehydrogenase family protein
At4g39950	[GO:0009055] electron carrier activity	CYP79B2__cytochrome P450, family 79, subfamily B, polypeptide 2
At3g50660	[GO:0009055] electron carrier activity	CLM_CYP90B1_DWF4_PSC1_SAV1_SNP2__Cytochrome P450 superfamily protein
At1g33720 At1g33730	[GO:0009055] electron carrier activity
At3g25180	[GO:0009055] electron carrier activity	CYP82G1__cytochrome P450, family 82, subfamily G, polypeptide 1
At1g12070	[GO:0005094] Rho GDP-dissociation inhibitor activity	Immunoglobulin E-set superfamily protein
At1g62450	[GO:0005094] Rho GDP-dissociation inhibitor activity	Immunoglobulin E-set superfamily protein
At5g08550	[GO:0030371] translation repressor activity	ILP1__GC-rich sequence DNA-binding factor-like protein
At2g02140	[GO:0030414] peptidase inhibitor activity	LCR72_PDF2.6__low-molecular-weight cysteine-rich 72
At2g47050	[GO:0004857] enzyme inhibitor activity	Plant invertase/pectin methylesterase inhibitor superfamily protein
At3g62170	[GO:0004857] enzyme inhibitor activity	VGDH2__VANGUARD 1 homolog 2
At1g47960	[GO:0004857] enzyme inhibitor activity	ATC/VIF1_C/VIF1__cell wall / vacuolar inhibitor of fructosidase 1
At5g46940	[GO:0004857] enzyme inhibitor activity	Plant invertase/pectin methylesterase inhibitor superfamily protein
At2g26450	[GO:0004857] enzyme inhibitor activity	Plant invertase/pectin methylesterase inhibitor superfamily
At2g10970	[GO:0004857] enzyme inhibitor activity	Plant invertase/pectin methylesterase inhibitor superfamily protein
At2g47030 At2g47040	[GO:0004857] enzyme inhibitor activity
At4g24640	[GO:0004857] enzyme inhibitor activity	APPB1__Plant invertase/pectin methylesterase inhibitor superfamily protein
At2g47550	[GO:0004857] enzyme inhibitor activity	Plant invertase/pectin methylesterase inhibitor superfamily
At1g60740 At1g65970	[GO:0016209] antioxidant activity
At4g37610	[GO:0003712] transcription cofactor activity	BT5__BTB and TAZ domain protein 5
At2g45580	[GO:0020037] heme binding	CYP76C3__cytochrome P450, family 76, subfamily C, polypeptide 3
At5g47000	[GO:0020037] heme binding	Peroxidase superfamily protein
At5g52400	[GO:0020037] heme binding	CYP715A1__cytochrome P450, family 715, subfamily A, polypeptide 1
At5g64120	[GO:0020037] heme binding	Peroxidase superfamily protein
At4g36430	[GO:0020037] heme binding	Peroxidase superfamily protein
At4g17690	[GO:0020037] heme binding	Peroxidase superfamily protein
At4g37520 At4g37530	[GO:0020037] heme binding
At3g44970	[GO:0020037] heme binding	Cytochrome P450 superfamily protein
At4g31500	[GO:0020037] heme binding	ATR4_CYP83B1_RED1_RNT1_SUR2__cytochrome P450, family 83, subfamily B, polypeptide 1
At1g77760	[GO:0020037] heme binding	GNR1_NIA1_NR1__nitrate reductase 1
At4g22690 At4g22710	[GO:0020037] heme binding
At5g19880	[GO:0020037] heme binding	Peroxidase superfamily protein
At4g11290	[GO:0020037] heme binding	Peroxidase superfamily protein
At3g03670	[GO:0020037] heme binding	Peroxidase superfamily protein
At4g13770	[GO:0020037] heme binding	CYP83A1_REF2__cytochrome P450, family 83, subfamily A, polypeptide 1
At5g58390	[GO:0020037] heme binding	Peroxidase superfamily protein
At4g39950	[GO:0020037] heme binding	CYP79B2__cytochrome P450, family 79, subfamily B, polypeptide 2
At1g33720 At1g33730	[GO:0020037] heme binding
At1g75780	[GO:0005525] GTP binding	TUB1__tubulin beta-1 chain
At5g54840	[GO:0005525] GTP binding	ATSGP1_SGP1__Ras-related small GTP-binding family protein
At1g55570	[GO:0005507] copper ion binding	sks12__SKU5 similar 12
At3g13390	[GO:0005507] copper ion binding	sks11__SKU5 similar 11
At5g20230	[GO:0005507] copper ion binding	ATBCB_BCB_BCB_SAG14__blue-copper-binding protein
At2g38080	[GO:0005507] copper ion binding	ATLMCO4_IRX12_LAC4_LMCO4__Laccase/Diphenol oxidase family protein
At1g18140	[GO:0005507] copper ion binding	ATLAC1_LAC1__laccase 1
At1g62380	[GO:0005507] copper ion binding	ACO2_ATACO2__ACC oxidase 2
At4g12530	[GO:0008289] lipid binding	Bifunctional inhibitor/lipid-transfer protein/seed storage 2S albumin superfamily protein
At4g09020	[GO:0043169] cation binding	ATISA3_ISA3__isoamylase 3
At5g64790	[GO:0043169] cation binding	O-Glycosyl hydrolases family 17 protein
At5g56870	[GO:0043169] cation binding	BGAL4__beta-galactosidase 4
At3g26140	[GO:0043169] cation binding	Cellulase (glycosyl hydrolase family 5) protein
At5g20330	[GO:0043169] cation binding	BETAG4__beta-1,3-glucanase 4
At3g57260	[GO:0043169] cation binding	AtPR2_BG2_BGL2_PR-2_PR2__beta-1,3-glucanase 2
At3g52840	[GO:0043169] cation binding	BGAL2__beta-galactosidase 2
At3g10890	[GO:0043169] cation binding	Glycosyl hydrolase superfamily protein
At4g21760	[GO:0043169] cation binding	BGLU47__beta-glucosidase 47
At4g27830	[GO:0043169] cation binding	BGLU10__beta glucosidase 10
At2g44460	[GO:0043169] cation binding	BGLU28__beta glucosidase 28
At3g61230	[GO:0008270] zinc ion binding	PLIM2c__GATA type zinc finger transcription factor family protein
At4g29190	[GO:0008270] zinc ion binding	AtOZF2_OZF2__Zinc finger C-x8-C-x5-C-x3-H type family protein
At1g26320	[GO:0008270] zinc ion binding	Zinc-binding dehydrogenase family protein
At3g03080	[GO:0008270] zinc ion binding	Zinc-binding dehydrogenase family protein
At4g37610	[GO:0008270] zinc ion binding	BT5__BTB and TAZ domain protein 5
At4g26150	[GO:0008270] zinc ion binding	CGA1_GATA22_GNL__cytokinin-responsive gata factor 1
At4g14365	[GO:0008270] zinc ion binding	XBAT34__XB3 ortholog 4 in Arabidopsis thaliana
At2g45800	[GO:0008270] zinc ion binding	PLIM2a__GATA type zinc finger transcription factor family protein
At5g04180	[GO:0008270] zinc ion binding	ACA3_ATACA3__alpha carbonic anhydrase 3
At1g28050	[GO:0008270] zinc ion binding	B-box type zinc finger protein with CCT domain
At4g16640	[GO:0008270] zinc ion binding	Matrixin family protein
At4g28270	[GO:0008270] zinc ion binding	ATRMA2_RMA2__RING membrane-anchor 2
At2g24850	[GO:0030170] pyridoxal phosphate binding	TAT_TAT3__tyrosine aminotransferase 3
At2g02000 At2g02010	[GO:0030170] pyridoxal phosphate binding
At4g23600	[GO:0030170] pyridoxal phosphate binding	CORI3_JR2__Tyrosine transaminase family protein
At1g34040 At1g34060	[GO:0030170] pyridoxal phosphate binding
At4g39670	[GO:0051861] glycolipid binding	Glycolipid transfer protein (GLTP) family protein
At1g25240	[GO:0005543] phospholipid binding	ENTH/VHS/GAT family protein
At4g40080	[GO:0005543] phospholipid binding	ENTH/ANTH/VHS superfamily protein
At1g68110	[GO:0005543] phospholipid binding	ENTH/ANTH/VHS superfamily protein
At5g26700	[GO:0030145] manganese ion binding	RmlC-like cupins superfamily protein
At3g25180	[GO:0019825] oxygen binding	CYP82G1__cytochrome P450, family 82, subfamily G, polypeptide 1
At5g24160	[GO:0050660] flavin adenine dinucleotide binding	SQE6__squalene monoxygenase 6
At1g11770	[GO:0050660] flavin adenine dinucleotide binding	FAD-binding Berberine family protein
At3g56060	[GO:0050660] flavin adenine dinucleotide binding	Glucose-methanol-choline (GMC) oxidoreductase family protein
At5g44400	[GO:0050660] flavin adenine dinucleotide binding	FAD-binding Berberine family protein
At4g19380	[GO:0050660] flavin adenine dinucleotide binding	Long-chain fatty alcohol dehydrogenase family protein
At2g41510	[GO:0050660] flavin adenine dinucleotide binding	ATCKX1_CKX1__cytokinin oxidase/dehydrogenase 1
At3g25810	[GO:0000287] magnesium ion binding	Terpenoid cyclases/Protein prenyltransferases superfamily protein
At1g61120	[GO:0000287] magnesium ion binding	GES_TPS04_TPS4__terpene synthase 04
At2g24210	[GO:0000287] magnesium ion binding	TPS10__terpene synthase 10
At4g16740	[GO:0000287] magnesium ion binding	ATTPS03_TPS03__terpene synthase 03
At5g55250	[GO:0000287] magnesium ion binding	AtIAMT1_IAMT1__IAA carboxylmethyltransferase 1
At2g43570	[GO:0008061] chitin binding	CHI__chitinase, putative
At2g43610	[GO:0008061] chitin binding	Chitinase family protein
At2g43620	[GO:0008061] chitin binding	Chitinase family protein
At3g21180	[GO:0005524] ATP binding	ACA9_ATACA9__autoinhibited Ca(2+)-ATPase 9
At5g59370	[GO:0005524] ATP binding	ACT4__actin 4
At3g42640	[GO:0005524] ATP binding	AHA8_HA8__H(+)-ATPase 8
At3g46520	[GO:0005524] ATP binding	ACT12__actin-12
At2g07040	[GO:0005524] ATP binding	ATPRK2A_PRK2A__Leucine-rich repeat protein kinase family protein
At4g38950	[GO:0005524] ATP binding	ATP binding microtubule motor family protein
At5g16500	[GO:0005524] ATP binding	Protein kinase superfamily protein
At3g20530	[GO:0005524] ATP binding	Protein kinase superfamily protein
At4g18700	[GO:0005524] ATP binding	ATWL4_CIPK12_SnRK3.9_WL4__CBL-interacting protein kinase 12
At2g43230	[GO:0005524] ATP binding	Protein kinase superfamily protein
At5g08470	[GO:0005524] ATP binding	EMB2817_PEX1__peroxisome 1
At3g28540	[GO:0005524] ATP binding	P-loop containing nucleoside triphosphate hydrolases superfamily protein
At4g23240	[GO:0005524] ATP binding	CRK16__cysteine-rich RLK (RECEPTOR-like protein kinase) 16
At4g23320	[GO:0005524] ATP binding	CRK24__cysteine-rich RLK (RECEPTOR-like protein kinase) 24
At4g08850	[GO:0005524] ATP binding	Leucine-rich repeat receptor-like protein kinase family protein
At1g76040	[GO:0005524] ATP binding	CPK29__calcium-dependent protein kinase 29
At4g23220	[GO:0005524] ATP binding	CRK14__cysteine-rich RLK (RECEPTOR-like protein kinase) 14
At4g23140 At4g23160	[GO:0005524] ATP binding
At1g35710	[GO:0005524] ATP binding	Protein kinase family protein with leucine-rich repeat domain
At2g07560	[GO:0005524] ATP binding	AHA6_HA6__H(+)-ATPase 6
At3g53510	[GO:0005524] ATP binding	ABCG20__ABC-2 type transporter family protein
At5g13580	[GO:0005524] ATP binding	ABCG6__ABC-2 type transporter family protein
At3g61160	[GO:0005524] ATP binding	Protein kinase superfamily protein
At4g04540 At4g04570	[GO:0005524] ATP binding
At1g21250	[GO:0005524] ATP binding	PRO25_WAK1__cell wall-associated kinase
At3g45640	[GO:0005524] ATP binding	ATMAPK3_ATMPK3_MPK3__mitogen-activated protein kinase 3
At3g12580	[GO:0005524] ATP binding	ATHSP70_HSP70__heat shock protein 70
At1g59870	[GO:0005524] ATP binding	ABCG36_ATABCG36_ATPDR8_PDR8_PEN3__ABC-2 and Plant PDR ABC-type transporter family protein
At5g52640	[GO:0005524] ATP binding	ATHS83_AtHsp90-1_ATHSP90.1_HSP81-1_HSP81.1_HSP83_HSP90.1__heat shock protein 90.1
At4g23180	[GO:0005524] ATP binding	CRK10_RLK4__cysteine-rich RLK (RECEPTOR-like protein kinase) 10
At5g53660	[GO:0005524] ATP binding	AtGRF7_GRF7__growth-regulating factor 7
At1g08840	[GO:0005524] ATP binding	emb2411__DNA replication helicase, putative
At1g21270	[GO:0005524] ATP binding	WAK2__wall-associated kinase 2
At1g11350	[GO:0005524] ATP binding	CBRLK1_RKS2_SD1-13__S-domain-1 13
At1g09155	[GO:0030246] carbohydrate binding	AtPP2-B15_PP2-B15__phloem protein 2-B15
At2g16730	[GO:0030246] carbohydrate binding	BGAL13__glycosyl hydrolase family 35 protein
At3g12000	[GO:0030246] carbohydrate binding	S-locus related protein SLR1, putative (S1)
At1g62560	[GO:0050661] NADP binding	FMO GS-OX3__flavin-monooxygenase glucosinolate S-oxygenase 3
At4g03290	[GO:0005509] calcium ion binding	EF hand calcium-binding protein family
At1g52570	[GO:0005509] calcium ion binding	PLDALPHA2__phospholipase D alpha 2
At5g08580	[GO:0005509] calcium ion binding	Calcium-binding EF hand family protein
At5g39670	[GO:0005509] calcium ion binding	Calcium-binding EF-hand family protein
At3g03430	[GO:0005509] calcium ion binding	Calcium-binding EF-hand family protein
At5g17480	[GO:0005509] calcium ion binding	APC1_PC1__pollen calcium-binding protein 1
At1g24620	[GO:0005509] calcium ion binding	EF hand calcium-binding protein family
At2g31500	[GO:0005509] calcium ion binding	CPK24__calcium-dependent protein kinase 24
At2g41100	[GO:0005509] calcium ion binding	ATCAL4_TCH3__Calcium-binding EF hand family protein
At2g38760	[GO:0005509] calcium ion binding	ANN3_ANNAT3__annexin 3
At3g50770	[GO:0005509] calcium ion binding	CML41__calmodulin-like 41
At5g52750	[GO:0046872] metal ion binding	Heavy metal transport/detoxification superfamily protein
At5g52760	[GO:0046872] metal ion binding	Copper transport protein family
At3g52780	[GO:0046872] metal ion binding	ATPAP20_PAP20__Purple acid phosphatases superfamily protein
At1g80660	[GO:0046872] metal ion binding	AHA9_HA9__H(+)-ATPase 9
At3g52810	[GO:0046872] metal ion binding	ATPAP21_PAP21__purple acid phosphatase 21
At1g51090	[GO:0046872] metal ion binding	Heavy metal transport/detoxification superfamily protein
At1g13750	[GO:0046872] metal ion binding	Purple acid phosphatases superfamily protein
At3g54800	[GO:0035091] phosphatidylinositol binding	Pleckstrin homology (PH) and lipid-binding START domains-containing protein
At5g51810	[GO:0005506] iron ion binding	AT2353_ATGA20OX2_GA20OX2__gibberellin 20 oxidase 2
At2g29090	[GO:0005506] iron ion binding	CYP707A2__cytochrome P450, family 707, subfamily A, polypeptide 2
At1g78440	[GO:0005506] iron ion binding	ATGA2OX1_GA2OX1__Arabidopsis thaliana gibberellin 2-oxidase 1
At3g50660	[GO:0005506] iron ion binding	CLM_CYP90B1_DWF4_PSC1_SAV1_SNP2__Cytochrome P450 superfamily protein
At4g14690	[GO:0016168] chlorophyll binding	ELIP2__Chlorophyll A-B binding family protein
At3g23840	[GO:0009535] chloroplast thylakoid membrane	HXXXD-type acyl-transferase family protein
At3g46520	[GO:0009570] chloroplast stroma	ACT12__actin-12
At1g54570	[GO:0010287] plastoglobule	Esterase/lipase/thioesterase family protein
At4g27440	[GO:0009534] chloroplast thylakoid	PORB__protochlorophyllide oxidoreductase B
At3g01240	[GO:0009507] chloroplast	unknown protein; FUNCTIONS IN: molecular_function unknown; INVOLVED IN: biological_process unknown; LOCATED IN: endomembrane system; EXPRESSED IN: 11 plant structures; EXPRESSED DURING: L mature pollen stage, M germinated pollen stage, 4 anthesis, C globular stage, petal differentiation and expansion stage; BEST Arabidopsis thaliana protein match is: unknown protein (TAIR:AT3G01230.1); Has 12 Bla…
At2g47050	[GO:0009507] chloroplast	Plant invertase/pectin methylesterase inhibitor superfamily protein
At3g25810	[GO:0009507] chloroplast	Terpenoid cyclases/Protein prenyltransferases superfamily protein
At5g53820	[GO:0009507] chloroplast	Late embryogenesis abundant protein (LEA) family protein
At3g20210	[GO:0009507] chloroplast	DELTA-VPE_DELTAVPE__delta vacuolar processing enzyme
At1g74000	[GO:0009507] chloroplast	SS3__strictosidine synthase 3
At5g46940	[GO:0009507] chloroplast	Plant invertase/pectin methylesterase inhibitor superfamily protein
At4g28040	[GO:0009507] chloroplast	nodulin MtN21 /EamA-like transporter family protein
At1g47280	[GO:0009507] chloroplast	unknown protein; FUNCTIONS IN: molecular_function unknown; INVOLVED IN: biological_process unknown; LOCATED IN: endomembrane system; EXPRESSED IN: 9 plant structures; EXPRESSED DURING: L mature pollen stage, M germinated pollen stage, 4 anthesis, C globular stage, petal differentiation and expansion stage; Has 6 Blast hits to 6 proteins in 2 species: Archae - 0; Bacteria - 0; Metazoa - 0; Fungi -…
At3g25290	[GO:0009507] chloroplast	Auxin-responsive family protein
At1g54870	[GO:0009507] chloroplast	NAD(P)-binding Rossmann-fold superfamily protein
At4g09020	[GO:0009507] chloroplast	ATISA3_ISA3__isoamylase 3
At5g24240	[GO:0009507] chloroplast	Phosphatidylinositol 3- and 4-kinase ;Ubiquitin family protein
At5g19600	[GO:0009507] chloroplast	SULTR3;5__sulfate transporter 3;5
At2g30650	[GO:0009507] chloroplast	ATP-dependent caseinolytic (Clp) protease/crotonase family protein
At3g20530	[GO:0009507] chloroplast	Protein kinase superfamily protein
At3g18220	[GO:0009507] chloroplast	Phosphatidic acid phosphatase (PAP2) family protein
At5g23020	[GO:0009507] chloroplast	IMS2_MAM-L_MAM3__2-isopropylmalate synthase 2
At3g02970	[GO:0009507] chloroplast	EXL6__EXORDIUM like 6
At3g15870	[GO:0009507] chloroplast	Fatty acid desaturase family protein
At2g29090	[GO:0009507] chloroplast	CYP707A2__cytochrome P450, family 707, subfamily A, polypeptide 2
At5g16440	[GO:0009507] chloroplast	IPP1__isopentenyl diphosphate isomerase 1
At1g72520	[GO:0009507] chloroplast	ATLOX4_LOX4__PLAT/LH2 domain-containing lipoxygenase family protein
At1g61120	[GO:0009507] chloroplast	GES_TPS04_TPS4__terpene synthase 04
At1g70890	[GO:0009507] chloroplast	MLP43__MLP-like protein 43
At4g23140 At4g23160	[GO:0009507] chloroplast
At3g28810 At3g28820	[GO:0009507] chloroplast
At2g24210	[GO:0009507] chloroplast	TPS10__terpene synthase 10
At3g28750	[GO:0009507] chloroplast	unknown protein; LOCATED IN: endomembrane system; EXPRESSED IN: 12 plant structures; EXPRESSED DURING: L mature pollen stage, M germinated pollen stage, 4 anthesis, C globular stage, petal differentiation and expansion stage; CONTAINS InterPro DOMAIN/s: Protein of unknown function DUF1216 (InterPro:IPR009605); BEST Arabidopsis thaliana protein match is: unknown protein (TAIR:AT5G39880.1); Has 37 …
At3g62180	[GO:0009507] chloroplast	Plant invertase/pectin methylesterase inhibitor superfamily protein
At3g26860	[GO:0009507] chloroplast	Plant self-incompatibility protein S1 family
At3g20210 At3g20220	[GO:0009507] chloroplast
At4g16740	[GO:0009507] chloroplast	ATTPS03_TPS03__terpene synthase 03
At4g24640	[GO:0009507] chloroplast	APPB1__Plant invertase/pectin methylesterase inhibitor superfamily protein
At4g24380	[GO:0009507] chloroplast	CONTAINS InterPro DOMAIN/s: Serine hydrolase (InterPro:IPR005645); BEST Arabidopsis thaliana protein match is: alpha/beta-Hydrolases superfamily protein (TAIR:AT5G65400.1); Has 35333 Blast hits to 34131 proteins in 2444 species: Archae - 798; Bacteria - 22429; Metazoa - 974; Fungi - 991; Plants - 531; Viruses - 0; Other Eukaryotes - 9610 (source: NCBI BLink).
At3g17630	[GO:0009507] chloroplast	ATCHX19_CHX19__cation/H+ exchanger 19
At3g17220	[GO:0009507] chloroplast	ATPMEI2_PMEI2__pectin methylesterase inhibitor 2
At4g17470	[GO:0009507] chloroplast	alpha/beta-Hydrolases superfamily protein
At4g14690	[GO:0009507] chloroplast	ELIP2__Chlorophyll A-B binding family protein
At5g50720	[GO:0009507] chloroplast	ATHVA22E_HVA22E__HVA22 homologue E
At5g20250	[GO:0009507] chloroplast	DIN10_RS6__Raffinose synthase family protein
At3g50480	[GO:0009507] chloroplast	HR4__homolog of RPW8 4
At3g44510	[GO:0009507] chloroplast	alpha/beta-Hydrolases superfamily protein
At2g38760	[GO:0009507] chloroplast	ANN3_ANNAT3__annexin 3
At5g07010	[GO:0009507] chloroplast	ATST2A_ST2A__sulfotransferase 2A
At3g57260	[GO:0009507] chloroplast	AtPR2_BG2_BGL2_PR-2_PR2__beta-1,3-glucanase 2
At3g44510	[GO:0009507] chloroplast	alpha/beta-Hydrolases superfamily protein
At2g16890	[GO:0009507] chloroplast	UDP-Glycosyltransferase superfamily protein
At1g59870	[GO:0009507] chloroplast	ABCG36_ATABCG36_ATPDR8_PDR8_PEN3__ABC-2 and Plant PDR ABC-type transporter family protein
At4g22690 At4g22710	[GO:0009507] chloroplast
At5g38120	[GO:0009507] chloroplast	4CL8__AMP-dependent synthetase and ligase family protein
At5g23010	[GO:0009507] chloroplast	IMS3_MAM1__methylthioalkylmalate synthase 1
At2g43100	[GO:0009507] chloroplast	ATLEUD1_IPMI2__isopropylmalate isomerase 2
ATCG00500	[GO:0009507] chloroplast	ACCD__acetyl-CoA carboxylase carboxyl transferase subunit beta
At1g29195	[GO:0009507] chloroplast	unknown protein; FUNCTIONS IN: molecular_function unknown; INVOLVED IN: biological_process unknown; LOCATED IN: chloroplast; EXPRESSED IN: 13 plant structures; EXPRESSED DURING: 4 anthesis, C globular stage, 4 leaf senescence stage, petal differentiation and expansion stage; BEST Arabidopsis thaliana protein match is: unknown protein (TAIR:AT2G30230.1); Has 180 Blast hits to 180 proteins in 14 sp…
ATCG00600	[GO:0009507] chloroplast	PETG
At3g04000	[GO:0009507] chloroplast	NAD(P)-binding Rossmann-fold superfamily protein
At3g54770	[GO:0009507] chloroplast	RNA-binding (RRM/RBD/RNP motifs) family protein
At4g39950	[GO:0009507] chloroplast	CYP79B2__cytochrome P450, family 79, subfamily B, polypeptide 2
ATCG01050	[GO:0009507] chloroplast	NDHD__NADH-Ubiquinone/plastoquinone (complex I) protein
At5g42680	[GO:0009507] chloroplast	Protein of unknown function, DUF617
At2g29350	[GO:0009507] chloroplast	SAG13__senescence-associated gene 13
ATCG00210	[GO:0009507] chloroplast	YCF6__electron transporter, transferring electrons within cytochrome b6/f complex of photosystem IIs
At2g31230	[GO:0009507] chloroplast	ATERF15_ERF15__ethylene-responsive element binding factor 15
ATCG00360	[GO:0009507] chloroplast	YCF3__Tetratricopeptide repeat (TPR)-like superfamily protein
ATCG01080	[GO:0009507] chloroplast	NDHG__NADH:ubiquinone/plastoquinone oxidoreductase, chain 6
At4g04830	[GO:0009507] chloroplast	ATMSRB5_MSRB5__methionine sulfoxide reductase B5
At3g25180	[GO:0009507] chloroplast	CYP82G1__cytochrome P450, family 82, subfamily G, polypeptide 1
At1g52570	[GO:0009941] chloroplast envelope	PLDALPHA2__phospholipase D alpha 2
At3g28220	[GO:0009941] chloroplast envelope	TRAF-like family protein
At2g42530	[GO:0009941] chloroplast envelope	COR15B__cold regulated 15b
At3g14210	[GO:0009941] chloroplast envelope	ESM1__epithiospecifier modifier 1
At1g74000	[GO:0009505] plant-type cell wall	SS3__strictosidine synthase 3
At4g32460	[GO:0009505] plant-type cell wall	Protein of unknown function, DUF642
At2g26450	[GO:0009505] plant-type cell wall	Plant invertase/pectin methylesterase inhibitor superfamily
At4g21650	[GO:0009505] plant-type cell wall	Subtilase family protein
At1g21670	[GO:0009505] plant-type cell wall	LOCATED IN: cell wall, plant-type cell wall; EXPRESSED IN: 23 plant structures; EXPRESSED DURING: 14 growth stages; CONTAINS InterPro DOMAIN/s: WD40-like Beta Propeller (InterPro:IPR011659), Six-bladed beta-propeller, TolB-like (InterPro:IPR011042); BEST Arabidopsis thaliana protein match is: DPP6 N-terminal domain-like protein (TAIR:AT1G21680.1); Has 8461 Blast hits to 5060 proteins in 1257 spec…
At2g43570	[GO:0009505] plant-type cell wall	CHI__chitinase, putative
At5g07420	[GO:0009505] plant-type cell wall	Pectin lyase-like superfamily protein
At1g69940 At5g07410	[GO:0009505] plant-type cell wall
At3g07830	[GO:0009505] plant-type cell wall	Pectin lyase-like superfamily protein
At3g17060	[GO:0009505] plant-type cell wall	Pectin lyase-like superfamily protein
At1g21250	[GO:0009505] plant-type cell wall	PRO25_WAK1__cell wall-associated kinase
At1g69530	[GO:0009505] plant-type cell wall	AT-EXP1_ATEXP1_ATEXPA1_ATHEXP ALPHA 1.2_EXP1_EXPA1__expansin A1
At3g03670	[GO:0009505] plant-type cell wall	Peroxidase superfamily protein
At2g39850	[GO:0009505] plant-type cell wall	Subtilisin-like serine endopeptidase family protein
At5g07430	[GO:0005618] cell wall	Pectin lyase-like superfamily protein
At3g62170	[GO:0005618] cell wall	VGDH2__VANGUARD 1 homolog 2
At2g36190	[GO:0005618] cell wall	AtcwINV4_cwINV4__cell wall invertase 4
At1g47960	[GO:0005618] cell wall	ATC/VIF1_C/VIF1__cell wall / vacuolar inhibitor of fructosidase 1
At5g08380	[GO:0005618] cell wall	AGAL1_AtAGAL1__alpha-galactosidase 1
At5g64120	[GO:0005618] cell wall	Peroxidase superfamily protein
At4g36430	[GO:0005618] cell wall	Peroxidase superfamily protein
At2g18660	[GO:0005618] cell wall	AtPNP-A_PNP-A__plant natriuretic peptide A
At5g59120	[GO:0005618] cell wall	ATSBT4.13_SBT4.13__subtilase 4.13
At2g47030 At2g47040	[GO:0005618] cell wall
At4g27580	[GO:0005618] cell wall	unknown protein; FUNCTIONS IN: molecular_function unknown; INVOLVED IN: biological_process unknown; LOCATED IN: mitochondrion, cell wall; EXPRESSED IN: 9 plant structures; EXPRESSED DURING: 6 growth stages; Has 30201 Blast hits to 17322 proteins in 780 species: Archae - 12; Bacteria - 1396; Metazoa - 17338; Fungi - 3422; Plants - 5037; Viruses - 0; Other Eukaryotes - 2996 (source: NCBI BLink).
At4g14130	[GO:0005618] cell wall	XTH15_XTR7__xyloglucan endotransglucosylase/hydrolase 15
At3g12580	[GO:0005618] cell wall	ATHSP70_HSP70__heat shock protein 70
At3g57260	[GO:0005618] cell wall	AtPR2_BG2_BGL2_PR-2_PR2__beta-1,3-glucanase 2
At4g30290	[GO:0005618] cell wall	ATXTH19_XTH19__xyloglucan endotransglucosylase/hydrolase 19
At4g11310 At4g11320	[GO:0005618] cell wall
At4g22690 At4g22710	[GO:0005618] cell wall
At5g52640	[GO:0005618] cell wall	ATHS83_AtHsp90-1_ATHSP90.1_HSP81-1_HSP81.1_HSP83_HSP90.1__heat shock protein 90.1
At2g21140	[GO:0005618] cell wall	ATPRP2_PRP2__proline-rich protein 2
At1g75040	[GO:0005618] cell wall	PR-5_PR5__pathogenesis-related gene 5
At1g20190	[GO:0005618] cell wall	ATEXP11_ATEXPA11_ATHEXP ALPHA 1.14_EXP11_EXPA11__expansin 11
At2g47550	[GO:0005618] cell wall	Plant invertase/pectin methylesterase inhibitor superfamily
At2g41800	[GO:0005618] cell wall	Protein of unknown function, DUF642
At5g44400	[GO:0005618] cell wall	FAD-binding Berberine family protein
At4g37800	[GO:0005618] cell wall	XTH7__xyloglucan endotransglucosylase/hydrolase 7
At5g59810	[GO:0005618] cell wall	ATSBT5.4_SBT5.4__Subtilase family protein
At3g13790	[GO:0005618] cell wall	ATBFRUCT1_ATCWINV1__Glycosyl hydrolases family 32 protein
At1g20150	[GO:0005618] cell wall	Subtilisin-like serine endopeptidase family protein
At1g62380	[GO:0005618] cell wall	ACO2_ATACO2__ACC oxidase 2
At2g04160	[GO:0005618] cell wall	AIR3__Subtilisin-like serine endopeptidase family protein
At1g62380	[GO:0009727] detection of ethylene stimulus	ACO2_ATACO2__ACC oxidase 2
At2g46400	[GO:0010200] response to chitin	ATWRKY46_WRKY46__WRKY DNA-binding protein 46
At4g14365	[GO:0010200] response to chitin	XBAT34__XB3 ortholog 4 in Arabidopsis thaliana
At2g41100	[GO:0010200] response to chitin	ATCAL4_TCH3__Calcium-binding EF hand family protein
At4g33050	[GO:0010200] response to chitin	EDA39__calmodulin-binding family protein
At3g57260	[GO:0010200] response to chitin	AtPR2_BG2_BGL2_PR-2_PR2__beta-1,3-glucanase 2
At1g59870	[GO:0010200] response to chitin	ABCG36_ATABCG36_ATPDR8_PDR8_PEN3__ABC-2 and Plant PDR ABC-type transporter family protein
At2g31230	[GO:0010200] response to chitin	ATERF15_ERF15__ethylene-responsive element binding factor 15
At2g43620	[GO:0010200] response to chitin	Chitinase family protein
At4g13790	[GO:0009733] response to auxin stimulus	SAUR-like auxin-responsive protein family
At4g12410	[GO:0009733] response to auxin stimulus	SAUR-like auxin-responsive protein family
At1g61120	[GO:0009733] response to auxin stimulus	GES_TPS04_TPS4__terpene synthase 04
At4g37610	[GO:0009733] response to auxin stimulus	BT5__BTB and TAZ domain protein 5
At3g25880	[GO:0009733] response to auxin stimulus	NAD(P)-binding Rossmann-fold superfamily protein
At3g43120	[GO:0009733] response to auxin stimulus	SAUR-like auxin-responsive protein family
At5g13220	[GO:0009733] response to auxin stimulus	JAS1_JAZ10_TIFY9__jasmonate-zim-domain protein 10
At5g57420	[GO:0009733] response to auxin stimulus	IAA33__indole-3-acetic acid inducible 33
At4g19690	[GO:0009733] response to auxin stimulus	ATIRT1_IRT1__iron-regulated transporter 1
At2g04160	[GO:0009733] response to auxin stimulus	AIR3__Subtilisin-like serine endopeptidase family protein
At1g20440	[GO:0046686] response to cadmium ion	AtCOR47_COR47_RD17__cold-regulated 47
At4g38740	[GO:0046686] response to cadmium ion	ROC1__rotamase CYP 1
At3g02040	[GO:0046686] response to cadmium ion	AtGDPD1_GDPD1_SRG3__senescence-related gene 3
At3g12580	[GO:0046686] response to cadmium ion	ATHSP70_HSP70__heat shock protein 70
At5g20830	[GO:0046686] response to cadmium ion	ASUS1_atsus1_SUS1__sucrose synthase 1
At2g13680	[GO:0009846] pollen germination	ATGSL02_CALS5_GLS2__callose synthase 5
At1g71880	[GO:0009846] pollen germination	ATSUC1_SUC1__sucrose-proton symporter 1
At5g64330	[GO:0010817] regulation of hormone levels	JK218_NPH3_RPT3__Phototropic-responsive NPH3 family protein
At1g75780	[GO:0010817] regulation of hormone levels	TUB1__tubulin beta-1 chain
At5g54610	[GO:0009751] response to salicylic acid stimulus	ANK__ankyrin
At4g14400	[GO:0009751] response to salicylic acid stimulus	ACD6__ankyrin repeat family protein
At1g21250	[GO:0009751] response to salicylic acid stimulus	PRO25_WAK1__cell wall-associated kinase
At1g76930	[GO:0009751] response to salicylic acid stimulus	ATEXT1_ATEXT4_EXT1_EXT4_ORG5__extensin 4
At1g21270	[GO:0009751] response to salicylic acid stimulus	WAK2__wall-associated kinase 2
At4g27440	[GO:0009723] response to ethylene stimulus	PORB__protochlorophyllide oxidoreductase B
At4g39670	[GO:0009723] response to ethylene stimulus	Glycolipid transfer protein (GLTP) family protein
At3g63010	[GO:0009723] response to ethylene stimulus	ATGID1B_GID1B__alpha/beta-Hydrolases superfamily protein
At5g39610	[GO:0009723] response to ethylene stimulus	ANAC092_ATNAC2_ATNAC6_NAC2_NAC6_ORE1__NAC domain containing protein 6
At5g19880	[GO:0009723] response to ethylene stimulus	Peroxidase superfamily protein
At1g17380	[GO:0009723] response to ethylene stimulus	JAZ5_TIFY11A__jasmonate-zim-domain protein 5
At3g08040	[GO:0010167] response to nitrate	ATFRD3_FRD3_MAN1__MATE efflux family protein
At3g01470 At3g01472	[GO:0010167] response to nitrate
At4g40080	[GO:0010167] response to nitrate	ENTH/ANTH/VHS superfamily protein
At1g78000	[GO:0010167] response to nitrate	SEL1_SULTR1;2__sulfate transporter 1;2
At5g64120	[GO:0010167] response to nitrate	Peroxidase superfamily protein
At3g01290	[GO:0010167] response to nitrate	AtHIR2_HIR2__SPFH/Band 7/PHB domain-containing membrane-associated protein family
At1g67330	[GO:0010167] response to nitrate	Protein of unknown function (DUF579)
At1g32450	[GO:0010167] response to nitrate	NRT1.5__nitrate transporter 1.5
At5g27350	[GO:0010167] response to nitrate	SFP1__Major facilitator superfamily protein
At3g62040	[GO:0010167] response to nitrate	Haloacid dehalogenase-like hydrolase (HAD) superfamily protein
At3g13790	[GO:0010167] response to nitrate	ATBFRUCT1_ATCWINV1__Glycosyl hydrolases family 32 protein
At2g01890	[GO:0010167] response to nitrate	ATPAP8_PAP8__purple acid phosphatase 8
At5g24860	[GO:0009739] response to gibberellin stimulus	ATFPF1_FPF1__flowering promoting factor 1
At5g51810	[GO:0009739] response to gibberellin stimulus	AT2353_ATGA20OX2_GA20OX2__gibberellin 20 oxidase 2
At2g37640	[GO:0009739] response to gibberellin stimulus	ATEXP3_ATEXPA3_ATHEXP ALPHA 1.9_EXP3__Barwin-like endoglucanases superfamily protein
At1g69530	[GO:0009739] response to gibberellin stimulus	AT-EXP1_ATEXP1_ATEXPA1_ATHEXP ALPHA 1.2_EXP1_EXPA1__expansin A1
At2g41660	[GO:0010274] hydrotropism	MIZ1__Protein of unknown function, DUF617
At4g17030	[GO:0019953] sexual reproduction	AT-EXPR_ATEXLB1_ATEXPR1_ATHEXP BETA 3.1_EXLB1_EXPR__expansin-like B1
At5g08560	[GO:0009888] tissue development	transducin family protein / WD-40 repeat family protein
At1g21140	[GO:0010039] response to iron ion	Vacuolar iron transporter (VIT) family protein
At5g04180	[GO:0010037] response to carbon dioxide	ACA3_ATACA3__alpha carbonic anhydrase 3
At3g20210	[GO:0009737] response to abscisic acid stimulus	DELTA-VPE_DELTAVPE__delta vacuolar processing enzyme
At1g20450	[GO:0009737] response to abscisic acid stimulus	ERD10_LTI29_LTI45__Dehydrin family protein
At4g04490	[GO:0009737] response to abscisic acid stimulus	CRK36__cysteine-rich RLK (RECEPTOR-like protein kinase) 36
At3g20210 At3g20220	[GO:0009737] response to abscisic acid stimulus
At4g23600	[GO:0009737] response to abscisic acid stimulus	CORI3_JR2__Tyrosine transaminase family protein
At3g05640	[GO:0009737] response to abscisic acid stimulus	Protein phosphatase 2C family protein
At5g50720	[GO:0009737] response to abscisic acid stimulus	ATHVA22E_HVA22E__HVA22 homologue E
At5g52310	[GO:0009737] response to abscisic acid stimulus	COR78_LTI140_LTI78_RD29A__low-temperature-responsive protein 78 (LTI78) / desiccation-responsive protein 29A (RD29A)
At1g08930	[GO:0009737] response to abscisic acid stimulus	ERD6__Major facilitator superfamily protein
At1g51090	[GO:0009737] response to abscisic acid stimulus	Heavy metal transport/detoxification superfamily protein
At2g38940 At3g54700	[GO:0009737] response to abscisic acid stimulus
At1g49720	[GO:0009737] response to abscisic acid stimulus	ABF1__abscisic acid responsive element-binding factor 1
At3g50970	[GO:0009737] response to abscisic acid stimulus	LTI30_XERO2__dehydrin family protein
At2g47180	[GO:0009737] response to abscisic acid stimulus	AtGolS1_GolS1__galactinol synthase 1
At1g62990	[GO:0010089] xylem development	IXR11_KNAT7__KNOTTED-like homeobox of Arabidopsis thaliana 7
At1g62770	[GO:0010089] xylem development	Plant invertase/pectin methylesterase inhibitor superfamily protein
At2g41510	[GO:0010089] xylem development	ATCKX1_CKX1__cytokinin oxidase/dehydrogenase 1
At2g25890	[GO:0019915] lipid storage	Oleosin family protein
At3g45640	[GO:0043900] regulation of multi-organism process	ATMAPK3_ATMPK3_MPK3__mitogen-activated protein kinase 3
At2g14560	[GO:0043900] regulation of multi-organism process	LURP1__Protein of unknown function (DUF567)
At1g75040	[GO:0043900] regulation of multi-organism process	PR-5_PR5__pathogenesis-related gene 5
At3g17630	[GO:0006885] regulation of pH	ATCHX19_CHX19__cation/H+ exchanger 19
At4g25480	[GO:0007623] circadian rhythm	ATCBF3_CBF3_DREB1A__dehydration response element B1A
At3g46640 At5g59570	[GO:0007623] circadian rhythm
At3g51400	[GO:0007623] circadian rhythm	Arabidopsis protein of unknown function (DUF241)
At4g26150	[GO:0007623] circadian rhythm	CGA1_GATA22_GNL__cytokinin-responsive gata factor 1
At3g57040	[GO:0007623] circadian rhythm	ARR9_ATRR4__response regulator 9
At5g24470	[GO:0007623] circadian rhythm	APRR5_PRR5__pseudo-response regulator 5
At1g28050	[GO:0007623] circadian rhythm	B-box type zinc finger protein with CCT domain
At4g16146	[GO:0007623] circadian rhythm	cAMP-regulated phosphoprotein 19-related protein
At5g08330	[GO:0042752] regulation of circadian rhythm	AtTCP11_TCP11__TCP family transcription factor
At1g72520	[GO:0040007] growth	ATLOX4_LOX4__PLAT/LH2 domain-containing lipoxygenase family protein
At2g35290	[GO:0009741] response to brassinosteroid stimulus	unknown protein; Has 39 Blast hits to 39 proteins in 10 species: Archae - 0; Bacteria - 0; Metazoa - 0; Fungi - 0; Plants - 39; Viruses - 0; Other Eukaryotes - 0 (source: NCBI BLink).
At3g50660	[GO:0009741] response to brassinosteroid stimulus	CLM_CYP90B1_DWF4_PSC1_SAV1_SNP2__Cytochrome P450 superfamily protein
At5g57810	[GO:0007568] aging	TET15__tetraspanin15
At5g20250	[GO:0007568] aging	DIN10_RS6__Raffinose synthase family protein
At2g29350	[GO:0007568] aging	SAG13__senescence-associated gene 13
At4g14690	[GO:0009744] response to sucrose stimulus	ELIP2__Chlorophyll A-B binding family protein
At3g15030	[GO:0045962] positive regulation of development, heterochronic	MEE35_TCP4__TCP family transcription factor 4
At1g19890	[GO:0009567] double fertilization forming a zygote and endosperm	ATMGH3_MGH3__male-gamete-specific histone H3
At4g00050	[GO:0009567] double fertilization forming a zygote and endosperm	UNE10__basic helix-loop-helix (bHLH) DNA-binding superfamily protein
At3g27810	[GO:0009753] response to jasmonic acid stimulus	ATMYB21_ATMYB3_MYB21__myb domain protein 21
At3g27810	[GO:0009753] response to jasmonic acid stimulus	ATMYB21_ATMYB3_MYB21__myb domain protein 21
At2g24850	[GO:0009753] response to jasmonic acid stimulus	TAT_TAT3__tyrosine aminotransferase 3
At5g40350	[GO:0009753] response to jasmonic acid stimulus	AtMYB24_MYB24__myb domain protein 24
At2g24210	[GO:0009753] response to jasmonic acid stimulus	TPS10__terpene synthase 10
At1g52890	[GO:0009753] response to jasmonic acid stimulus	ANAC019_NAC019__NAC domain containing protein 19
At3g06490	[GO:0009753] response to jasmonic acid stimulus	AtMYB108_BOS1_MYB108__myb domain protein 108
At5g20230	[GO:0009753] response to jasmonic acid stimulus	ATBCB_BCB_BCB_SAG14__blue-copper-binding protein
At4g16740	[GO:0009753] response to jasmonic acid stimulus	ATTPS03_TPS03__terpene synthase 03
At4g24380	[GO:0009753] response to jasmonic acid stimulus	CONTAINS InterPro DOMAIN/s: Serine hydrolase (InterPro:IPR005645); BEST Arabidopsis thaliana protein match is: alpha/beta-Hydrolases superfamily protein (TAIR:AT5G65400.1); Has 35333 Blast hits to 34131 proteins in 2444 species: Archae - 798; Bacteria - 22429; Metazoa - 974; Fungi - 991; Plants - 531; Viruses - 0; Other Eukaryotes - 9610 (source: NCBI BLink).
At1g19640	[GO:0009753] response to jasmonic acid stimulus	JMT__jasmonic acid carboxyl methyltransferase
At5g07010	[GO:0009753] response to jasmonic acid stimulus	ATST2A_ST2A__sulfotransferase 2A
At5g17300	[GO:0009753] response to jasmonic acid stimulus	RVE1__Homeodomain-like superfamily protein
At3g50760	[GO:0009753] response to jasmonic acid stimulus	GATL2__galacturonosyltransferase-like 2
At4g12030	[GO:0009753] response to jasmonic acid stimulus	BASS5_BAT5__bile acid transporter 5
At5g60890	[GO:0009753] response to jasmonic acid stimulus	ATMYB34_ATR1_MYB34__myb domain protein 34
At3g11480	[GO:0009753] response to jasmonic acid stimulus	ATBSMT1_BSMT1__S-adenosyl-L-methionine-dependent methyltransferases superfamily protein
At2g22860	[GO:0008283] cell proliferation	ATPSK2_PSK2__phytosulfokine 2 precursor
At1g04240	[GO:0010583] response to cyclopentenone	IAA3_SHY2__AUX/IAA transcriptional regulator family protein
At2g38240	[GO:0010583] response to cyclopentenone	2-oxoglutarate (2OG) and Fe(II)-dependent oxygenase superfamily protein
At3g13610	[GO:0010583] response to cyclopentenone	2-oxoglutarate (2OG) and Fe(II)-dependent oxygenase superfamily protein
At4g28640	[GO:0010583] response to cyclopentenone	IAA11__indole-3-acetic acid inducible 11
At5g12110	[GO:0010583] response to cyclopentenone	Glutathione S-transferase, C-terminal-like;Translation elongation factor EF1B/ribosomal protein S6
At3g04000	[GO:0010583] response to cyclopentenone	NAD(P)-binding Rossmann-fold superfamily protein
At1g05680	[GO:0010583] response to cyclopentenone	UGT74E2__Uridine diphosphate glycosyltransferase 74E2
At3g21180	[GO:0007338] single fertilization	ACA9_ATACA9__autoinhibited Ca(2+)-ATPase 9
At5g52640	[GO:0046685] response to arsenic-containing substance	ATHS83_AtHsp90-1_ATHSP90.1_HSP81-1_HSP81.1_HSP83_HSP90.1__heat shock protein 90.1
At5g18290	[GO:0046685] response to arsenic-containing substance	SIP1;2_SIP1B__Aquaporin-like superfamily protein
At1g68600	[GO:0010044] response to aluminum ion	Aluminium activated malate transporter family protein
At4g00910	[GO:0010044] response to aluminum ion	Aluminium activated malate transporter family protein
At1g29660	[GO:0009750] response to fructose stimulus	GDSL-like Lipase/Acylhydrolase superfamily protein
At1g44800	[GO:0080144] amino acid homeostasis	nodulin MtN21 /EamA-like transporter family protein
At5g26220	[GO:0010288] response to lead ion	ChaC-like family protein
At5g52760	[GO:0009581] detection of external stimulus	Copper transport protein family
At1g56300	[GO:0006457] protein folding	Chaperone DnaJ-domain superfamily protein
At5g52640	[GO:0006457] protein folding	ATHS83_AtHsp90-1_ATHSP90.1_HSP81-1_HSP81.1_HSP83_HSP90.1__heat shock protein 90.1
At5g08330	[GO:0035304] regulation of protein dephosphorylation	AtTCP11_TCP11__TCP family transcription factor
At5g52760	[GO:0035304] regulation of protein dephosphorylation	Copper transport protein family
At1g75040	[GO:0035304] regulation of protein dephosphorylation	PR-5_PR5__pathogenesis-related gene 5
At2g07040	[GO:0006468] protein phosphorylation	ATPRK2A_PRK2A__Leucine-rich repeat protein kinase family protein
At5g16500	[GO:0006468] protein phosphorylation	Protein kinase superfamily protein
At3g20530	[GO:0006468] protein phosphorylation	Protein kinase superfamily protein
At4g18700	[GO:0006468] protein phosphorylation	ATWL4_CIPK12_SnRK3.9_WL4__CBL-interacting protein kinase 12
At2g43230	[GO:0006468] protein phosphorylation	Protein kinase superfamily protein
At4g23240	[GO:0006468] protein phosphorylation	CRK16__cysteine-rich RLK (RECEPTOR-like protein kinase) 16
At4g23320	[GO:0006468] protein phosphorylation	CRK24__cysteine-rich RLK (RECEPTOR-like protein kinase) 24
At4g08850	[GO:0006468] protein phosphorylation	Leucine-rich repeat receptor-like protein kinase family protein
At1g76040	[GO:0006468] protein phosphorylation	CPK29__calcium-dependent protein kinase 29
At4g23220	[GO:0006468] protein phosphorylation	CRK14__cysteine-rich RLK (RECEPTOR-like protein kinase) 14
At4g04490	[GO:0006468] protein phosphorylation	CRK36__cysteine-rich RLK (RECEPTOR-like protein kinase) 36
At4g23140 At4g23160	[GO:0006468] protein phosphorylation
At1g35710	[GO:0006468] protein phosphorylation	Protein kinase family protein with leucine-rich repeat domain
At3g61160	[GO:0006468] protein phosphorylation	Protein kinase superfamily protein
At4g04540 At4g04570	[GO:0006468] protein phosphorylation
At1g21250	[GO:0006468] protein phosphorylation	PRO25_WAK1__cell wall-associated kinase
At4g23180	[GO:0006468] protein phosphorylation	CRK10_RLK4__cysteine-rich RLK (RECEPTOR-like protein kinase) 10
At1g21270	[GO:0006468] protein phosphorylation	WAK2__wall-associated kinase 2
At5g48180	[GO:0043161] proteasomal ubiquitin-dependent protein catabolic process	NSP5__nitrile specifier protein 5
At3g15030	[GO:0006417] regulation of translation	MEE35_TCP4__TCP family transcription factor 4
At5g12110	[GO:0006414] translational elongation	Glutathione S-transferase, C-terminal-like;Translation elongation factor EF1B/ribosomal protein S6
At5g08560	[GO:0016926] protein desumoylation	transducin family protein / WD-40 repeat family protein
At4g17470	[GO:0006464] cellular protein modification process	alpha/beta-Hydrolases superfamily protein
At3g12580	[GO:0016567] protein ubiquitination	ATHSP70_HSP70__heat shock protein 70
At3g20210	[GO:0006624] vacuolar protein processing	DELTA-VPE_DELTAVPE__delta vacuolar processing enzyme
At3g20210 At3g20220	[GO:0006624] vacuolar protein processing
At3g52000 At3g52010	[GO:0006508] proteolysis
At4g21650	[GO:0006508] proteolysis	Subtilase family protein
At5g10760	[GO:0006508] proteolysis	Eukaryotic aspartyl protease family protein
At1g43780	[GO:0006508] proteolysis	scpl44__serine carboxypeptidase-like 44
At5g59120	[GO:0006508] proteolysis	ATSBT4.13_SBT4.13__subtilase 4.13
At1g06260	[GO:0006508] proteolysis	Cysteine proteinases superfamily protein
At5g10770	[GO:0006508] proteolysis	Eukaryotic aspartyl protease family protein
At5g22980	[GO:0006508] proteolysis	scpl47__serine carboxypeptidase-like 47
At4g16640	[GO:0006508] proteolysis	Matrixin family protein
At5g59810	[GO:0006508] proteolysis	ATSBT5.4_SBT5.4__Subtilase family protein
At2g39850	[GO:0006508] proteolysis	Subtilisin-like serine endopeptidase family protein
At1g20150	[GO:0006508] proteolysis	Subtilisin-like serine endopeptidase family protein
At2g04160	[GO:0006508] proteolysis	AIR3__Subtilisin-like serine endopeptidase family protein
At5g64330	[GO:0046777] protein autophosphorylation	JK218_NPH3_RPT3__Phototropic-responsive NPH3 family protein
At1g11350	[GO:0046777] protein autophosphorylation	CBRLK1_RKS2_SD1-13__S-domain-1 13
At5g57500	[GO:0006486] protein glycosylation	Galactosyltransferase family protein
At5g08430	[GO:0016570] histone modification	SWIB/MDM2 domain;Plus-3;GYF
At1g07430	[GO:0006470] protein dephosphorylation	HAI2__highly ABA-induced PP2C gene 2
At4g38740	[GO:0001932] regulation of protein phosphorylation	ROC1__rotamase CYP 1
At1g21010	[GO:0006499] N-terminal protein myristoylation	unknown protein; FUNCTIONS IN: molecular_function unknown; INVOLVED IN: N-terminal protein myristoylation; LOCATED IN: cellular_component unknown; EXPRESSED IN: 24 plant structures; EXPRESSED DURING: 14 growth stages; BEST Arabidopsis thaliana protein match is: unknown protein (TAIR:AT1G76600.1); Has 206 Blast hits to 206 proteins in 13 species: Archae - 0; Bacteria - 0; Metazoa - 0; Fungi - 0; P…
At5g64120	[GO:0006499] N-terminal protein myristoylation	Peroxidase superfamily protein
At3g01290	[GO:0006499] N-terminal protein myristoylation	AtHIR2_HIR2__SPFH/Band 7/PHB domain-containing membrane-associated protein family
At1g13970	[GO:0006499] N-terminal protein myristoylation	Protein of unknown function (DUF1336)
At2g24450	[GO:0006499] N-terminal protein myristoylation	FLA3__FASCICLIN-like arabinogalactan protein 3 precursor
At5g50830	[GO:0006499] N-terminal protein myristoylation	unknown protein; Has 4750 Blast hits to 3160 proteins in 341 species: Archae - 14; Bacteria - 239; Metazoa - 1329; Fungi - 394; Plants - 197; Viruses - 79; Other Eukaryotes - 2498 (source: NCBI BLink).
At2g31500	[GO:0006499] N-terminal protein myristoylation	CPK24__calcium-dependent protein kinase 24
At4g14130	[GO:0006499] N-terminal protein myristoylation	XTH15_XTR7__xyloglucan endotransglucosylase/hydrolase 15
At4g11310 At4g11320	[GO:0006499] N-terminal protein myristoylation
At5g19880	[GO:0006499] N-terminal protein myristoylation	Peroxidase superfamily protein
At3g12820	[GO:0006499] N-terminal protein myristoylation	AtMYB10_MYB10__myb domain protein 10
At2g41510	[GO:0006499] N-terminal protein myristoylation	ATCKX1_CKX1__cytokinin oxidase/dehydrogenase 1
At5g08580	[GO:0034968] histone lysine methylation	Calcium-binding EF hand family protein
At5g59370	[GO:0010498] proteasomal protein catabolic process	ACT4__actin 4
At3g46520	[GO:0010498] proteasomal protein catabolic process	ACT12__actin-12
At1g75780	[GO:0010498] proteasomal protein catabolic process	TUB1__tubulin beta-1 chain
At3g45640	[GO:0000169] activation of MAPK activity involved in osmosensory signaling pathway	ATMAPK3_ATMPK3_MPK3__mitogen-activated protein kinase 3
At1g64405	[GO:0005634] nucleus	unknown protein; Has 13 Blast hits to 13 proteins in 7 species: Archae - 0; Bacteria - 0; Metazoa - 0; Fungi - 0; Plants - 13; Viruses - 0; Other Eukaryotes - 0 (source: NCBI BLink).
At5g24860	[GO:0005634] nucleus	ATFPF1_FPF1__flowering promoting factor 1
At4g18395	[GO:0005634] nucleus	unknown protein; Has 30201 Blast hits to 17322 proteins in 780 species: Archae - 12; Bacteria - 1396; Metazoa - 17338; Fungi - 3422; Plants - 5037; Viruses - 0; Other Eukaryotes - 2996 (source: NCBI BLink).
At1g21010	[GO:0005634] nucleus	unknown protein; FUNCTIONS IN: molecular_function unknown; INVOLVED IN: N-terminal protein myristoylation; LOCATED IN: cellular_component unknown; EXPRESSED IN: 24 plant structures; EXPRESSED DURING: 14 growth stages; BEST Arabidopsis thaliana protein match is: unknown protein (TAIR:AT1G76600.1); Has 206 Blast hits to 206 proteins in 13 species: Archae - 0; Bacteria - 0; Metazoa - 0; Fungi - 0; P…
At4g25480	[GO:0005634] nucleus	ATCBF3_CBF3_DREB1A__dehydration response element B1A
At4g25590	[GO:0005634] nucleus	ADF7__actin depolymerizing factor 7
At1g54070	[GO:0005634] nucleus	Dormancy/auxin associated family protein
At4g03290	[GO:0005634] nucleus	EF hand calcium-binding protein family
At1g23060	[GO:0005634] nucleus	BEST Arabidopsis thaliana protein match is: TPX2 (targeting protein for Xklp2) protein family (TAIR:AT1G70950.1); Has 449 Blast hits to 419 proteins in 98 species: Archae - 0; Bacteria - 40; Metazoa - 139; Fungi - 21; Plants - 158; Viruses - 3; Other Eukaryotes - 88 (source: NCBI BLink).
At1g26920	[GO:0005634] nucleus	unknown protein; BEST Arabidopsis thaliana protein match is: unknown protein (TAIR:AT1G69760.1); Has 47 Blast hits to 47 proteins in 13 species: Archae - 0; Bacteria - 0; Metazoa - 0; Fungi - 7; Plants - 34; Viruses - 0; Other Eukaryotes - 6 (source: NCBI BLink).
At3g52620	[GO:0005634] nucleus	unknown protein; Has 11 Blast hits to 11 proteins in 5 species: Archae - 0; Bacteria - 0; Metazoa - 0; Fungi - 0; Plants - 11; Viruses - 0; Other Eukaryotes - 0 (source: NCBI BLink).
At1g35310	[GO:0005634] nucleus	MLP168__MLP-like protein 168
At3g04700 At3g04710	[GO:0005634] nucleus
At1g73830	[GO:0005634] nucleus	BEE3__BR enhanced expression 3
At2g47270	[GO:0005634] nucleus	UPB1__sequence-specific DNA binding transcription factors;transcription regulators
At5g50335	[GO:0005634] nucleus	unknown protein; Has 30201 Blast hits to 17322 proteins in 780 species: Archae - 12; Bacteria - 1396; Metazoa - 17338; Fungi - 3422; Plants - 5037; Viruses - 0; Other Eukaryotes - 2996 (source: NCBI BLink).
At3g27810	[GO:0005634] nucleus	ATMYB21_ATMYB3_MYB21__myb domain protein 21
At1g20450	[GO:0005634] nucleus	ERD10_LTI29_LTI45__Dehydrin family protein
At3g27810	[GO:0005634] nucleus	ATMYB21_ATMYB3_MYB21__myb domain protein 21
At3g46640 At5g59570	[GO:0005634] nucleus
At1g09155	[GO:0005634] nucleus	AtPP2-B15_PP2-B15__phloem protein 2-B15
At5g38320	[GO:0005634] nucleus	unknown protein; FUNCTIONS IN: molecular_function unknown; INVOLVED IN: biological_process unknown; LOCATED IN: cellular_component unknown; EXPRESSED IN: shoot apex, sepal, pedicel; EXPRESSED DURING: 4 anthesis; BEST Arabidopsis thaliana protein match is: unknown protein (TAIR:AT1G67050.1); Has 30201 Blast hits to 17322 proteins in 780 species: Archae - 12; Bacteria - 1396; Metazoa - 17338; Fungi…
At5g02420	[GO:0005634] nucleus	unknown protein; Has 90 Blast hits to 90 proteins in 10 species: Archae - 0; Bacteria - 0; Metazoa - 0; Fungi - 0; Plants - 90; Viruses - 0; Other Eukaryotes - 0 (source: NCBI BLink).
At5g50010 At5g50011 At5g50012	[GO:0005634] nucleus
At5g64330	[GO:0005634] nucleus	JK218_NPH3_RPT3__Phototropic-responsive NPH3 family protein
At3g19090	[GO:0005634] nucleus	RNA-binding protein
At4g00950	[GO:0005634] nucleus	MEE47__Protein of unknown function (DUF688)
At3g21570	[GO:0005634] nucleus	unknown protein; Has 43 Blast hits to 43 proteins in 13 species: Archae - 0; Bacteria - 0; Metazoa - 0; Fungi - 0; Plants - 43; Viruses - 0; Other Eukaryotes - 0 (source: NCBI BLink).
At4g29190	[GO:0005634] nucleus	AtOZF2_OZF2__Zinc finger C-x8-C-x5-C-x3-H type family protein
At1g49290	[GO:0005634] nucleus	unknown protein; BEST Arabidopsis thaliana protein match is: unknown protein (TAIR:AT5G13620.1); Has 99 Blast hits to 93 proteins in 11 species: Archae - 0; Bacteria - 0; Metazoa - 2; Fungi - 0; Plants - 97; Viruses - 0; Other Eukaryotes - 0 (source: NCBI BLink).
At3g18360	[GO:0005634] nucleus	VQ motif-containing protein
At1g76890	[GO:0005634] nucleus	AT-GT2_GT2__Duplicated homeodomain-like superfamily protein
At1g19890	[GO:0005634] nucleus	ATMGH3_MGH3__male-gamete-specific histone H3
At3g15030	[GO:0005634] nucleus	MEE35_TCP4__TCP family transcription factor 4
At1g64800	[GO:0005634] nucleus	DNA binding;sequence-specific DNA binding transcription factors
At1g31750	[GO:0005634] nucleus	proline-rich family protein
At1g04240	[GO:0005634] nucleus	IAA3_SHY2__AUX/IAA transcriptional regulator family protein
At3g19020	[GO:0005634] nucleus	Leucine-rich repeat (LRR) family protein
At3g01470 At3g01472	[GO:0005634] nucleus
At1g70310	[GO:0005634] nucleus	SPDS2__spermidine synthase 2
At5g08550	[GO:0005634] nucleus	ILP1__GC-rich sequence DNA-binding factor-like protein
At5g24210	[GO:0005634] nucleus	alpha/beta-Hydrolases superfamily protein
At5g08520	[GO:0005634] nucleus	Duplicated homeodomain-like superfamily protein
At1g50590	[GO:0005634] nucleus	RmlC-like cupins superfamily protein
At5g08330	[GO:0005634] nucleus	AtTCP11_TCP11__TCP family transcription factor
At5g52750	[GO:0005634] nucleus	Heavy metal transport/detoxification superfamily protein
At5g08430	[GO:0005634] nucleus	SWIB/MDM2 domain;Plus-3;GYF
At4g37610	[GO:0005634] nucleus	BT5__BTB and TAZ domain protein 5
At3g25880	[GO:0005634] nucleus	NAD(P)-binding Rossmann-fold superfamily protein
At4g26150	[GO:0005634] nucleus	CGA1_GATA22_GNL__cytokinin-responsive gata factor 1
At4g08850	[GO:0005634] nucleus	Leucine-rich repeat receptor-like protein kinase family protein
At5g08420	[GO:0005634] nucleus	RNA-binding KH domain-containing protein
At1g76040	[GO:0005634] nucleus	CPK29__calcium-dependent protein kinase 29
At2g46400	[GO:0005634] nucleus	ATWRKY46_WRKY46__WRKY DNA-binding protein 46
At4g36470	[GO:0005634] nucleus	S-adenosyl-L-methionine-dependent methyltransferases superfamily protein
At2g32160	[GO:0005634] nucleus	S-adenosyl-L-methionine-dependent methyltransferases superfamily protein
At4g00020	[GO:0005634] nucleus	BRCA2(IV)_BRCA2A_EDA20_MEE43__BREAST CANCER 2 like 2A
At5g52760	[GO:0005634] nucleus	Copper transport protein family
At1g01010	[GO:0005634] nucleus	ANAC001_NAC001__NAC domain containing protein 1
At4g00050	[GO:0005634] nucleus	UNE10__basic helix-loop-helix (bHLH) DNA-binding superfamily protein
At1g32690	[GO:0005634] nucleus	unknown protein; FUNCTIONS IN: molecular_function unknown; INVOLVED IN: biological_process unknown; LOCATED IN: plasma membrane; EXPRESSED IN: 21 plant structures; EXPRESSED DURING: 11 growth stages; BEST Arabidopsis thaliana protein match is: unknown protein (TAIR:AT2G35200.1); Has 45 Blast hits to 45 proteins in 8 species: Archae - 0; Bacteria - 0; Metazoa - 0; Fungi - 0; Plants - 45; Viruses -…
At4g14365	[GO:0005634] nucleus	XBAT34__XB3 ortholog 4 in Arabidopsis thaliana
At3g66656	[GO:0005634] nucleus	AGL91__AGAMOUS-like 91
At5g40350	[GO:0005634] nucleus	AtMYB24_MYB24__myb domain protein 24
At1g35490	[GO:0005634] nucleus	bZIP family transcription factor
At3g28830	[GO:0005634] nucleus	Protein of unknown function (DUF1216)
At1g52890	[GO:0005634] nucleus	ANAC019_NAC019__NAC domain containing protein 19
At3g43120	[GO:0005634] nucleus	SAUR-like auxin-responsive protein family
At3g06490	[GO:0005634] nucleus	AtMYB108_BOS1_MYB108__myb domain protein 108
At3g28980	[GO:0005634] nucleus	Protein of unknown function (DUF1216)
At1g20440	[GO:0005634] nucleus	AtCOR47_COR47_RD17__cold-regulated 47
At4g27580	[GO:0005634] nucleus	unknown protein; FUNCTIONS IN: molecular_function unknown; INVOLVED IN: biological_process unknown; LOCATED IN: mitochondrion, cell wall; EXPRESSED IN: 9 plant structures; EXPRESSED DURING: 6 growth stages; Has 30201 Blast hits to 17322 proteins in 780 species: Archae - 12; Bacteria - 1396; Metazoa - 17338; Fungi - 3422; Plants - 5037; Viruses - 0; Other Eukaryotes - 2996 (source: NCBI BLink).
At2g46640	[GO:0005634] nucleus	unknown protein; FUNCTIONS IN: molecular_function unknown; INVOLVED IN: biological_process unknown; LOCATED IN: cellular_component unknown; EXPRESSED IN: 20 plant structures; EXPRESSED DURING: 11 growth stages.
At1g24620	[GO:0005634] nucleus	EF hand calcium-binding protein family
At5g50830	[GO:0005634] nucleus	unknown protein; Has 4750 Blast hits to 3160 proteins in 341 species: Archae - 14; Bacteria - 239; Metazoa - 1329; Fungi - 394; Plants - 197; Viruses - 79; Other Eukaryotes - 2498 (source: NCBI BLink).
At3g21240	[GO:0005634] nucleus	4CL2_AT4CL2__4-coumarate:CoA ligase 2
At3g61160	[GO:0005634] nucleus	Protein kinase superfamily protein
At5g13220	[GO:0005634] nucleus	JAS1_JAZ10_TIFY9__jasmonate-zim-domain protein 10
At4g39670	[GO:0005634] nucleus	Glycolipid transfer protein (GLTP) family protein
At1g62990	[GO:0005634] nucleus	IXR11_KNAT7__KNOTTED-like homeobox of Arabidopsis thaliana 7
At2g26410	[GO:0005634] nucleus	Iqd4__IQ-domain 4
At1g25330	[GO:0005634] nucleus	CES_HAF__basic helix-loop-helix (bHLH) DNA-binding superfamily protein
At4g30410	[GO:0005634] nucleus	sequence-specific DNA binding transcription factors
At3g01680	[GO:0005634] nucleus	SEOb_SEOR1__CONTAINS InterPro DOMAIN/s: Mediator complex subunit Med28 (InterPro:IPR021640); BEST Arabidopsis thaliana protein match is: unknown protein (TAIR:AT3G01670.1); Has 122 Blast hits to 112 proteins in 13 species: Archae - 0; Bacteria - 0; Metazoa - 0; Fungi - 0; Plants - 122; Viruses - 0; Other Eukaryotes - 0 (source: NCBI BLink).
At3g22760	[GO:0005634] nucleus	SOL1__Tesmin/TSO1-like CXC domain-containing protein
At4g28640	[GO:0005634] nucleus	IAA11__indole-3-acetic acid inducible 11
At3g63010	[GO:0005634] nucleus	ATGID1B_GID1B__alpha/beta-Hydrolases superfamily protein
At3g57040	[GO:0005634] nucleus	ARR9_ATRR4__response regulator 9
At3g49580	[GO:0005634] nucleus	LSU1__response to low sulfur 1
At1g19640	[GO:0005634] nucleus	JMT__jasmonic acid carboxyl methyltransferase
At4g38550	[GO:0005634] nucleus	Arabidopsis phospholipase-like protein (PEARLI 4) family
At5g52310	[GO:0005634] nucleus	COR78_LTI140_LTI78_RD29A__low-temperature-responsive protein 78 (LTI78) / desiccation-responsive protein 29A (RD29A)
At4g33050	[GO:0005634] nucleus	EDA39__calmodulin-binding family protein
At3g45640	[GO:0005634] nucleus	ATMAPK3_ATMPK3_MPK3__mitogen-activated protein kinase 3
At5g17300	[GO:0005634] nucleus	RVE1__Homeodomain-like superfamily protein
At1g51090	[GO:0005634] nucleus	Heavy metal transport/detoxification superfamily protein
At5g24470	[GO:0005634] nucleus	APRR5_PRR5__pseudo-response regulator 5
At2g38940 At3g54700	[GO:0005634] nucleus
At5g54840	[GO:0005634] nucleus	ATSGP1_SGP1__Ras-related small GTP-binding family protein
At5g39610	[GO:0005634] nucleus	ANAC092_ATNAC2_ATNAC6_NAC2_NAC6_ORE1__NAC domain containing protein 6
At5g53660	[GO:0005634] nucleus	AtGRF7_GRF7__growth-regulating factor 7
At3g05980	[GO:0005634] nucleus	unknown protein; BEST Arabidopsis thaliana protein match is: unknown protein (TAIR:AT5G19340.1); Has 202 Blast hits to 202 proteins in 28 species: Archae - 0; Bacteria - 0; Metazoa - 39; Fungi - 4; Plants - 148; Viruses - 0; Other Eukaryotes - 11 (source: NCBI BLink).
At5g10800	[GO:0005634] nucleus	RNA recognition motif (RRM)-containing protein
At1g28050	[GO:0005634] nucleus	B-box type zinc finger protein with CCT domain
At1g49720	[GO:0005634] nucleus	ABF1__abscisic acid responsive element-binding factor 1
At5g57420	[GO:0005634] nucleus	IAA33__indole-3-acetic acid inducible 33
At3g27650	[GO:0005634] nucleus	LBD25__LOB domain-containing protein 25
At4g16146	[GO:0005634] nucleus	cAMP-regulated phosphoprotein 19-related protein
At3g58060	[GO:0005634] nucleus	Cation efflux family protein
At1g64360	[GO:0005634] nucleus	unknown protein; Has 6 Blast hits to 6 proteins in 2 species: Archae - 0; Bacteria - 0; Metazoa - 0; Fungi - 0; Plants - 6; Viruses - 0; Other Eukaryotes - 0 (source: NCBI BLink).
At3g14210	[GO:0005634] nucleus	ESM1__epithiospecifier modifier 1
At3g62040	[GO:0005634] nucleus	Haloacid dehalogenase-like hydrolase (HAD) superfamily protein
At1g62560	[GO:0005634] nucleus	FMO GS-OX3__flavin-monooxygenase glucosinolate S-oxygenase 3
At2g21490	[GO:0005634] nucleus	LEA__dehydrin LEA
At5g59510	[GO:0005634] nucleus	DVL18_RTFL5__ROTUNDIFOLIA like 5
At1g17380	[GO:0005634] nucleus	JAZ5_TIFY11A__jasmonate-zim-domain protein 5
At3g12820	[GO:0005634] nucleus	AtMYB10_MYB10__myb domain protein 10
At4g01460	[GO:0005634] nucleus	basic helix-loop-helix (bHLH) DNA-binding superfamily protein
At1g76930	[GO:0005634] nucleus	ATEXT1_ATEXT4_EXT1_EXT4_ORG5__extensin 4
At1g08840	[GO:0005634] nucleus	emb2411__DNA replication helicase, putative
At2g45680	[GO:0005634] nucleus	TCP family transcription factor
At3g61970	[GO:0005634] nucleus	NGA2__AP2/B3-like transcriptional factor family protein
At4g28270	[GO:0005634] nucleus	ATRMA2_RMA2__RING membrane-anchor 2
At1g29660	[GO:0005634] nucleus	GDSL-like Lipase/Acylhydrolase superfamily protein
At2g31230	[GO:0005634] nucleus	ATERF15_ERF15__ethylene-responsive element binding factor 15
At5g60890	[GO:0005634] nucleus	ATMYB34_ATR1_MYB34__myb domain protein 34
At4g16990	[GO:0005634] nucleus	RLM3__disease resistance protein (TIR-NBS class), putative
At2g33830	[GO:0005634] nucleus	Dormancy/auxin associated family protein
At3g11480	[GO:0005634] nucleus	ATBSMT1_BSMT1__S-adenosyl-L-methionine-dependent methyltransferases superfamily protein
At2g41180	[GO:0005634] nucleus	SIB2__VQ motif-containing protein
At5g05890	[GO:0005634] nucleus	UDP-Glycosyltransferase superfamily protein
At4g13790	[GO:0003674] molecular_function	SAUR-like auxin-responsive protein family
At3g01240	[GO:0003674] molecular_function	unknown protein; FUNCTIONS IN: molecular_function unknown; INVOLVED IN: biological_process unknown; LOCATED IN: endomembrane system; EXPRESSED IN: 11 plant structures; EXPRESSED DURING: L mature pollen stage, M germinated pollen stage, 4 anthesis, C globular stage, petal differentiation and expansion stage; BEST Arabidopsis thaliana protein match is: unknown protein (TAIR:AT3G01230.1); Has 12 Bla…
At3g62640	[GO:0003674] molecular_function	Protein of unknown function (DUF3511)
At1g52680	[GO:0003674] molecular_function	late embryogenesis abundant protein-related / LEA protein-related
At1g64405	[GO:0003674] molecular_function	unknown protein; Has 13 Blast hits to 13 proteins in 7 species: Archae - 0; Bacteria - 0; Metazoa - 0; Fungi - 0; Plants - 13; Viruses - 0; Other Eukaryotes - 0 (source: NCBI BLink).
At4g12410	[GO:0003674] molecular_function	SAUR-like auxin-responsive protein family
At5g26060	[GO:0003674] molecular_function	Plant self-incompatibility protein S1 family
At3g20865	[GO:0003674] molecular_function	AGP40__arabinogalactan protein 40
At5g24860	[GO:0003674] molecular_function	ATFPF1_FPF1__flowering promoting factor 1
At4g18395	[GO:0003674] molecular_function	unknown protein; Has 30201 Blast hits to 17322 proteins in 780 species: Archae - 12; Bacteria - 1396; Metazoa - 17338; Fungi - 3422; Plants - 5037; Viruses - 0; Other Eukaryotes - 2996 (source: NCBI BLink).
At1g04670	[GO:0003674] molecular_function	unknown protein; Has 40 Blast hits to 40 proteins in 14 species: Archae - 2; Bacteria - 5; Metazoa - 1; Fungi - 2; Plants - 30; Viruses - 0; Other Eukaryotes - 0 (source: NCBI BLink).
At3g28790	[GO:0003674] molecular_function	Protein of unknown function (DUF1216)
At1g21010	[GO:0003674] molecular_function	unknown protein; FUNCTIONS IN: molecular_function unknown; INVOLVED IN: N-terminal protein myristoylation; LOCATED IN: cellular_component unknown; EXPRESSED IN: 24 plant structures; EXPRESSED DURING: 14 growth stages; BEST Arabidopsis thaliana protein match is: unknown protein (TAIR:AT1G76600.1); Has 206 Blast hits to 206 proteins in 13 species: Archae - 0; Bacteria - 0; Metazoa - 0; Fungi - 0; P…
At1g54070	[GO:0003674] molecular_function	Dormancy/auxin associated family protein
At2g15535	[GO:0003674] molecular_function	LCR10__low-molecular-weight cysteine-rich 10
At5g53820	[GO:0003674] molecular_function	Late embryogenesis abundant protein (LEA) family protein
At2g25890	[GO:0003674] molecular_function	Oleosin family protein
At1g23060	[GO:0003674] molecular_function	BEST Arabidopsis thaliana protein match is: TPX2 (targeting protein for Xklp2) protein family (TAIR:AT1G70950.1); Has 449 Blast hits to 419 proteins in 98 species: Archae - 0; Bacteria - 40; Metazoa - 139; Fungi - 21; Plants - 158; Viruses - 3; Other Eukaryotes - 88 (source: NCBI BLink).
At1g26920	[GO:0003674] molecular_function	unknown protein; BEST Arabidopsis thaliana protein match is: unknown protein (TAIR:AT1G69760.1); Has 47 Blast hits to 47 proteins in 13 species: Archae - 0; Bacteria - 0; Metazoa - 0; Fungi - 7; Plants - 34; Viruses - 0; Other Eukaryotes - 6 (source: NCBI BLink).
At3g52620	[GO:0003674] molecular_function	unknown protein; Has 11 Blast hits to 11 proteins in 5 species: Archae - 0; Bacteria - 0; Metazoa - 0; Fungi - 0; Plants - 11; Viruses - 0; Other Eukaryotes - 0 (source: NCBI BLink).
At1g35310	[GO:0003674] molecular_function	MLP168__MLP-like protein 168
At1g63060	[GO:0003674] molecular_function	unknown protein; FUNCTIONS IN: molecular_function unknown; INVOLVED IN: biological_process unknown; LOCATED IN: mitochondrion; EXPRESSED IN: petal, leaf whorl, male gametophyte, flower; EXPRESSED DURING: L mature pollen stage, M germinated pollen stage, 4 anthesis, petal differentiation and expansion stage; BEST Arabidopsis thaliana protein match is: unknown protein (TAIR:AT5G07330.1); Has 42 Bla…
At3g04700 At3g04710	[GO:0003674] molecular_function
At1g67290	[GO:0003674] molecular_function	GLOX1__glyoxal oxidase-related protein
At4g39130	[GO:0003674] molecular_function	Dehydrin family protein
At5g50335	[GO:0003674] molecular_function	unknown protein; Has 30201 Blast hits to 17322 proteins in 780 species: Archae - 12; Bacteria - 1396; Metazoa - 17338; Fungi - 3422; Plants - 5037; Viruses - 0; Other Eukaryotes - 2996 (source: NCBI BLink).
At1g51240 At1g51250	[GO:0003674] molecular_function
At4g02140	[GO:0003674] molecular_function	unknown protein; FUNCTIONS IN: molecular_function unknown; INVOLVED IN: biological_process unknown; LOCATED IN: mitochondrion; EXPRESSED IN: 13 plant structures; EXPRESSED DURING: 4 anthesis, F mature embryo stage, petal differentiation and expansion stage, D bilateral stage; BEST Arabidopsis thaliana protein match is: unknown protein (TAIR:AT1G02700.1); Has 19 Blast hits to 19 proteins in 5 spec…
At5g38320	[GO:0003674] molecular_function	unknown protein; FUNCTIONS IN: molecular_function unknown; INVOLVED IN: biological_process unknown; LOCATED IN: cellular_component unknown; EXPRESSED IN: shoot apex, sepal, pedicel; EXPRESSED DURING: 4 anthesis; BEST Arabidopsis thaliana protein match is: unknown protein (TAIR:AT1G67050.1); Has 30201 Blast hits to 17322 proteins in 780 species: Archae - 12; Bacteria - 1396; Metazoa - 17338; Fungi…
At4g12580	[GO:0003674] molecular_function	unknown protein; FUNCTIONS IN: molecular_function unknown; INVOLVED IN: biological_process unknown; LOCATED IN: cellular_component unknown; EXPRESSED IN: 14 plant structures; EXPRESSED DURING: 4 anthesis, petal differentiation and expansion stage; Has 22 Blast hits to 20 proteins in 5 species: Archae - 0; Bacteria - 0; Metazoa - 2; Fungi - 0; Plants - 11; Viruses - 0; Other Eukaryotes - 9 (source…
At4g25780	[GO:0003674] molecular_function	CAP (Cysteine-rich secretory proteins, Antigen 5, and Pathogenesis-related 1 protein) superfamily protein
At1g12845	[GO:0003674] molecular_function	unknown protein; FUNCTIONS IN: molecular_function unknown; INVOLVED IN: biological_process unknown; LOCATED IN: endomembrane system; EXPRESSED IN: 22 plant structures; EXPRESSED DURING: 13 growth stages; Has 8 Blast hits to 8 proteins in 4 species: Archae - 0; Bacteria - 0; Metazoa - 0; Fungi - 0; Plants - 8; Viruses - 0; Other Eukaryotes - 0 (source: NCBI BLink).
At4g39320	[GO:0003674] molecular_function	microtubule-associated protein-related
At1g47280	[GO:0003674] molecular_function	unknown protein; FUNCTIONS IN: molecular_function unknown; INVOLVED IN: biological_process unknown; LOCATED IN: endomembrane system; EXPRESSED IN: 9 plant structures; EXPRESSED DURING: L mature pollen stage, M germinated pollen stage, 4 anthesis, C globular stage, petal differentiation and expansion stage; Has 6 Blast hits to 6 proteins in 2 species: Archae - 0; Bacteria - 0; Metazoa - 0; Fungi -…
At4g32460	[GO:0003674] molecular_function	Protein of unknown function, DUF642
At3g16040	[GO:0003674] molecular_function	Translation machinery associated TMA7
At4g18280	[GO:0003674] molecular_function	glycine-rich cell wall protein-related
At1g19500	[GO:0003674] molecular_function	unknown protein; FUNCTIONS IN: molecular_function unknown; INVOLVED IN: biological_process unknown; LOCATED IN: endomembrane system; EXPRESSED IN: 9 plant structures; EXPRESSED DURING: L mature pollen stage, M germinated pollen stage, 4 anthesis, C globular stage, petal differentiation and expansion stage; BEST Arabidopsis thaliana protein match is: unknown protein (TAIR:AT2G35765.1); Has 9 Blast…
At1g01310	[GO:0003674] molecular_function	CAP (Cysteine-rich secretory proteins, Antigen 5, and Pathogenesis-related 1 protein) superfamily protein
At3g21570	[GO:0003674] molecular_function	unknown protein; Has 43 Blast hits to 43 proteins in 13 species: Archae - 0; Bacteria - 0; Metazoa - 0; Fungi - 0; Plants - 43; Viruses - 0; Other Eukaryotes - 0 (source: NCBI BLink).
At1g23650	[GO:0003674] molecular_function	unknown protein; Has 1 Blast hits to 1 proteins in 1 species: Archae - 0; Bacteria - 0; Metazoa - 0; Fungi - 0; Plants - 1; Viruses - 0; Other Eukaryotes - 0 (source: NCBI BLink).
At1g49290	[GO:0003674] molecular_function	unknown protein; BEST Arabidopsis thaliana protein match is: unknown protein (TAIR:AT5G13620.1); Has 99 Blast hits to 93 proteins in 11 species: Archae - 0; Bacteria - 0; Metazoa - 2; Fungi - 0; Plants - 97; Viruses - 0; Other Eukaryotes - 0 (source: NCBI BLink).
At2g35290	[GO:0003674] molecular_function	unknown protein; Has 39 Blast hits to 39 proteins in 10 species: Archae - 0; Bacteria - 0; Metazoa - 0; Fungi - 0; Plants - 39; Viruses - 0; Other Eukaryotes - 0 (source: NCBI BLink).
At3g51400	[GO:0003674] molecular_function	Arabidopsis protein of unknown function (DUF241)
At3g18360	[GO:0003674] molecular_function	VQ motif-containing protein
At5g06760	[GO:0003674] molecular_function	AtLEA4-5_LEA4-5__Late Embryogenesis Abundant 4-5
At3g12660	[GO:0003674] molecular_function	FLA14__FASCICLIN-like arabinogalactan protein 14 precursor
At3g02970	[GO:0003674] molecular_function	EXL6__EXORDIUM like 6
At1g16850	[GO:0003674] molecular_function	unknown protein; FUNCTIONS IN: molecular_function unknown; INVOLVED IN: response to salt stress; LOCATED IN: endomembrane system; EXPRESSED IN: leaf apex, leaf whorl, male gametophyte, flower, leaf; EXPRESSED DURING: LP.06 six leaves visible, LP.04 four leaves visible, LP.10 ten leaves visible, petal differentiation and expansion stage, LP.08 eight leaves visible; BEST Arabidopsis thaliana protei…
At1g31750	[GO:0003674] molecular_function	proline-rich family protein
At1g20180	[GO:0003674] molecular_function	Protein of unknown function (DUF677)
At5g09480	[GO:0003674] molecular_function	hydroxyproline-rich glycoprotein family protein
At1g52690	[GO:0003674] molecular_function	LEA7__Late embryogenesis abundant protein (LEA) family protein
At4g28280	[GO:0003674] molecular_function	LLG3__LORELEI-LIKE-GPI ANCHORED PROTEIN 3
At1g76960	[GO:0003674] molecular_function	unknown protein; FUNCTIONS IN: molecular_function unknown; INVOLVED IN: biological_process unknown; LOCATED IN: endomembrane system; EXPRESSED IN: 9 plant structures; EXPRESSED DURING: 8 growth stages; Has 8 Blast hits to 8 proteins in 2 species: Archae - 0; Bacteria - 0; Metazoa - 0; Fungi - 0; Plants - 8; Viruses - 0; Other Eukaryotes - 0 (source: NCBI BLink).
At5g48180	[GO:0003674] molecular_function	NSP5__nitrile specifier protein 5
At4g07820	[GO:0003674] molecular_function	CAP (Cysteine-rich secretory proteins, Antigen 5, and Pathogenesis-related 1 protein) superfamily protein
At5g08350	[GO:0003674] molecular_function	GRAM domain-containing protein / ABA-responsive protein-related
At2g32160	[GO:0003674] molecular_function	S-adenosyl-L-methionine-dependent methyltransferases superfamily protein
At2g25510	[GO:0003674] molecular_function	unknown protein; FUNCTIONS IN: molecular_function unknown; INVOLVED IN: biological_process unknown; LOCATED IN: endomembrane system; EXPRESSED IN: 22 plant structures; EXPRESSED DURING: 13 growth stages; BEST Arabidopsis thaliana protein match is: unknown protein (TAIR:AT5G42530.1).
At1g70890	[GO:0003674] molecular_function	MLP43__MLP-like protein 43
At1g67330	[GO:0003674] molecular_function	Protein of unknown function (DUF579)
At1g32690	[GO:0003674] molecular_function	unknown protein; FUNCTIONS IN: molecular_function unknown; INVOLVED IN: biological_process unknown; LOCATED IN: plasma membrane; EXPRESSED IN: 21 plant structures; EXPRESSED DURING: 11 growth stages; BEST Arabidopsis thaliana protein match is: unknown protein (TAIR:AT2G35200.1); Has 45 Blast hits to 45 proteins in 8 species: Archae - 0; Bacteria - 0; Metazoa - 0; Fungi - 0; Plants - 45; Viruses -…
At3g21970	[GO:0003674] molecular_function	Domain of unknown function (DUF26)
At3g28810 At3g28820	[GO:0003674] molecular_function
At1g29140	[GO:0003674] molecular_function	Pollen Ole e 1 allergen and extensin family protein
At5g45880	[GO:0003674] molecular_function	Pollen Ole e 1 allergen and extensin family protein
At3g62230	[GO:0003674] molecular_function	DAF1__F-box family protein
At3g60780	[GO:0003674] molecular_function	Protein of unknown function (DUF1442)
At5g19580	[GO:0003674] molecular_function	glyoxal oxidase-related protein
At2g34870	[GO:0003674] molecular_function	MEE26__hydroxyproline-rich glycoprotein family protein
At5g61720	[GO:0003674] molecular_function	Protein of unknown function (DUF1216)
At2g28355	[GO:0003674] molecular_function	LCR5__low-molecular-weight cysteine-rich 5
At3g26860	[GO:0003674] molecular_function	Plant self-incompatibility protein S1 family
At5g39880	[GO:0003674] molecular_function	unknown protein; FUNCTIONS IN: molecular_function unknown; INVOLVED IN: biological_process unknown; LOCATED IN: endomembrane system; EXPRESSED IN: 10 plant structures; EXPRESSED DURING: L mature pollen stage, M germinated pollen stage, 4 anthesis, C globular stage, petal differentiation and expansion stage; BEST Arabidopsis thaliana protein match is: unknown protein (TAIR:AT3G28750.1); Has 25 Bla…
At3g01250	[GO:0003674] molecular_function	unknown protein; FUNCTIONS IN: molecular_function unknown; INVOLVED IN: biological_process unknown; LOCATED IN: endomembrane system; EXPRESSED IN: 9 plant structures; EXPRESSED DURING: L mature pollen stage, M germinated pollen stage, 4 anthesis, C globular stage, petal differentiation and expansion stage; Has 50 Blast hits to 50 proteins in 23 species: Archae - 0; Bacteria - 28; Metazoa - 15; Fu…
At2g36020	[GO:0003674] molecular_function	HVA22J__HVA22-like protein J
At3g28980	[GO:0003674] molecular_function	Protein of unknown function (DUF1216)
At5g27980	[GO:0003674] molecular_function	Seed maturation protein
At2g33690	[GO:0003674] molecular_function	Late embryogenesis abundant protein, group 6
At1g20440	[GO:0003674] molecular_function	AtCOR47_COR47_RD17__cold-regulated 47
At1g13970	[GO:0003674] molecular_function	Protein of unknown function (DUF1336)
At4g27580	[GO:0003674] molecular_function	unknown protein; FUNCTIONS IN: molecular_function unknown; INVOLVED IN: biological_process unknown; LOCATED IN: mitochondrion, cell wall; EXPRESSED IN: 9 plant structures; EXPRESSED DURING: 6 growth stages; Has 30201 Blast hits to 17322 proteins in 780 species: Archae - 12; Bacteria - 1396; Metazoa - 17338; Fungi - 3422; Plants - 5037; Viruses - 0; Other Eukaryotes - 2996 (source: NCBI BLink).
At3g10460	[GO:0003674] molecular_function	Plant self-incompatibility protein S1 family
At3g21920 At3g21930	[GO:0003674] molecular_function
At2g24450	[GO:0003674] molecular_function	FLA3__FASCICLIN-like arabinogalactan protein 3 precursor
At2g28400	[GO:0003674] molecular_function	Protein of unknown function, DUF584
At2g46640	[GO:0003674] molecular_function	unknown protein; FUNCTIONS IN: molecular_function unknown; INVOLVED IN: biological_process unknown; LOCATED IN: cellular_component unknown; EXPRESSED IN: 20 plant structures; EXPRESSED DURING: 11 growth stages.
At3g17980	[GO:0003674] molecular_function	AtC2_C2__Calcium-dependent lipid-binding (CaLB domain) family protein
At4g25040	[GO:0003674] molecular_function	Uncharacterised protein family (UPF0497)
At3g22000 At4g20680	[GO:0003674] molecular_function
At5g50830	[GO:0003674] molecular_function	unknown protein; Has 4750 Blast hits to 3160 proteins in 341 species: Archae - 14; Bacteria - 239; Metazoa - 1329; Fungi - 394; Plants - 197; Viruses - 79; Other Eukaryotes - 2498 (source: NCBI BLink).
At2g27180	[GO:0003674] molecular_function	unknown protein; BEST Arabidopsis thaliana protein match is: unknown protein (TAIR:AT3G11690.1); Has 99 Blast hits to 99 proteins in 14 species: Archae - 0; Bacteria - 0; Metazoa - 0; Fungi - 0; Plants - 99; Viruses - 0; Other Eukaryotes - 0 (source: NCBI BLink).
At1g79910	[GO:0003674] molecular_function	Regulator of Vps4 activity in the MVB pathway protein
At3g28220	[GO:0003674] molecular_function	TRAF-like family protein
At1g27030	[GO:0003674] molecular_function	unknown protein; BEST Arabidopsis thaliana protein match is: unknown protein (TAIR:AT1G27020.1); Has 504 Blast hits to 502 proteins in 169 species: Archae - 0; Bacteria - 299; Metazoa - 0; Fungi - 0; Plants - 67; Viruses - 0; Other Eukaryotes - 138 (source: NCBI BLink).
At1g09610	[GO:0003674] molecular_function	Protein of unknown function (DUF579)
At3g06070	[GO:0003674] molecular_function	unknown protein; BEST Arabidopsis thaliana protein match is: unknown protein (TAIR:AT5G19190.1); Has 33 Blast hits to 33 proteins in 12 species: Archae - 0; Bacteria - 0; Metazoa - 1; Fungi - 0; Plants - 32; Viruses - 0; Other Eukaryotes - 0 (source: NCBI BLink).
At5g50720	[GO:0003674] molecular_function	ATHVA22E_HVA22E__HVA22 homologue E
At3g22540	[GO:0003674] molecular_function	Protein of unknown function (DUF1677)
At3g49580	[GO:0003674] molecular_function	LSU1__response to low sulfur 1
At3g50480	[GO:0003674] molecular_function	HR4__homolog of RPW8 4
At5g14150	[GO:0003674] molecular_function	Protein of unknown function, DUF642
At5g52310	[GO:0003674] molecular_function	COR78_LTI140_LTI78_RD29A__low-temperature-responsive protein 78 (LTI78) / desiccation-responsive protein 29A (RD29A)
At1g22890	[GO:0003674] molecular_function	unknown protein; FUNCTIONS IN: molecular_function unknown; INVOLVED IN: biological_process unknown; LOCATED IN: endomembrane system; EXPRESSED IN: 19 plant structures; EXPRESSED DURING: 11 growth stages; Has 17 Blast hits to 17 proteins in 2 species: Archae - 0; Bacteria - 0; Metazoa - 0; Fungi - 0; Plants - 17; Viruses - 0; Other Eukaryotes - 0 (source: NCBI BLink).
At3g44510	[GO:0003674] molecular_function	alpha/beta-Hydrolases superfamily protein
At1g28710	[GO:0003674] molecular_function	Nucleotide-diphospho-sugar transferase family protein
At1g53885 At1g53903	[GO:0003674] molecular_function
At4g36500	[GO:0003674] molecular_function	unknown protein; FUNCTIONS IN: molecular_function unknown; INVOLVED IN: biological_process unknown; LOCATED IN: mitochondrion; EXPRESSED IN: 22 plant structures; EXPRESSED DURING: 13 growth stages; BEST Arabidopsis thaliana protein match is: unknown protein (TAIR:AT2G18210.1); Has 50 Blast hits to 50 proteins in 7 species: Archae - 0; Bacteria - 0; Metazoa - 0; Fungi - 0; Plants - 50; Viruses - 0…
At1g48330	[GO:0003674] molecular_function	unknown protein; BEST Arabidopsis thaliana protein match is: unknown protein (TAIR:AT3G17580.1); Has 40 Blast hits to 40 proteins in 11 species: Archae - 0; Bacteria - 0; Metazoa - 0; Fungi - 0; Plants - 40; Viruses - 0; Other Eukaryotes - 0 (source: NCBI BLink).
At4g11190	[GO:0003674] molecular_function	Disease resistance-responsive (dirigent-like protein) family protein
At3g44510	[GO:0003674] molecular_function	alpha/beta-Hydrolases superfamily protein
At2g14560	[GO:0003674] molecular_function	LURP1__Protein of unknown function (DUF567)
At3g13650	[GO:0003674] molecular_function	Disease resistance-responsive (dirigent-like protein) family protein
At3g13662	[GO:0003674] molecular_function	Disease resistance-responsive (dirigent-like protein) family protein
At3g05980	[GO:0003674] molecular_function	unknown protein; BEST Arabidopsis thaliana protein match is: unknown protein (TAIR:AT5G19340.1); Has 202 Blast hits to 202 proteins in 28 species: Archae - 0; Bacteria - 0; Metazoa - 39; Fungi - 4; Plants - 148; Viruses - 0; Other Eukaryotes - 11 (source: NCBI BLink).
At3g29370	[GO:0003674] molecular_function	P1R3__unknown protein; BEST Arabidopsis thaliana protein match is: unknown protein (TAIR:AT5G39240.1); Has 16 Blast hits to 16 proteins in 5 species: Archae - 0; Bacteria - 0; Metazoa - 0; Fungi - 0; Plants - 16; Viruses - 0; Other Eukaryotes - 0 (source: NCBI BLink).
At4g16146	[GO:0003674] molecular_function	cAMP-regulated phosphoprotein 19-related protein
At1g05450	[GO:0003674] molecular_function	Bifunctional inhibitor/lipid-transfer protein/seed storage 2S albumin superfamily protein
At1g12080	[GO:0003674] molecular_function	Vacuolar calcium-binding protein-related
At1g75040	[GO:0003674] molecular_function	PR-5_PR5__pathogenesis-related gene 5
At1g30795	[GO:0003674] molecular_function	Glycine-rich protein family
At3g50970	[GO:0003674] molecular_function	LTI30_XERO2__dehydrin family protein
At5g09520	[GO:0003674] molecular_function	PELPK2__hydroxyproline-rich glycoprotein family protein
At1g64360	[GO:0003674] molecular_function	unknown protein; Has 6 Blast hits to 6 proteins in 2 species: Archae - 0; Bacteria - 0; Metazoa - 0; Fungi - 0; Plants - 6; Viruses - 0; Other Eukaryotes - 0 (source: NCBI BLink).
At2g41800	[GO:0003674] molecular_function	Protein of unknown function, DUF642
At2g33850	[GO:0003674] molecular_function	unknown protein; FUNCTIONS IN: molecular_function unknown; INVOLVED IN: biological_process unknown; LOCATED IN: endomembrane system; EXPRESSED IN: 17 plant structures; EXPRESSED DURING: 9 growth stages; BEST Arabidopsis thaliana protein match is: unknown protein (TAIR:AT1G28400.1); Has 3053 Blast hits to 2119 proteins in 133 species: Archae - 6; Bacteria - 52; Metazoa - 135; Fungi - 96; Plants - …
At2g21490	[GO:0003674] molecular_function	LEA__dehydrin LEA
At3g57620	[GO:0003674] molecular_function	glyoxal oxidase-related protein
At5g59510	[GO:0003674] molecular_function	DVL18_RTFL5__ROTUNDIFOLIA like 5
At4g00910	[GO:0003674] molecular_function	Aluminium activated malate transporter family protein
At1g29195	[GO:0003674] molecular_function	unknown protein; FUNCTIONS IN: molecular_function unknown; INVOLVED IN: biological_process unknown; LOCATED IN: chloroplast; EXPRESSED IN: 13 plant structures; EXPRESSED DURING: 4 anthesis, C globular stage, 4 leaf senescence stage, petal differentiation and expansion stage; BEST Arabidopsis thaliana protein match is: unknown protein (TAIR:AT2G30230.1); Has 180 Blast hits to 180 proteins in 14 sp…
ATCG00600	[GO:0003674] molecular_function	PETG
At5g16200	[GO:0003674] molecular_function	50S ribosomal protein-related
At1g14870 At1g14880	[GO:0003674] molecular_function
At5g42680	[GO:0003674] molecular_function	Protein of unknown function, DUF617
At5g26220	[GO:0003674] molecular_function	ChaC-like family protein
At2g05380	[GO:0003674] molecular_function	GRP3S__glycine-rich protein 3 short isoform
At1g22885	[GO:0003674] molecular_function	unknown protein; FUNCTIONS IN: molecular_function unknown; INVOLVED IN: biological_process unknown; LOCATED IN: endomembrane system; EXPRESSED IN: 22 plant structures; EXPRESSED DURING: 13 growth stages; Has 15 Blast hits to 15 proteins in 2 species: Archae - 0; Bacteria - 0; Metazoa - 0; Fungi - 0; Plants - 15; Viruses - 0; Other Eukaryotes - 0 (source: NCBI BLink).
At2g41660	[GO:0003674] molecular_function	MIZ1__Protein of unknown function, DUF617
At5g23820	[GO:0003674] molecular_function	MD-2-related lipid recognition domain-containing protein
At2g41180	[GO:0003674] molecular_function	SIB2__VQ motif-containing protein
At5g44580	[GO:0003674] molecular_function	unknown protein; FUNCTIONS IN: molecular_function unknown; INVOLVED IN: biological_process unknown; LOCATED IN: endomembrane system; EXPRESSED IN: 18 plant structures; EXPRESSED DURING: 12 growth stages; BEST Arabidopsis thaliana protein match is: unknown protein (TAIR:AT5G44582.1); Has 30201 Blast hits to 17322 proteins in 780 species: Archae - 12; Bacteria - 1396; Metazoa - 17338; Fungi - 3422;…
At2g33460	[GO:0016324] apical plasma membrane	RIC1__ROP-interactive CRIB motif-containing protein 1
At5g20230	[GO:0046658] anchored to plasma membrane	ATBCB_BCB_BCB_SAG14__blue-copper-binding protein
At3g20865	[GO:0005886] plasma membrane	AGP40__arabinogalactan protein 40
At1g60740 At1g65970	[GO:0005886] plasma membrane
At3g28790	[GO:0005886] plasma membrane	Protein of unknown function (DUF1216)
At3g08040	[GO:0005886] plasma membrane	ATFRD3_FRD3_MAN1__MATE efflux family protein
At3g21180	[GO:0005886] plasma membrane	ACA9_ATACA9__autoinhibited Ca(2+)-ATPase 9
At3g57690	[GO:0005886] plasma membrane	AGP23_ATAGP23__arabinogalactan protein 23
At3g42640	[GO:0005886] plasma membrane	AHA8_HA8__H(+)-ATPase 8
At2g07040	[GO:0005886] plasma membrane	ATPRK2A_PRK2A__Leucine-rich repeat protein kinase family protein
At1g69870	[GO:0005886] plasma membrane	NRT1.7__nitrate transporter 1.7
At4g39320	[GO:0005886] plasma membrane	microtubule-associated protein-related
At5g64330	[GO:0005886] plasma membrane	JK218_NPH3_RPT3__Phototropic-responsive NPH3 family protein
At1g73220	[GO:0005886] plasma membrane	AtOCT1_OCT1__organic cation/carnitine transporter1
At3g25290	[GO:0005886] plasma membrane	Auxin-responsive family protein
At5g16500	[GO:0005886] plasma membrane	Protein kinase superfamily protein
At5g54250	[GO:0005886] plasma membrane	ATCNGC4_CNGC4_DND2_HLM1__cyclic nucleotide-gated cation channel 4
At3g12660	[GO:0005886] plasma membrane	FLA14__FASCICLIN-like arabinogalactan protein 14 precursor
At4g18700	[GO:0005886] plasma membrane	ATWL4_CIPK12_SnRK3.9_WL4__CBL-interacting protein kinase 12
At2g13680	[GO:0005886] plasma membrane	ATGSL02_CALS5_GLS2__callose synthase 5
At4g35180	[GO:0005886] plasma membrane	LHT7__LYS/HIS transporter 7
At5g49130	[GO:0005886] plasma membrane	MATE efflux family protein
At5g35735	[GO:0005886] plasma membrane	Auxin-responsive family protein
At2g43230	[GO:0005886] plasma membrane	Protein kinase superfamily protein
At4g28280	[GO:0005886] plasma membrane	LLG3__LORELEI-LIKE-GPI ANCHORED PROTEIN 3
At5g08470	[GO:0005886] plasma membrane	EMB2817_PEX1__peroxisome 1
At5g50790	[GO:0005886] plasma membrane	AtSWEET10_SWEET10__Nodulin MtN3 family protein
At3g28540	[GO:0005886] plasma membrane	P-loop containing nucleoside triphosphate hydrolases superfamily protein
At5g08580	[GO:0005886] plasma membrane	Calcium-binding EF hand family protein
At1g78000	[GO:0005886] plasma membrane	SEL1_SULTR1;2__sulfate transporter 1;2
At1g70310	[GO:0005886] plasma membrane	SPDS2__spermidine synthase 2
At5g45380	[GO:0005886] plasma membrane	ATDUR3_DUR3__solute:sodium symporters;urea transmembrane transporters
At5g01240	[GO:0005886] plasma membrane	LAX1__like AUXIN RESISTANT 1
At4g08850	[GO:0005886] plasma membrane	Leucine-rich repeat receptor-like protein kinase family protein
At3g45680	[GO:0005886] plasma membrane	Major facilitator superfamily protein
At1g76040	[GO:0005886] plasma membrane	CPK29__calcium-dependent protein kinase 29
At3g01290	[GO:0005886] plasma membrane	AtHIR2_HIR2__SPFH/Band 7/PHB domain-containing membrane-associated protein family
At5g60950	[GO:0005886] plasma membrane	COBL5__COBRA-like protein 5 precursor
At5g54610	[GO:0005886] plasma membrane	ANK__ankyrin
At4g23140 At4g23160	[GO:0005886] plasma membrane
At1g35710	[GO:0005886] plasma membrane	Protein kinase family protein with leucine-rich repeat domain
At1g32690	[GO:0005886] plasma membrane	unknown protein; FUNCTIONS IN: molecular_function unknown; INVOLVED IN: biological_process unknown; LOCATED IN: plasma membrane; EXPRESSED IN: 21 plant structures; EXPRESSED DURING: 11 growth stages; BEST Arabidopsis thaliana protein match is: unknown protein (TAIR:AT2G35200.1); Has 45 Blast hits to 45 proteins in 8 species: Archae - 0; Bacteria - 0; Metazoa - 0; Fungi - 0; Plants - 45; Viruses -…
At3g22740	[GO:0005886] plasma membrane	HMT3__homocysteine S-methyltransferase 3
At1g32450	[GO:0005886] plasma membrane	NRT1.5__nitrate transporter 1.5
At5g14380	[GO:0005886] plasma membrane	AGP6__arabinogalactan protein 6
At2g07560	[GO:0005886] plasma membrane	AHA6_HA6__H(+)-ATPase 6
At1g80660	[GO:0005886] plasma membrane	AHA9_HA9__H(+)-ATPase 9
At5g64790	[GO:0005886] plasma membrane	O-Glycosyl hydrolases family 17 protein
At5g10430	[GO:0005886] plasma membrane	AGP4_ATAGP4__arabinogalactan protein 4
At2g24450	[GO:0005886] plasma membrane	FLA3__FASCICLIN-like arabinogalactan protein 3 precursor
At4g00350	[GO:0005886] plasma membrane	MATE efflux family protein
At5g47530	[GO:0005886] plasma membrane	Auxin-responsive family protein
At1g71680	[GO:0005886] plasma membrane	Transmembrane amino acid transporter family protein
At2g31500	[GO:0005886] plasma membrane	CPK24__calcium-dependent protein kinase 24
At4g38740	[GO:0005886] plasma membrane	ROC1__rotamase CYP 1
At2g43610	[GO:0005886] plasma membrane	Chitinase family protein
At5g27350	[GO:0005886] plasma membrane	SFP1__Major facilitator superfamily protein
At1g21250	[GO:0005886] plasma membrane	PRO25_WAK1__cell wall-associated kinase
At5g12110	[GO:0005886] plasma membrane	Glutathione S-transferase, C-terminal-like;Translation elongation factor EF1B/ribosomal protein S6
At1g44800	[GO:0005886] plasma membrane	nodulin MtN21 /EamA-like transporter family protein
At3g12580	[GO:0005886] plasma membrane	ATHSP70_HSP70__heat shock protein 70
At2g02930 At4g02520	[GO:0005886] plasma membrane
At1g07430	[GO:0005886] plasma membrane	HAI2__highly ABA-induced PP2C gene 2
At1g08930	[GO:0005886] plasma membrane	ERD6__Major facilitator superfamily protein
At5g14940	[GO:0005886] plasma membrane	Major facilitator superfamily protein
At4g31500	[GO:0005886] plasma membrane	ATR4_CYP83B1_RED1_RNT1_SUR2__cytochrome P450, family 83, subfamily B, polypeptide 1
At1g59870	[GO:0005886] plasma membrane	ABCG36_ATABCG36_ATPDR8_PDR8_PEN3__ABC-2 and Plant PDR ABC-type transporter family protein
At2g38940 At3g54700	[GO:0005886] plasma membrane
At4g22690 At4g22710	[GO:0005886] plasma membrane
At5g52640	[GO:0005886] plasma membrane	ATHS83_AtHsp90-1_ATHSP90.1_HSP81-1_HSP81.1_HSP83_HSP90.1__heat shock protein 90.1
At4g23180	[GO:0005886] plasma membrane	CRK10_RLK4__cysteine-rich RLK (RECEPTOR-like protein kinase) 10
At1g05450	[GO:0005886] plasma membrane	Bifunctional inhibitor/lipid-transfer protein/seed storage 2S albumin superfamily protein
At1g30350	[GO:0005886] plasma membrane	Pectin lyase-like superfamily protein
At1g61560	[GO:0005886] plasma membrane	ATMLO6_MLO6__Seven transmembrane MLO family protein
At3g12000	[GO:0005886] plasma membrane	S-locus related protein SLR1, putative (S1)
At4g10310	[GO:0005886] plasma membrane	ATHKT1_HKT1__high-affinity K+ transporter 1
At4g19690	[GO:0005886] plasma membrane	ATIRT1_IRT1__iron-regulated transporter 1
At3g15570	[GO:0005886] plasma membrane	Phototropic-responsive NPH3 family protein
At5g26340	[GO:0005886] plasma membrane	ATSTP13_MSS1_STP13__Major facilitator superfamily protein
At3g13790	[GO:0005886] plasma membrane	ATBFRUCT1_ATCWINV1__Glycosyl hydrolases family 32 protein
At3g03530 At3g03540	[GO:0005886] plasma membrane
At1g62380	[GO:0005886] plasma membrane	ACO2_ATACO2__ACC oxidase 2
At1g33700	[GO:0005886] plasma membrane	Beta-glucosidase, GBA2 type family protein
At1g14870 At1g14880	[GO:0005886] plasma membrane
At1g21270	[GO:0005886] plasma membrane	WAK2__wall-associated kinase 2
At1g11350	[GO:0005886] plasma membrane	CBRLK1_RKS2_SD1-13__S-domain-1 13
At2g46430 At2g46440	[GO:0005886] plasma membrane
At2g26490	[GO:0005834] heterotrimeric G-protein complex	Transducin/WD40 repeat-like superfamily protein
At3g28007	[GO:0005887] integral to plasma membrane	AtSWEET4_SWEET4__Nodulin MtN3 family protein
At5g62850	[GO:0005887] integral to plasma membrane	AtSWEET5_AtVEX1_SWEET5__Nodulin MtN3 family protein
At4g25010	[GO:0005887] integral to plasma membrane	AtSWEET14_SWEET14__Nodulin MtN3 family protein
At1g71880	[GO:0005887] integral to plasma membrane	ATSUC1_SUC1__sucrose-proton symporter 1
At5g23660	[GO:0005887] integral to plasma membrane	AtSWEET12_MTN3_SWEET12__homolog of Medicago truncatula MTN3
At2g39060	[GO:0005887] integral to plasma membrane	AtSWEET9_SWEET9__Nodulin MtN3 family protein
At2g18660	[GO:0010230] alternative respiration	AtPNP-A_PNP-A__plant natriuretic peptide A
At3g13650	[GO:0042398] cellular modified amino acid biosynthetic process	Disease resistance-responsive (dirigent-like protein) family protein
At1g06520	[GO:0006655] phosphatidylglycerol biosynthetic process	ATGPAT1_GPAT1__glycerol-3-phosphate acyltransferase 1
At3g03990	[GO:0009805] coumarin biosynthetic process	alpha/beta-Hydrolases superfamily protein
At1g62380	[GO:0009805] coumarin biosynthetic process	ACO2_ATACO2__ACC oxidase 2
At4g38740	[GO:0006457] protein folding	ROC1__rotamase CYP 1
At1g56300	[GO:0006457] protein folding	Chaperone DnaJ-domain superfamily protein
At5g52640	[GO:0006457] protein folding	ATHS83_AtHsp90-1_ATHSP90.1_HSP81-1_HSP81.1_HSP83_HSP90.1__heat shock protein 90.1
At2g23800	[GO:0008299] isoprenoid biosynthetic process	GGPS2_GGPS5__geranylgeranyl pyrophosphate synthase 2
At1g49720	[GO:0045893] positive regulation of transcription, DNA-dependent	ABF1__abscisic acid responsive element-binding factor 1
At1g72900	[GO:0009693] ethylene biosynthetic process	Toll-Interleukin-Resistance (TIR) domain-containing protein
At1g12010	[GO:0009693] ethylene biosynthetic process	2-oxoglutarate (2OG) and Fe(II)-dependent oxygenase superfamily protein
At3g08040	[GO:0045492] xylan biosynthetic process	ATFRD3_FRD3_MAN1__MATE efflux family protein
At1g09610	[GO:0045492] xylan biosynthetic process	Protein of unknown function (DUF579)
At5g55250	[GO:0045492] xylan biosynthetic process	AtIAMT1_IAMT1__IAA carboxylmethyltransferase 1
At5g64330	[GO:0000271] polysaccharide biosynthetic process	JK218_NPH3_RPT3__Phototropic-responsive NPH3 family protein
At5g47530	[GO:0010413] glucuronoxylan metabolic process	Auxin-responsive family protein
At2g07040	[GO:0006468] protein phosphorylation	ATPRK2A_PRK2A__Leucine-rich repeat protein kinase family protein
At5g16500	[GO:0006468] protein phosphorylation	Protein kinase superfamily protein
At3g20530	[GO:0006468] protein phosphorylation	Protein kinase superfamily protein
At4g18700	[GO:0006468] protein phosphorylation	ATWL4_CIPK12_SnRK3.9_WL4__CBL-interacting protein kinase 12
At2g43230	[GO:0006468] protein phosphorylation	Protein kinase superfamily protein
At4g23240	[GO:0006468] protein phosphorylation	CRK16__cysteine-rich RLK (RECEPTOR-like protein kinase) 16
At4g23320	[GO:0006468] protein phosphorylation	CRK24__cysteine-rich RLK (RECEPTOR-like protein kinase) 24
At4g08850	[GO:0006468] protein phosphorylation	Leucine-rich repeat receptor-like protein kinase family protein
At4g23220	[GO:0006468] protein phosphorylation	CRK14__cysteine-rich RLK (RECEPTOR-like protein kinase) 14
At4g23140 At4g23160	[GO:0006468] protein phosphorylation
At1g35710	[GO:0006468] protein phosphorylation	Protein kinase family protein with leucine-rich repeat domain
At3g61160	[GO:0006468] protein phosphorylation	Protein kinase superfamily protein
At2g31500	[GO:0006468] protein phosphorylation	CPK24__calcium-dependent protein kinase 24
At4g04540 At4g04570	[GO:0006468] protein phosphorylation
At1g21250	[GO:0006468] protein phosphorylation	PRO25_WAK1__cell wall-associated kinase
At4g23180	[GO:0006468] protein phosphorylation	CRK10_RLK4__cysteine-rich RLK (RECEPTOR-like protein kinase) 10
At1g11350	[GO:0006468] protein phosphorylation	CBRLK1_RKS2_SD1-13__S-domain-1 13
At4g09020	[GO:0000272] polysaccharide catabolic process	ATISA3_ISA3__isoamylase 3
At4g14690	[GO:0010380] regulation of chlorophyll biosynthetic process	ELIP2__Chlorophyll A-B binding family protein
At1g32540	[GO:2000121] regulation of removal of superoxide radicals	LOL1__lsd one like 1
At4g24380	[GO:0009396] folic acid-containing compound biosynthetic process	CONTAINS InterPro DOMAIN/s: Serine hydrolase (InterPro:IPR005645); BEST Arabidopsis thaliana protein match is: alpha/beta-Hydrolases superfamily protein (TAIR:AT5G65400.1); Has 35333 Blast hits to 34131 proteins in 2444 species: Archae - 798; Bacteria - 22429; Metazoa - 974; Fungi - 991; Plants - 531; Viruses - 0; Other Eukaryotes - 9610 (source: NCBI BLink).
At5g10800	[GO:0000394] RNA splicing, via endonucleolytic cleavage and ligation	RNA recognition motif (RRM)-containing protein
At5g08470	[GO:0006635] fatty acid beta-oxidation	EMB2817_PEX1__peroxisome 1
At3g03530 At3g03540	[GO:0009395] phospholipid catabolic process
At1g74000	[GO:0009058] biosynthetic process	SS3__strictosidine synthase 3
At3g25810	[GO:0043693] monoterpene biosynthetic process	Terpenoid cyclases/Protein prenyltransferases superfamily protein
At3g21180	[GO:0008152] metabolic process	ACA9_ATACA9__autoinhibited Ca(2+)-ATPase 9
At1g22380	[GO:0008152] metabolic process	AtUGT85A3_UGT85A3__UDP-glucosyl transferase 85A3
At1g54870	[GO:0008152] metabolic process	NAD(P)-binding Rossmann-fold superfamily protein
At4g27440	[GO:0008152] metabolic process	PORB__protochlorophyllide oxidoreductase B
At2g30650	[GO:0008152] metabolic process	ATP-dependent caseinolytic (Clp) protease/crotonase family protein
At4g36770	[GO:0008152] metabolic process	UDP-Glycosyltransferase superfamily protein
At1g61120	[GO:0008152] metabolic process	GES_TPS04_TPS4__terpene synthase 04
At5g59120	[GO:0008152] metabolic process	ATSBT4.13_SBT4.13__subtilase 4.13
At2g24210	[GO:0008152] metabolic process	TPS10__terpene synthase 10
At1g80660	[GO:0008152] metabolic process	AHA9_HA9__H(+)-ATPase 9
At4g16740	[GO:0008152] metabolic process	ATTPS03_TPS03__terpene synthase 03
At3g21240	[GO:0008152] metabolic process	4CL2_AT4CL2__4-coumarate:CoA ligase 2
At1g66120	[GO:0008152] metabolic process	AMP-dependent synthetase and ligase family protein
At2g32150	[GO:0008152] metabolic process	Haloacid dehalogenase-like hydrolase (HAD) superfamily protein
At3g63010	[GO:0008152] metabolic process	ATGID1B_GID1B__alpha/beta-Hydrolases superfamily protein
At1g55450	[GO:0008152] metabolic process	S-adenosyl-L-methionine-dependent methyltransferases superfamily protein
At2g16890	[GO:0008152] metabolic process	UDP-Glycosyltransferase superfamily protein
At1g73600 At1g73602	[GO:0008152] metabolic process
At2g17845	[GO:0008152] metabolic process	NAD(P)-binding Rossmann-fold superfamily protein
At5g38120	[GO:0008152] metabolic process	4CL8__AMP-dependent synthetase and ligase family protein
At4g16640	[GO:0008152] metabolic process	Matrixin family protein
At1g21540	[GO:0008152] metabolic process	AMP-dependent synthetase and ligase family protein
At2g39850	[GO:0008152] metabolic process	Subtilisin-like serine endopeptidase family protein
At3g21230	[GO:0008152] metabolic process	4CL5__4-coumarate:CoA ligase 5
At1g05680	[GO:0008152] metabolic process	UGT74E2__Uridine diphosphate glycosyltransferase 74E2
At5g05890	[GO:0008152] metabolic process	UDP-Glycosyltransferase superfamily protein
At5g38320	[GO:0031540] regulation of anthocyanin biosynthetic process	unknown protein; FUNCTIONS IN: molecular_function unknown; INVOLVED IN: biological_process unknown; LOCATED IN: cellular_component unknown; EXPRESSED IN: shoot apex, sepal, pedicel; EXPRESSED DURING: 4 anthesis; BEST Arabidopsis thaliana protein match is: unknown protein (TAIR:AT1G67050.1); Has 30201 Blast hits to 17322 proteins in 780 species: Archae - 12; Bacteria - 1396; Metazoa - 17338; Fungi…
At3g28220	[GO:0031540] regulation of anthocyanin biosynthetic process	TRAF-like family protein
At1g62990	[GO:0045892] negative regulation of transcription, DNA-dependent	IXR11_KNAT7__KNOTTED-like homeobox of Arabidopsis thaliana 7
At5g24470	[GO:0045892] negative regulation of transcription, DNA-dependent	APRR5_PRR5__pseudo-response regulator 5
At5g48180	[GO:0043161] proteasomal ubiquitin-dependent protein catabolic process	NSP5__nitrile specifier protein 5
At5g59370	[GO:0006094] gluconeogenesis	ACT4__actin 4
At3g46520	[GO:0006094] gluconeogenesis	ACT12__actin-12
At1g75780	[GO:0006094] gluconeogenesis	TUB1__tubulin beta-1 chain
At1g62560	[GO:0019344] cysteine biosynthetic process	FMO GS-OX3__flavin-monooxygenase glucosinolate S-oxygenase 3
At5g16440	[GO:0015995] chlorophyll biosynthetic process	IPP1__isopentenyl diphosphate isomerase 1
At5g23010	[GO:0019752] carboxylic acid metabolic process	IMS3_MAM1__methylthioalkylmalate synthase 1
At3g04000	[GO:0046482] para-aminobenzoic acid metabolic process	NAD(P)-binding Rossmann-fold superfamily protein
At1g21670	[GO:0019243] methylglyoxal catabolic process to D-lactate	LOCATED IN: cell wall, plant-type cell wall; EXPRESSED IN: 23 plant structures; EXPRESSED DURING: 14 growth stages; CONTAINS InterPro DOMAIN/s: WD40-like Beta Propeller (InterPro:IPR011659), Six-bladed beta-propeller, TolB-like (InterPro:IPR011042); BEST Arabidopsis thaliana protein match is: DPP6 N-terminal domain-like protein (TAIR:AT1G21680.1); Has 8461 Blast hits to 5060 proteins in 1257 spec…
At2g16730	[GO:0019513] lactose catabolic process, using glucoside 3-dehydrogenase	BGAL13__glycosyl hydrolase family 35 protein
At1g33700	[GO:0006665] sphingolipid metabolic process	Beta-glucosidase, GBA2 type family protein
At4g31500	[GO:0009759] indole glucosinolate biosynthetic process	ATR4_CYP83B1_RED1_RNT1_SUR2__cytochrome P450, family 83, subfamily B, polypeptide 1
At5g60890	[GO:0009759] indole glucosinolate biosynthetic process	ATMYB34_ATR1_MYB34__myb domain protein 34
At5g12110	[GO:0006414] translational elongation	Glutathione S-transferase, C-terminal-like;Translation elongation factor EF1B/ribosomal protein S6
At2g13680	[GO:0006075] (1->3)-beta-D-glucan biosynthetic process	ATGSL02_CALS5_GLS2__callose synthase 5
At3g06490	[GO:0009407] toxin catabolic process	AtMYB108_BOS1_MYB108__myb domain protein 108
At2g02930 At4g02520	[GO:0009407] toxin catabolic process
At2g01890	[GO:0016311] dephosphorylation	ATPAP8_PAP8__purple acid phosphatase 8
At5g08560	[GO:0016926] protein desumoylation	transducin family protein / WD-40 repeat family protein
At4g30140	[GO:0006629] lipid metabolic process	CDEF1__GDSL-like Lipase/Acylhydrolase superfamily protein
At1g20135	[GO:0006629] lipid metabolic process	GDSL-like Lipase/Acylhydrolase family protein
At3g09930	[GO:0006629] lipid metabolic process	GDSL-like Lipase/Acylhydrolase superfamily protein
At2g19010	[GO:0006629] lipid metabolic process	GDSL-like Lipase/Acylhydrolase superfamily protein
At5g42170	[GO:0006629] lipid metabolic process	SGNH hydrolase-type esterase superfamily protein
At4g04930	[GO:0006629] lipid metabolic process	DES-1-LIKE__fatty acid desaturase family protein
At1g29660	[GO:0006629] lipid metabolic process	GDSL-like Lipase/Acylhydrolase superfamily protein
At1g12080	[GO:0006084] acetyl-CoA metabolic process	Vacuolar calcium-binding protein-related
At5g35735	[GO:0009963] positive regulation of flavonoid biosynthetic process	Auxin-responsive family protein
At4g38550	[GO:0009963] positive regulation of flavonoid biosynthetic process	Arabidopsis phospholipase-like protein (PEARLI 4) family
At4g36500	[GO:0009963] positive regulation of flavonoid biosynthetic process	unknown protein; FUNCTIONS IN: molecular_function unknown; INVOLVED IN: biological_process unknown; LOCATED IN: mitochondrion; EXPRESSED IN: 22 plant structures; EXPRESSED DURING: 13 growth stages; BEST Arabidopsis thaliana protein match is: unknown protein (TAIR:AT2G18210.1); Has 50 Blast hits to 50 proteins in 7 species: Archae - 0; Bacteria - 0; Metazoa - 0; Fungi - 0; Plants - 50; Viruses - 0…
At1g22885	[GO:0009963] positive regulation of flavonoid biosynthetic process	unknown protein; FUNCTIONS IN: molecular_function unknown; INVOLVED IN: biological_process unknown; LOCATED IN: endomembrane system; EXPRESSED IN: 22 plant structures; EXPRESSED DURING: 13 growth stages; Has 15 Blast hits to 15 proteins in 2 species: Archae - 0; Bacteria - 0; Metazoa - 0; Fungi - 0; Plants - 15; Viruses - 0; Other Eukaryotes - 0 (source: NCBI BLink).
At1g59870	[GO:0042344] indole glucosinolate catabolic process	ABCG36_ATABCG36_ATPDR8_PDR8_PEN3__ABC-2 and Plant PDR ABC-type transporter family protein
At3g25180	[GO:0046246] terpene biosynthetic process	CYP82G1__cytochrome P450, family 82, subfamily G, polypeptide 1
At1g07280	[GO:0019252] starch biosynthetic process	Tetratricopeptide repeat (TPR)-like superfamily protein
At1g68600	[GO:0019252] starch biosynthetic process	Aluminium activated malate transporter family protein
At3g42640	[GO:0006200] ATP catabolic process	AHA8_HA8__H(+)-ATPase 8
At5g23020	[GO:0009098] leucine biosynthetic process	IMS2_MAM-L_MAM3__2-isopropylmalate synthase 2
At4g34510	[GO:0030497] fatty acid elongation	KCS17__3-ketoacyl-CoA synthase 17
At1g73220	[GO:0019375] galactolipid biosynthetic process	AtOCT1_OCT1__organic cation/carnitine transporter1
At3g44510	[GO:0019375] galactolipid biosynthetic process	alpha/beta-Hydrolases superfamily protein
At3g44510	[GO:0019375] galactolipid biosynthetic process	alpha/beta-Hydrolases superfamily protein
At3g19090	[GO:0006396] RNA processing	RNA-binding protein
At1g68290	[GO:0006308] DNA catabolic process	ENDO 2__endonuclease 2
At5g39610	[GO:0010468] regulation of gene expression	ANAC092_ATNAC2_ATNAC6_NAC2_NAC6_ORE1__NAC domain containing protein 6
At5g17300	[GO:0010600] regulation of auxin biosynthetic process	RVE1__Homeodomain-like superfamily protein
At5g09730	[GO:0031222] arabinan catabolic process	ATBX3_ATBXL3_BX3_BXL3_XYL3__beta-xylosidase 3
At4g17470	[GO:0006464] cellular protein modification process	alpha/beta-Hydrolases superfamily protein
At3g12580	[GO:0016567] protein ubiquitination	ATHSP70_HSP70__heat shock protein 70
At3g20210	[GO:0006624] vacuolar protein processing	DELTA-VPE_DELTAVPE__delta vacuolar processing enzyme
At3g20210 At3g20220	[GO:0006624] vacuolar protein processing
At5g04180	[GO:0006730] one-carbon metabolic process	ACA3_ATACA3__alpha carbonic anhydrase 3
At2g19330	[GO:0042023] DNA endoreduplication	PIRL6__plant intracellular ras group-related LRR 6
At3g13610	[GO:0019748] secondary metabolic process	2-oxoglutarate (2OG) and Fe(II)-dependent oxygenase superfamily protein
At5g08380	[GO:0009311] oligosaccharide metabolic process	AGAL1_AtAGAL1__alpha-galactosidase 1
At1g21270	[GO:0009311] oligosaccharide metabolic process	WAK2__wall-associated kinase 2
ATCG00500	[GO:0006354] DNA-dependent transcription, elongation	ACCD__acetyl-CoA carboxylase carboxyl transferase subunit beta
ATCG00210	[GO:0006354] DNA-dependent transcription, elongation	YCF6__electron transporter, transferring electrons within cytochrome b6/f complex of photosystem IIs
ATCG00360	[GO:0006354] DNA-dependent transcription, elongation	YCF3__Tetratricopeptide repeat (TPR)-like superfamily protein
At1g73830	[GO:0006355] regulation of transcription, DNA-dependent	BEE3__BR enhanced expression 3
At2g47270	[GO:0006355] regulation of transcription, DNA-dependent	UPB1__sequence-specific DNA binding transcription factors;transcription regulators
At3g27810	[GO:0006355] regulation of transcription, DNA-dependent	ATMYB21_ATMYB3_MYB21__myb domain protein 21
At3g27810	[GO:0006355] regulation of transcription, DNA-dependent	ATMYB21_ATMYB3_MYB21__myb domain protein 21
At3g46640 At5g59570	[GO:0006355] regulation of transcription, DNA-dependent
At5g50010 At5g50011 At5g50012	[GO:0006355] regulation of transcription, DNA-dependent
At4g00950	[GO:0006355] regulation of transcription, DNA-dependent	MEE47__Protein of unknown function (DUF688)
At4g29190	[GO:0006355] regulation of transcription, DNA-dependent	AtOZF2_OZF2__Zinc finger C-x8-C-x5-C-x3-H type family protein
At3g15030	[GO:0006355] regulation of transcription, DNA-dependent	MEE35_TCP4__TCP family transcription factor 4
At1g64800	[GO:0006355] regulation of transcription, DNA-dependent	DNA binding;sequence-specific DNA binding transcription factors
At1g04240	[GO:0006355] regulation of transcription, DNA-dependent	IAA3_SHY2__AUX/IAA transcriptional regulator family protein
At3g01470 At3g01472	[GO:0006355] regulation of transcription, DNA-dependent
At5g08550	[GO:0006355] regulation of transcription, DNA-dependent	ILP1__GC-rich sequence DNA-binding factor-like protein
At5g08520	[GO:0006355] regulation of transcription, DNA-dependent	Duplicated homeodomain-like superfamily protein
At4g37610	[GO:0006355] regulation of transcription, DNA-dependent	BT5__BTB and TAZ domain protein 5
At4g26150	[GO:0006355] regulation of transcription, DNA-dependent	CGA1_GATA22_GNL__cytokinin-responsive gata factor 1
At4g00020	[GO:0006355] regulation of transcription, DNA-dependent	BRCA2(IV)_BRCA2A_EDA20_MEE43__BREAST CANCER 2 like 2A
At1g01010	[GO:0006355] regulation of transcription, DNA-dependent	ANAC001_NAC001__NAC domain containing protein 1
At4g00050	[GO:0006355] regulation of transcription, DNA-dependent	UNE10__basic helix-loop-helix (bHLH) DNA-binding superfamily protein
At5g40350	[GO:0006355] regulation of transcription, DNA-dependent	AtMYB24_MYB24__myb domain protein 24
At1g35490	[GO:0006355] regulation of transcription, DNA-dependent	bZIP family transcription factor
At1g52890	[GO:0006355] regulation of transcription, DNA-dependent	ANAC019_NAC019__NAC domain containing protein 19
At1g25330	[GO:0006355] regulation of transcription, DNA-dependent	CES_HAF__basic helix-loop-helix (bHLH) DNA-binding superfamily protein
At4g28640	[GO:0006355] regulation of transcription, DNA-dependent	IAA11__indole-3-acetic acid inducible 11
At3g57040	[GO:0006355] regulation of transcription, DNA-dependent	ARR9_ATRR4__response regulator 9
At5g53660	[GO:0006355] regulation of transcription, DNA-dependent	AtGRF7_GRF7__growth-regulating factor 7
At1g28050	[GO:0006355] regulation of transcription, DNA-dependent	B-box type zinc finger protein with CCT domain
At5g57420	[GO:0006355] regulation of transcription, DNA-dependent	IAA33__indole-3-acetic acid inducible 33
At3g12820	[GO:0006355] regulation of transcription, DNA-dependent	AtMYB10_MYB10__myb domain protein 10
At4g01460	[GO:0006355] regulation of transcription, DNA-dependent	basic helix-loop-helix (bHLH) DNA-binding superfamily protein
At2g45680	[GO:0006355] regulation of transcription, DNA-dependent	TCP family transcription factor
At3g61970	[GO:0006355] regulation of transcription, DNA-dependent	NGA2__AP2/B3-like transcriptional factor family protein
At2g31230	[GO:0006355] regulation of transcription, DNA-dependent	ATERF15_ERF15__ethylene-responsive element binding factor 15
At4g23600	[GO:0006546] glycine catabolic process	CORI3_JR2__Tyrosine transaminase family protein
At5g23820	[GO:0006546] glycine catabolic process	MD-2-related lipid recognition domain-containing protein
At4g33050	[GO:0006569] tryptophan catabolic process	EDA39__calmodulin-binding family protein
At1g08930	[GO:0006569] tryptophan catabolic process	ERD6__Major facilitator superfamily protein
At1g22760	[GO:0006397] mRNA processing	PAB3__poly(A) binding protein 3
At1g72520	[GO:0009695] jasmonic acid biosynthetic process	ATLOX4_LOX4__PLAT/LH2 domain-containing lipoxygenase family protein
At5g20230	[GO:0009695] jasmonic acid biosynthetic process	ATBCB_BCB_BCB_SAG14__blue-copper-binding protein
At5g13220	[GO:0009695] jasmonic acid biosynthetic process	JAS1_JAZ10_TIFY9__jasmonate-zim-domain protein 10
At1g19640	[GO:0009695] jasmonic acid biosynthetic process	JMT__jasmonic acid carboxyl methyltransferase
At5g07010	[GO:0009695] jasmonic acid biosynthetic process	ATST2A_ST2A__sulfotransferase 2A
At3g50760	[GO:0009695] jasmonic acid biosynthetic process	GATL2__galacturonosyltransferase-like 2
At1g17380	[GO:0009695] jasmonic acid biosynthetic process	JAZ5_TIFY11A__jasmonate-zim-domain protein 5
At3g11480	[GO:0009695] jasmonic acid biosynthetic process	ATBSMT1_BSMT1__S-adenosyl-L-methionine-dependent methyltransferases superfamily protein
At2g45580	[GO:0055114] oxidation-reduction process	CYP76C3__cytochrome P450, family 76, subfamily C, polypeptide 3
At5g47000	[GO:0055114] oxidation-reduction process	Peroxidase superfamily protein
At5g52400	[GO:0055114] oxidation-reduction process	CYP715A1__cytochrome P450, family 715, subfamily A, polypeptide 1
At1g26320	[GO:0055114] oxidation-reduction process	Zinc-binding dehydrogenase family protein
At3g03080	[GO:0055114] oxidation-reduction process	Zinc-binding dehydrogenase family protein
At5g64120	[GO:0055114] oxidation-reduction process	Peroxidase superfamily protein
At4g36430	[GO:0055114] oxidation-reduction process	Peroxidase superfamily protein
At1g55570	[GO:0055114] oxidation-reduction process	sks12__SKU5 similar 12
At3g13390	[GO:0055114] oxidation-reduction process	sks11__SKU5 similar 11
At4g17690	[GO:0055114] oxidation-reduction process	Peroxidase superfamily protein
At2g38240	[GO:0055114] oxidation-reduction process	2-oxoglutarate (2OG) and Fe(II)-dependent oxygenase superfamily protein
At1g11770	[GO:0055114] oxidation-reduction process	FAD-binding Berberine family protein
At3g60290	[GO:0055114] oxidation-reduction process	2-oxoglutarate (2OG) and Fe(II)-dependent oxygenase superfamily protein
At2g38080	[GO:0055114] oxidation-reduction process	ATLMCO4_IRX12_LAC4_LMCO4__Laccase/Diphenol oxidase family protein
At4g37520 At4g37530	[GO:0055114] oxidation-reduction process
At3g44970	[GO:0055114] oxidation-reduction process	Cytochrome P450 superfamily protein
At1g77760	[GO:0055114] oxidation-reduction process	GNR1_NIA1_NR1__nitrate reductase 1
At4g22690 At4g22710	[GO:0055114] oxidation-reduction process
At1g18140	[GO:0055114] oxidation-reduction process	ATLAC1_LAC1__laccase 1
At3g56060	[GO:0055114] oxidation-reduction process	Glucose-methanol-choline (GMC) oxidoreductase family protein
At4g11290	[GO:0055114] oxidation-reduction process	Peroxidase superfamily protein
At3g03670	[GO:0055114] oxidation-reduction process	Peroxidase superfamily protein
At5g44400	[GO:0055114] oxidation-reduction process	FAD-binding Berberine family protein
At4g19380	[GO:0055114] oxidation-reduction process	Long-chain fatty alcohol dehydrogenase family protein
At5g58390	[GO:0055114] oxidation-reduction process	Peroxidase superfamily protein
At3g50660	[GO:0055114] oxidation-reduction process	CLM_CYP90B1_DWF4_PSC1_SAV1_SNP2__Cytochrome P450 superfamily protein
At1g33720 At1g33730	[GO:0055114] oxidation-reduction process
At4g04830	[GO:0055114] oxidation-reduction process	ATMSRB5_MSRB5__methionine sulfoxide reductase B5
At1g69870	[GO:0019761] glucosinolate biosynthetic process	NRT1.7__nitrate transporter 1.7
At1g65880	[GO:0019761] glucosinolate biosynthetic process	BZO1__benzoyloxyglucosinolate 1
At3g58990	[GO:0019761] glucosinolate biosynthetic process	IPMI1__isopropylmalate isomerase 1
At4g37800	[GO:0019761] glucosinolate biosynthetic process	XTH7__xyloglucan endotransglucosylase/hydrolase 7
At4g12030	[GO:0019761] glucosinolate biosynthetic process	BASS5_BAT5__bile acid transporter 5
At2g43100	[GO:0019761] glucosinolate biosynthetic process	ATLEUD1_IPMI2__isopropylmalate isomerase 2
At4g39950	[GO:0019761] glucosinolate biosynthetic process	CYP79B2__cytochrome P450, family 79, subfamily B, polypeptide 2
At1g08840	[GO:0006260] DNA replication	emb2411__DNA replication helicase, putative
At4g11190	[GO:0009807] lignan biosynthetic process	Disease resistance-responsive (dirigent-like protein) family protein
At3g13662	[GO:0009807] lignan biosynthetic process	Disease resistance-responsive (dirigent-like protein) family protein
At2g02000 At2g02010	[GO:0006536] glutamate metabolic process
At1g78440	[GO:0045487] gibberellin catabolic process	ATGA2OX1_GA2OX1__Arabidopsis thaliana gibberellin 2-oxidase 1
At2g24850	[GO:0042218] 1-aminocyclopropane-1-carboxylate biosynthetic process	TAT_TAT3__tyrosine aminotransferase 3
At5g57500	[GO:0006486] protein glycosylation	Galactosyltransferase family protein
At4g30290	[GO:0006073] cellular glucan metabolic process	ATXTH19_XTH19__xyloglucan endotransglucosylase/hydrolase 19
At5g51810	[GO:0009686] gibberellin biosynthetic process	AT2353_ATGA20OX2_GA20OX2__gibberellin 20 oxidase 2
At1g02790	[GO:0005975] carbohydrate metabolic process	PGA4__polygalacturonase 4
At3g52600	[GO:0005975] carbohydrate metabolic process	AtcwINV2_CWINV2__cell wall invertase 2
At2g36190	[GO:0005975] carbohydrate metabolic process	AtcwINV4_cwINV4__cell wall invertase 4
At4g35670	[GO:0005975] carbohydrate metabolic process	Pectin lyase-like superfamily protein
At3g59850	[GO:0005975] carbohydrate metabolic process	Pectin lyase-like superfamily protein
At2g43570	[GO:0005975] carbohydrate metabolic process	CHI__chitinase, putative
At3g07820	[GO:0005975] carbohydrate metabolic process	Pectin lyase-like superfamily protein
At5g48140	[GO:0005975] carbohydrate metabolic process	Pectin lyase-like superfamily protein
At5g64790	[GO:0005975] carbohydrate metabolic process	O-Glycosyl hydrolases family 17 protein
At3g07830	[GO:0005975] carbohydrate metabolic process	Pectin lyase-like superfamily protein
At3g62710	[GO:0005975] carbohydrate metabolic process	Glycosyl hydrolase family protein
At3g26140	[GO:0005975] carbohydrate metabolic process	Cellulase (glycosyl hydrolase family 5) protein
At2g23900	[GO:0005975] carbohydrate metabolic process	Pectin lyase-like superfamily protein
At5g20330	[GO:0005975] carbohydrate metabolic process	BETAG4__beta-1,3-glucanase 4
At3g52840	[GO:0005975] carbohydrate metabolic process	BGAL2__beta-galactosidase 2
At3g10890	[GO:0005975] carbohydrate metabolic process	Glycosyl hydrolase superfamily protein
At4g21760	[GO:0005975] carbohydrate metabolic process	BGLU47__beta-glucosidase 47
At4g27830	[GO:0005975] carbohydrate metabolic process	BGLU10__beta glucosidase 10
At2g43620	[GO:0005975] carbohydrate metabolic process	Chitinase family protein
At2g44460	[GO:0005975] carbohydrate metabolic process	BGLU28__beta glucosidase 28
At5g08330	[GO:0010310] regulation of hydrogen peroxide metabolic process	AtTCP11_TCP11__TCP family transcription factor
At5g20830	[GO:0010310] regulation of hydrogen peroxide metabolic process	ASUS1_atsus1_SUS1__sucrose synthase 1
At4g37150	[GO:0009696] salicylic acid metabolic process	ATMES9_MES9__methyl esterase 9
At5g24160	[GO:0016126] sterol biosynthetic process	SQE6__squalene monoxygenase 6
At5g10430	[GO:0016126] sterol biosynthetic process	AGP4_ATAGP4__arabinogalactan protein 4
At1g20440	[GO:0006096] glycolysis	AtCOR47_COR47_RD17__cold-regulated 47
At2g43610	[GO:0016998] cell wall macromolecule catabolic process	Chitinase family protein
At2g29090	[GO:0009687] abscisic acid metabolic process	CYP707A2__cytochrome P450, family 707, subfamily A, polypeptide 2
At1g52570	[GO:0046470] phosphatidylcholine metabolic process	PLDALPHA2__phospholipase D alpha 2
At3g15870	[GO:0001676] long-chain fatty acid metabolic process	Fatty acid desaturase family protein
At1g07430	[GO:0006470] protein dephosphorylation	HAI2__highly ABA-induced PP2C gene 2
At5g08430	[GO:0006352] DNA-dependent transcription, initiation	SWIB/MDM2 domain;Plus-3;GYF
At1g35910	[GO:0005992] trehalose biosynthetic process	TPPD__Haloacid dehalogenase-like hydrolase (HAD) superfamily protein
At4g13770	[GO:0006098] pentose-phosphate shunt	CYP83A1_REF2__cytochrome P450, family 83, subfamily A, polypeptide 1
At3g54770	[GO:0000398] mRNA splicing, via spliceosome	RNA-binding (RRM/RBD/RNP motifs) family protein
At5g24210	[GO:0009697] salicylic acid biosynthetic process	alpha/beta-Hydrolases superfamily protein
At1g76040	[GO:0009697] salicylic acid biosynthetic process	CPK29__calcium-dependent protein kinase 29
At2g46400	[GO:0009697] salicylic acid biosynthetic process	ATWRKY46_WRKY46__WRKY DNA-binding protein 46
At3g60420	[GO:0009697] salicylic acid biosynthetic process	Phosphoglycerate mutase family protein
At5g60950	[GO:0009697] salicylic acid biosynthetic process	COBL5__COBRA-like protein 5 precursor
At5g52760	[GO:0009697] salicylic acid biosynthetic process	Copper transport protein family
At5g54610	[GO:0009697] salicylic acid biosynthetic process	ANK__ankyrin
At4g39670	[GO:0009697] salicylic acid biosynthetic process	Glycolipid transfer protein (GLTP) family protein
At3g45640	[GO:0009697] salicylic acid biosynthetic process	ATMAPK3_ATMPK3_MPK3__mitogen-activated protein kinase 3
At3g57260	[GO:0009697] salicylic acid biosynthetic process	AtPR2_BG2_BGL2_PR-2_PR2__beta-1,3-glucanase 2
At2g14560	[GO:0009697] salicylic acid biosynthetic process	LURP1__Protein of unknown function (DUF567)
At1g75040	[GO:0009718] anthocyanin-containing compound biosynthetic process	PR-5_PR5__pathogenesis-related gene 5
At2g21490	[GO:0016114] terpenoid biosynthetic process	LEA__dehydrin LEA
At4g21650	[GO:0043086] negative regulation of catalytic activity	Subtilase family protein
At5g59810	[GO:0043086] negative regulation of catalytic activity	ATSBT5.4_SBT5.4__Subtilase family protein
At1g20150	[GO:0043086] negative regulation of catalytic activity	Subtilisin-like serine endopeptidase family protein
At2g04160	[GO:0043086] negative regulation of catalytic activity	AIR3__Subtilisin-like serine endopeptidase family protein
At1g13750	[GO:0009684] indoleacetic acid biosynthetic process	Purple acid phosphatases superfamily protein
At2g05380	[GO:0009684] indoleacetic acid biosynthetic process	GRP3S__glycine-rich protein 3 short isoform
At2g07560	[GO:0006754] ATP biosynthetic process	AHA6_HA6__H(+)-ATPase 6
At1g70310	[GO:0008652] cellular amino acid biosynthetic process	SPDS2__spermidine synthase 2
At5g26340	[GO:0016310] phosphorylation	ATSTP13_MSS1_STP13__Major facilitator superfamily protein
At4g14365	[GO:0002679] respiratory burst involved in defense response	XBAT34__XB3 ortholog 4 in Arabidopsis thaliana
At3g13790	[GO:0002679] respiratory burst involved in defense response	ATBFRUCT1_ATCWINV1__Glycosyl hydrolases family 32 protein
At3g02040	[GO:0006071] glycerol metabolic process	AtGDPD1_GDPD1_SRG3__senescence-related gene 3
At2g47180	[GO:0016051] carbohydrate biosynthetic process	AtGolS1_GolS1__galactinol synthase 1
ATCG00700	[GO:0010207] photosystem II assembly	PSBN__photosystem II reaction center protein N
At1g21010	[GO:0006499] N-terminal protein myristoylation	unknown protein; FUNCTIONS IN: molecular_function unknown; INVOLVED IN: N-terminal protein myristoylation; LOCATED IN: cellular_component unknown; EXPRESSED IN: 24 plant structures; EXPRESSED DURING: 14 growth stages; BEST Arabidopsis thaliana protein match is: unknown protein (TAIR:AT1G76600.1); Has 206 Blast hits to 206 proteins in 13 species: Archae - 0; Bacteria - 0; Metazoa - 0; Fungi - 0; P…
At4g04490	[GO:0006499] N-terminal protein myristoylation	CRK36__cysteine-rich RLK (RECEPTOR-like protein kinase) 36
At3g01290	[GO:0006499] N-terminal protein myristoylation	AtHIR2_HIR2__SPFH/Band 7/PHB domain-containing membrane-associated protein family
At1g13970	[GO:0006499] N-terminal protein myristoylation	Protein of unknown function (DUF1336)
At2g24450	[GO:0006499] N-terminal protein myristoylation	FLA3__FASCICLIN-like arabinogalactan protein 3 precursor
At5g50830	[GO:0006499] N-terminal protein myristoylation	unknown protein; Has 4750 Blast hits to 3160 proteins in 341 species: Archae - 14; Bacteria - 239; Metazoa - 1329; Fungi - 394; Plants - 197; Viruses - 79; Other Eukaryotes - 2498 (source: NCBI BLink).
At4g14130	[GO:0006499] N-terminal protein myristoylation	XTH15_XTR7__xyloglucan endotransglucosylase/hydrolase 15
At4g11310 At4g11320	[GO:0006499] N-terminal protein myristoylation
At5g19880	[GO:0006499] N-terminal protein myristoylation	Peroxidase superfamily protein
At2g41510	[GO:0006499] N-terminal protein myristoylation	ATCKX1_CKX1__cytokinin oxidase/dehydrogenase 1
At3g15570	[GO:0000023] maltose metabolic process	Phototropic-responsive NPH3 family protein
At5g08580	[GO:0034968] histone lysine methylation	Calcium-binding EF hand family protein
At3g14210	[GO:0015979] photosynthesis	ESM1__epithiospecifier modifier 1
ATCG00600	[GO:0015979] photosynthesis	PETG
ATCG01050	[GO:0015979] photosynthesis	NDHD__NADH-Ubiquinone/plastoquinone (complex I) protein
At4g16990	[GO:0015979] photosynthesis	RLM3__disease resistance protein (TIR-NBS class), putative
At4g25480	[GO:0005982] starch metabolic process	ATCBF3_CBF3_DREB1A__dehydration response element B1A
At5g56870	[GO:0005990] lactose catabolic process	BGAL4__beta-galactosidase 4
At1g32450	[GO:0009698] phenylpropanoid metabolic process	NRT1.5__nitrate transporter 1.5
At1g54570	[GO:0019432] triglyceride biosynthetic process	Esterase/lipase/thioesterase family protein
At3g03480	[GO:0010597] green leaf volatile biosynthetic process	CHAT__acetyl CoA:(Z)-3-hexen-1-ol acetyltransferase
ATCG01080	[GO:0045333] cellular respiration	NDHG__NADH:ubiquinone/plastoquinone oxidoreductase, chain 6
At4g09020	[GO:0009569] chloroplast starch grain	ATISA3_ISA3__isoamylase 3
At3g23840	[GO:0009535] chloroplast thylakoid membrane	HXXXD-type acyl-transferase family protein
At1g54570	[GO:0010287] plastoglobule	Esterase/lipase/thioesterase family protein
At4g27440	[GO:0009534] chloroplast thylakoid	PORB__protochlorophyllide oxidoreductase B
At5g16440	[GO:0009536] plastid	IPP1__isopentenyl diphosphate isomerase 1
At3g02040	[GO:0009536] plastid	AtGDPD1_GDPD1_SRG3__senescence-related gene 3
At3g58990	[GO:0009536] plastid	IPMI1__isopropylmalate isomerase 1
At4g12030	[GO:0009536] plastid	BASS5_BAT5__bile acid transporter 5
At2g43100	[GO:0009536] plastid	ATLEUD1_IPMI2__isopropylmalate isomerase 2
At3g46520	[GO:0009941] chloroplast envelope	ACT12__actin-12
At1g52570	[GO:0009941] chloroplast envelope	PLDALPHA2__phospholipase D alpha 2
At3g28220	[GO:0009941] chloroplast envelope	TRAF-like family protein
At2g42530	[GO:0009941] chloroplast envelope	COR15B__cold regulated 15b
At1g59870	[GO:0009941] chloroplast envelope	ABCG36_ATABCG36_ATPDR8_PDR8_PEN3__ABC-2 and Plant PDR ABC-type transporter family protein
At3g14210	[GO:0009941] chloroplast envelope	ESM1__epithiospecifier modifier 1
ATCG00500	[GO:0009941] chloroplast envelope	ACCD__acetyl-CoA carboxylase carboxyl transferase subunit beta
At5g24470	[GO:0051170] nuclear import	APRR5_PRR5__pseudo-response regulator 5
At4g01470	[GO:0006833] water transport	ATTIP1.3_GAMMA-TIP3_TIP1;3__tonoplast intrinsic protein 1;3
At1g20440	[GO:0006833] water transport	AtCOR47_COR47_RD17__cold-regulated 47
At1g62380	[GO:0006833] water transport	ACO2_ATACO2__ACC oxidase 2
At1g29660	[GO:0006833] water transport	GDSL-like Lipase/Acylhydrolase superfamily protein
At3g08040	[GO:0006826] iron ion transport	ATFRD3_FRD3_MAN1__MATE efflux family protein
At5g64330	[GO:0010155] regulation of proton transport	JK218_NPH3_RPT3__Phototropic-responsive NPH3 family protein
At1g11350	[GO:0010155] regulation of proton transport	CBRLK1_RKS2_SD1-13__S-domain-1 13
At5g54250	[GO:0070838] divalent metal ion transport	ATCNGC4_CNGC4_DND2_HLM1__cyclic nucleotide-gated cation channel 4
At1g70890	[GO:0070838] divalent metal ion transport	MLP43__MLP-like protein 43
At3g52840	[GO:0070838] divalent metal ion transport	BGAL2__beta-galactosidase 2
At2g38940 At3g54700	[GO:0006817] phosphate ion transport
At1g74000	[GO:0006865] amino acid transport	SS3__strictosidine synthase 3
At4g35180	[GO:0006865] amino acid transport	LHT7__LYS/HIS transporter 7
At5g01240	[GO:0006865] amino acid transport	LAX1__like AUXIN RESISTANT 1
At1g71680	[GO:0006865] amino acid transport	Transmembrane amino acid transporter family protein
At1g44800	[GO:0006865] amino acid transport	nodulin MtN21 /EamA-like transporter family protein
At1g76930	[GO:0006865] amino acid transport	ATEXT1_ATEXT4_EXT1_EXT4_ORG5__extensin 4
At2g43620	[GO:0006865] amino acid transport	Chitinase family protein
At3g47440	[GO:0015840] urea transport	TIP5;1__tonoplast intrinsic protein 5;1
At5g08470	[GO:0016558] protein import into peroxisome matrix	EMB2817_PEX1__peroxisome 1
At4g12530	[GO:0006869] lipid transport	Bifunctional inhibitor/lipid-transfer protein/seed storage 2S albumin superfamily protein
At1g73220	[GO:0055085] transmembrane transport	AtOCT1_OCT1__organic cation/carnitine transporter1
At5g19600	[GO:0055085] transmembrane transport	SULTR3;5__sulfate transporter 3;5
At5g37810 At5g37820	[GO:0055085] transmembrane transport
At5g49130	[GO:0055085] transmembrane transport	MATE efflux family protein
At1g50310	[GO:0055085] transmembrane transport	ATSTP9_STP9__sugar transporter 9
At2g46430 At2g46440	[GO:0055085] transmembrane transport
At1g21010	[GO:0015824] proline transport	unknown protein; FUNCTIONS IN: molecular_function unknown; INVOLVED IN: N-terminal protein myristoylation; LOCATED IN: cellular_component unknown; EXPRESSED IN: 24 plant structures; EXPRESSED DURING: 14 growth stages; BEST Arabidopsis thaliana protein match is: unknown protein (TAIR:AT1G76600.1); Has 206 Blast hits to 206 proteins in 13 species: Archae - 0; Bacteria - 0; Metazoa - 0; Fungi - 0; P…
At1g22380	[GO:0015824] proline transport	AtUGT85A3_UGT85A3__UDP-glucosyl transferase 85A3
At4g24380	[GO:0015824] proline transport	CONTAINS InterPro DOMAIN/s: Serine hydrolase (InterPro:IPR005645); BEST Arabidopsis thaliana protein match is: alpha/beta-Hydrolases superfamily protein (TAIR:AT5G65400.1); Has 35333 Blast hits to 34131 proteins in 2444 species: Archae - 798; Bacteria - 22429; Metazoa - 974; Fungi - 991; Plants - 531; Viruses - 0; Other Eukaryotes - 9610 (source: NCBI BLink).
At3g03990	[GO:0015824] proline transport	alpha/beta-Hydrolases superfamily protein
At5g59510	[GO:0015824] proline transport	DVL18_RTFL5__ROTUNDIFOLIA like 5
At3g50770	[GO:0043090] amino acid import	CML41__calmodulin-like 41
At5g26340	[GO:0043090] amino acid import	ATSTP13_MSS1_STP13__Major facilitator superfamily protein
At5g50790	[GO:0015770] sucrose transport	AtSWEET10_SWEET10__Nodulin MtN3 family protein
At4g25010	[GO:0015770] sucrose transport	AtSWEET14_SWEET14__Nodulin MtN3 family protein
At1g71880	[GO:0015770] sucrose transport	ATSUC1_SUC1__sucrose-proton symporter 1
At5g23660	[GO:0015770] sucrose transport	AtSWEET12_MTN3_SWEET12__homolog of Medicago truncatula MTN3
At5g52750	[GO:0030001] metal ion transport	Heavy metal transport/detoxification superfamily protein
At1g51090	[GO:0030001] metal ion transport	Heavy metal transport/detoxification superfamily protein
At4g08850	[GO:0006857] oligopeptide transport	Leucine-rich repeat receptor-like protein kinase family protein
At3g45680	[GO:0006857] oligopeptide transport	Major facilitator superfamily protein
At5g14940	[GO:0006857] oligopeptide transport	Major facilitator superfamily protein
At5g35735	[GO:0006612] protein targeting to membrane	Auxin-responsive family protein
At5g08330	[GO:0006612] protein targeting to membrane	AtTCP11_TCP11__TCP family transcription factor
At4g04490	[GO:0006612] protein targeting to membrane	CRK36__cysteine-rich RLK (RECEPTOR-like protein kinase) 36
At3g01290	[GO:0006612] protein targeting to membrane	AtHIR2_HIR2__SPFH/Band 7/PHB domain-containing membrane-associated protein family
At5g52760	[GO:0006612] protein targeting to membrane	Copper transport protein family
At5g54610	[GO:0006612] protein targeting to membrane	ANK__ankyrin
At4g14365	[GO:0006612] protein targeting to membrane	XBAT34__XB3 ortholog 4 in Arabidopsis thaliana
At1g52890	[GO:0006612] protein targeting to membrane	ANAC019_NAC019__NAC domain containing protein 19
At4g39670	[GO:0006612] protein targeting to membrane	Glycolipid transfer protein (GLTP) family protein
At3g63010	[GO:0006612] protein targeting to membrane	ATGID1B_GID1B__alpha/beta-Hydrolases superfamily protein
At2g41100	[GO:0006612] protein targeting to membrane	ATCAL4_TCH3__Calcium-binding EF hand family protein
At1g21250	[GO:0006612] protein targeting to membrane	PRO25_WAK1__cell wall-associated kinase
At1g19640	[GO:0006612] protein targeting to membrane	JMT__jasmonic acid carboxyl methyltransferase
At4g38550	[GO:0006612] protein targeting to membrane	Arabidopsis phospholipase-like protein (PEARLI 4) family
At4g33050	[GO:0006612] protein targeting to membrane	EDA39__calmodulin-binding family protein
At3g45640	[GO:0006612] protein targeting to membrane	ATMAPK3_ATMPK3_MPK3__mitogen-activated protein kinase 3
At3g57260	[GO:0006612] protein targeting to membrane	AtPR2_BG2_BGL2_PR-2_PR2__beta-1,3-glucanase 2
At4g36500	[GO:0006612] protein targeting to membrane	unknown protein; FUNCTIONS IN: molecular_function unknown; INVOLVED IN: biological_process unknown; LOCATED IN: mitochondrion; EXPRESSED IN: 22 plant structures; EXPRESSED DURING: 13 growth stages; BEST Arabidopsis thaliana protein match is: unknown protein (TAIR:AT2G18210.1); Has 50 Blast hits to 50 proteins in 7 species: Archae - 0; Bacteria - 0; Metazoa - 0; Fungi - 0; Plants - 50; Viruses - 0…
At1g72900	[GO:0006612] protein targeting to membrane	Toll-Interleukin-Resistance (TIR) domain-containing protein
At2g14560	[GO:0006612] protein targeting to membrane	LURP1__Protein of unknown function (DUF567)
At1g75040	[GO:0006612] protein targeting to membrane	PR-5_PR5__pathogenesis-related gene 5
At1g22885	[GO:0006612] protein targeting to membrane	unknown protein; FUNCTIONS IN: molecular_function unknown; INVOLVED IN: biological_process unknown; LOCATED IN: endomembrane system; EXPRESSED IN: 22 plant structures; EXPRESSED DURING: 13 growth stages; Has 15 Blast hits to 15 proteins in 2 species: Archae - 0; Bacteria - 0; Metazoa - 0; Fungi - 0; Plants - 15; Viruses - 0; Other Eukaryotes - 0 (source: NCBI BLink).
At3g01470 At3g01472	[GO:0015706] nitrate transport
At4g40080	[GO:0015706] nitrate transport	ENTH/ANTH/VHS superfamily protein
At5g64120	[GO:0015706] nitrate transport	Peroxidase superfamily protein
At1g67330	[GO:0015706] nitrate transport	Protein of unknown function (DUF579)
At1g32450	[GO:0015706] nitrate transport	NRT1.5__nitrate transporter 1.5
At3g62040	[GO:0015706] nitrate transport	Haloacid dehalogenase-like hydrolase (HAD) superfamily protein
At4g19690	[GO:0015706] nitrate transport	ATIRT1_IRT1__iron-regulated transporter 1
At3g13790	[GO:0015706] nitrate transport	ATBFRUCT1_ATCWINV1__Glycosyl hydrolases family 32 protein
At2g01890	[GO:0015706] nitrate transport	ATPAP8_PAP8__purple acid phosphatase 8
At5g08560	[GO:0010359] regulation of anion channel activity	transducin family protein / WD-40 repeat family protein
At1g13970	[GO:0010359] regulation of anion channel activity	Protein of unknown function (DUF1336)
At3g53510	[GO:0006810] transport	ABCG20__ABC-2 type transporter family protein
At4g36490	[GO:0006810] transport	ATSFH12_SFH12__SEC14-like 12
At5g27350	[GO:0006810] transport	SFP1__Major facilitator superfamily protein
At1g08930	[GO:0006810] transport	ERD6__Major facilitator superfamily protein
At5g18290	[GO:0006810] transport	SIP1;2_SIP1B__Aquaporin-like superfamily protein
At5g54840	[GO:0016192] vesicle-mediated transport	ATSGP1_SGP1__Ras-related small GTP-binding family protein
At1g01010	[GO:0006888] ER to Golgi vesicle-mediated transport	ANAC001_NAC001__NAC domain containing protein 1
At5g45380	[GO:0035725] sodium ion transmembrane transport	ATDUR3_DUR3__solute:sodium symporters;urea transmembrane transporters
At4g12030	[GO:0035725] sodium ion transmembrane transport	BASS5_BAT5__bile acid transporter 5
At1g69870	[GO:0080055] low affinity nitrate transport	NRT1.7__nitrate transporter 1.7
At5g20230	[GO:0015690] aluminum cation transport	ATBCB_BCB_BCB_SAG14__blue-copper-binding protein
At3g21180	[GO:0006812] cation transport	ACA9_ATACA9__autoinhibited Ca(2+)-ATPase 9
At3g42640	[GO:0006812] cation transport	AHA8_HA8__H(+)-ATPase 8
At2g07560	[GO:0006812] cation transport	AHA6_HA6__H(+)-ATPase 6
At1g80660	[GO:0006812] cation transport	AHA9_HA9__H(+)-ATPase 9
At3g17630	[GO:0006812] cation transport	ATCHX19_CHX19__cation/H+ exchanger 19
At3g58060	[GO:0006812] cation transport	Cation efflux family protein
At4g10310	[GO:0006813] potassium ion transport	ATHKT1_HKT1__high-affinity K+ transporter 1
At1g25240	[GO:0048268] clathrin coat assembly	ENTH/VHS/GAT family protein
At1g68110	[GO:0048268] clathrin coat assembly	ENTH/ANTH/VHS superfamily protein
At1g78000	[GO:0080160] selenate transport	SEL1_SULTR1;2__sulfate transporter 1;2
At4g00350	[GO:0006855] drug transmembrane transport	MATE efflux family protein
At1g59870	[GO:0006855] drug transmembrane transport	ABCG36_ATABCG36_ATPDR8_PDR8_PEN3__ABC-2 and Plant PDR ABC-type transporter family protein
At4g16740	[GO:0006863] purine nucleobase transport	ATTPS03_TPS03__terpene synthase 03
At2g36190	[GO:0071836] nectar secretion	AtcwINV4_cwINV4__cell wall invertase 4
At3g03990	[GO:0009805] coumarin biosynthetic process	alpha/beta-Hydrolases superfamily protein
At1g62450	[GO:0007015] actin filament organization	Immunoglobulin E-set superfamily protein
At1g56300	[GO:0006457] protein folding	Chaperone DnaJ-domain superfamily protein
At5g52640	[GO:0006457] protein folding	ATHS83_AtHsp90-1_ATHSP90.1_HSP81-1_HSP81.1_HSP83_HSP90.1__heat shock protein 90.1
At2g37640	[GO:0009831] plant-type cell wall modification involved in multidimensional cell growth	ATEXP3_ATEXPA3_ATHEXP ALPHA 1.9_EXP3__Barwin-like endoglucanases superfamily protein
At1g20190	[GO:0009831] plant-type cell wall modification involved in multidimensional cell growth	ATEXP11_ATEXPA11_ATHEXP ALPHA 1.14_EXP11_EXPA11__expansin 11
At5g24470	[GO:0051170] nuclear import	APRR5_PRR5__pseudo-response regulator 5
At4g10440	[GO:0010584] pollen exine formation	S-adenosyl-L-methionine-dependent methyltransferases superfamily protein
At5g16440	[GO:0008299] isoprenoid biosynthetic process	IPP1__isopentenyl diphosphate isomerase 1
At2g23800	[GO:0008299] isoprenoid biosynthetic process	GGPS2_GGPS5__geranylgeranyl pyrophosphate synthase 2
At3g01470 At3g01472	[GO:0045893] positive regulation of transcription, DNA-dependent
At5g60890	[GO:0045893] positive regulation of transcription, DNA-dependent	ATMYB34_ATR1_MYB34__myb domain protein 34
At3g27810	[GO:0009867] jasmonic acid mediated signaling pathway	ATMYB21_ATMYB3_MYB21__myb domain protein 21
At3g27810	[GO:0009867] jasmonic acid mediated signaling pathway	ATMYB21_ATMYB3_MYB21__myb domain protein 21
At5g54610	[GO:0009867] jasmonic acid mediated signaling pathway	ANK__ankyrin
At3g50660	[GO:0009867] jasmonic acid mediated signaling pathway	CLM_CYP90B1_DWF4_PSC1_SAV1_SNP2__Cytochrome P450 superfamily protein
At1g17380	[GO:0009693] ethylene biosynthetic process	JAZ5_TIFY11A__jasmonate-zim-domain protein 5
At5g08550	[GO:0008284] positive regulation of cell proliferation	ILP1__GC-rich sequence DNA-binding factor-like protein
At5g10760	[GO:0034976] response to endoplasmic reticulum stress	Eukaryotic aspartyl protease family protein
At2g18660	[GO:0034976] response to endoplasmic reticulum stress	AtPNP-A_PNP-A__plant natriuretic peptide A
At4g39670	[GO:0034976] response to endoplasmic reticulum stress	Glycolipid transfer protein (GLTP) family protein
At3g12580	[GO:0034976] response to endoplasmic reticulum stress	ATHSP70_HSP70__heat shock protein 70
At1g75040	[GO:0034976] response to endoplasmic reticulum stress	PR-5_PR5__pathogenesis-related gene 5
At1g52680	[GO:0009827] plant-type cell wall modification	late embryogenesis abundant protein-related / LEA protein-related
At4g18395	[GO:0009827] plant-type cell wall modification	unknown protein; Has 30201 Blast hits to 17322 proteins in 780 species: Archae - 12; Bacteria - 1396; Metazoa - 17338; Fungi - 3422; Plants - 5037; Viruses - 0; Other Eukaryotes - 2996 (source: NCBI BLink).
At3g52600	[GO:0009827] plant-type cell wall modification	AtcwINV2_CWINV2__cell wall invertase 2
At2g15535	[GO:0009827] plant-type cell wall modification	LCR10__low-molecular-weight cysteine-rich 10
At1g12070	[GO:0009827] plant-type cell wall modification	Immunoglobulin E-set superfamily protein
At3g04700 At3g04710	[GO:0009827] plant-type cell wall modification
At5g14890	[GO:0009827] plant-type cell wall modification	NHL domain-containing protein
At2g10970	[GO:0009827] plant-type cell wall modification	Plant invertase/pectin methylesterase inhibitor superfamily protein
At3g03080	[GO:0009827] plant-type cell wall modification	Zinc-binding dehydrogenase family protein
At2g33460	[GO:0009827] plant-type cell wall modification	RIC1__ROP-interactive CRIB motif-containing protein 1
At1g29140	[GO:0009827] plant-type cell wall modification	Pollen Ole e 1 allergen and extensin family protein
At5g48140	[GO:0009827] plant-type cell wall modification	Pectin lyase-like superfamily protein
At5g07420	[GO:0009827] plant-type cell wall modification	Pectin lyase-like superfamily protein
At3g62230	[GO:0009827] plant-type cell wall modification	DAF1__F-box family protein
At5g19580	[GO:0009827] plant-type cell wall modification	glyoxal oxidase-related protein
At5g14380	[GO:0009827] plant-type cell wall modification	AGP6__arabinogalactan protein 6
At5g39880	[GO:0009827] plant-type cell wall modification	unknown protein; FUNCTIONS IN: molecular_function unknown; INVOLVED IN: biological_process unknown; LOCATED IN: endomembrane system; EXPRESSED IN: 10 plant structures; EXPRESSED DURING: L mature pollen stage, M germinated pollen stage, 4 anthesis, C globular stage, petal differentiation and expansion stage; BEST Arabidopsis thaliana protein match is: unknown protein (TAIR:AT3G28750.1); Has 25 Bla…
At2g02140	[GO:0009827] plant-type cell wall modification	LCR72_PDF2.6__low-molecular-weight cysteine-rich 72
At5g15110	[GO:0009827] plant-type cell wall modification	Pectate lyase family protein
At3g07830	[GO:0009827] plant-type cell wall modification	Pectin lyase-like superfamily protein
At4g04930	[GO:0009827] plant-type cell wall modification	DES-1-LIKE__fatty acid desaturase family protein
At3g62710	[GO:0009827] plant-type cell wall modification	Glycosyl hydrolase family protein
At3g08040	[GO:0045492] xylan biosynthetic process	ATFRD3_FRD3_MAN1__MATE efflux family protein
At5g08560	[GO:0045492] xylan biosynthetic process	transducin family protein / WD-40 repeat family protein
At5g47530	[GO:0045492] xylan biosynthetic process	Auxin-responsive family protein
At1g09610	[GO:0045492] xylan biosynthetic process	Protein of unknown function (DUF579)
At5g55250	[GO:0045492] xylan biosynthetic process	AtIAMT1_IAMT1__IAA carboxylmethyltransferase 1
At5g39310	[GO:0009664] plant-type cell wall organization	ATEXP24_ATEXPA24_ATHEXP ALPHA 1.19_EXP24_EXPA24__expansin A24
At2g21140	[GO:0009664] plant-type cell wall organization	ATPRP2_PRP2__proline-rich protein 2
At5g16500	[GO:0006468] protein phosphorylation	Protein kinase superfamily protein
At3g20530	[GO:0006468] protein phosphorylation	Protein kinase superfamily protein
At4g18700	[GO:0006468] protein phosphorylation	ATWL4_CIPK12_SnRK3.9_WL4__CBL-interacting protein kinase 12
At2g43230	[GO:0006468] protein phosphorylation	Protein kinase superfamily protein
At4g23240	[GO:0006468] protein phosphorylation	CRK16__cysteine-rich RLK (RECEPTOR-like protein kinase) 16
At4g23320	[GO:0006468] protein phosphorylation	CRK24__cysteine-rich RLK (RECEPTOR-like protein kinase) 24
At4g08850	[GO:0006468] protein phosphorylation	Leucine-rich repeat receptor-like protein kinase family protein
At4g23140 At4g23160	[GO:0006468] protein phosphorylation
At1g35710	[GO:0006468] protein phosphorylation	Protein kinase family protein with leucine-rich repeat domain
At2g31500	[GO:0006468] protein phosphorylation	CPK24__calcium-dependent protein kinase 24
At4g04540 At4g04570	[GO:0006468] protein phosphorylation
At4g23180	[GO:0006468] protein phosphorylation	CRK10_RLK4__cysteine-rich RLK (RECEPTOR-like protein kinase) 10
At1g11350	[GO:0006468] protein phosphorylation	CBRLK1_RKS2_SD1-13__S-domain-1 13
At4g26150	[GO:0010380] regulation of chlorophyll biosynthetic process	CGA1_GATA22_GNL__cytokinin-responsive gata factor 1
At5g10800	[GO:0000394] RNA splicing, via endonucleolytic cleavage and ligation	RNA recognition motif (RRM)-containing protein
At5g24160	[GO:0019745] pentacyclic triterpenoid biosynthetic process	SQE6__squalene monoxygenase 6
At4g14690	[GO:0009813] flavonoid biosynthetic process	ELIP2__Chlorophyll A-B binding family protein
At3g03530 At3g03540	[GO:0009395] phospholipid catabolic process
At3g47440	[GO:0048235] pollen sperm cell differentiation	TIP5;1__tonoplast intrinsic protein 5;1
At1g06520	[GO:0048235] pollen sperm cell differentiation	ATGPAT1_GPAT1__glycerol-3-phosphate acyltransferase 1
At4g11190	[GO:0009736] cytokinin mediated signaling pathway	Disease resistance-responsive (dirigent-like protein) family protein
At1g64800	[GO:0019549] glutamate catabolic process to succinate via succinate semialdehyde	DNA binding;sequence-specific DNA binding transcription factors
At3g25810	[GO:0043693] monoterpene biosynthetic process	Terpenoid cyclases/Protein prenyltransferases superfamily protein
At1g66120	[GO:0019605] butyrate metabolic process	AMP-dependent synthetase and ligase family protein
At3g20210	[GO:0012501] programmed cell death	DELTA-VPE_DELTAVPE__delta vacuolar processing enzyme
At3g20210 At3g20220	[GO:0012501] programmed cell death
At4g38950	[GO:0007017] microtubule-based process	ATP binding microtubule motor family protein
At1g72520	[GO:0009873] ethylene mediated signaling pathway	ATLOX4_LOX4__PLAT/LH2 domain-containing lipoxygenase family protein
At5g39610	[GO:0009873] ethylene mediated signaling pathway	ANAC092_ATNAC2_ATNAC6_NAC2_NAC6_ORE1__NAC domain containing protein 6
At4g31500	[GO:0044272] sulfur compound biosynthetic process	ATR4_CYP83B1_RED1_RNT1_SUR2__cytochrome P450, family 83, subfamily B, polypeptide 1
At4g35180	[GO:0030968] endoplasmic reticulum unfolded protein response	LHT7__LYS/HIS transporter 7
At3g22760	[GO:0001708] cell fate specification	SOL1__Tesmin/TSO1-like CXC domain-containing protein
At3g12000	[GO:0048544] recognition of pollen	S-locus related protein SLR1, putative (S1)
At1g33700	[GO:0006680] glucosylceramide catabolic process	Beta-glucosidase, GBA2 type family protein
At5g38320	[GO:0031540] regulation of anthocyanin biosynthetic process	unknown protein; FUNCTIONS IN: molecular_function unknown; INVOLVED IN: biological_process unknown; LOCATED IN: cellular_component unknown; EXPRESSED IN: shoot apex, sepal, pedicel; EXPRESSED DURING: 4 anthesis; BEST Arabidopsis thaliana protein match is: unknown protein (TAIR:AT1G67050.1); Has 30201 Blast hits to 17322 proteins in 780 species: Archae - 12; Bacteria - 1396; Metazoa - 17338; Fungi…
At3g28220	[GO:0031540] regulation of anthocyanin biosynthetic process	TRAF-like family protein
At3g44510	[GO:0045892] negative regulation of transcription, DNA-dependent	alpha/beta-Hydrolases superfamily protein
At3g44510	[GO:0045892] negative regulation of transcription, DNA-dependent	alpha/beta-Hydrolases superfamily protein
At4g04830	[GO:0019344] cysteine biosynthetic process	ATMSRB5_MSRB5__methionine sulfoxide reductase B5
At1g72900	[GO:0009862] systemic acquired resistance, salicylic acid mediated signaling pathway	Toll-Interleukin-Resistance (TIR) domain-containing protein
At5g23010	[GO:0019752] carboxylic acid metabolic process	IMS3_MAM1__methylthioalkylmalate synthase 1
At3g04000	[GO:0046482] para-aminobenzoic acid metabolic process	NAD(P)-binding Rossmann-fold superfamily protein
At3g61230	[GO:0051017] actin filament bundle assembly	PLIM2c__GATA type zinc finger transcription factor family protein
At4g01470	[GO:0055085] transmembrane transport	ATTIP1.3_GAMMA-TIP3_TIP1;3__tonoplast intrinsic protein 1;3
At5g19600	[GO:0055085] transmembrane transport	SULTR3;5__sulfate transporter 3;5
At5g37810 At5g37820	[GO:0055085] transmembrane transport
At1g78000	[GO:0055085] transmembrane transport	SEL1_SULTR1;2__sulfate transporter 1;2
At1g50310	[GO:0055085] transmembrane transport	ATSTP9_STP9__sugar transporter 9
At1g71880	[GO:0055085] transmembrane transport	ATSUC1_SUC1__sucrose-proton symporter 1
At3g17630	[GO:0055085] transmembrane transport	ATCHX19_CHX19__cation/H+ exchanger 19
At5g27350	[GO:0055085] transmembrane transport	SFP1__Major facilitator superfamily protein
At2g38940 At3g54700	[GO:0055085] transmembrane transport
At3g58060	[GO:0055085] transmembrane transport	Cation efflux family protein
At2g46430 At2g46440	[GO:0055085] transmembrane transport
At4g34510	[GO:0006633] fatty acid biosynthetic process	KCS17__3-ketoacyl-CoA synthase 17
At2g02000 At2g02010	[GO:0006540] glutamate decarboxylation to succinate
At1g21670	[GO:0019243] methylglyoxal catabolic process to D-lactate	LOCATED IN: cell wall, plant-type cell wall; EXPRESSED IN: 23 plant structures; EXPRESSED DURING: 14 growth stages; CONTAINS InterPro DOMAIN/s: WD40-like Beta Propeller (InterPro:IPR011659), Six-bladed beta-propeller, TolB-like (InterPro:IPR011042); BEST Arabidopsis thaliana protein match is: DPP6 N-terminal domain-like protein (TAIR:AT1G21680.1); Has 8461 Blast hits to 5060 proteins in 1257 spec…
At2g16730	[GO:0019513] lactose catabolic process, using glucoside 3-dehydrogenase	BGAL13__glycosyl hydrolase family 35 protein
At2g22860	[GO:0030154] cell differentiation	ATPSK2_PSK2__phytosulfokine 2 precursor
At4g27440	[GO:0030154] cell differentiation	PORB__protochlorophyllide oxidoreductase B
At5g08330	[GO:0030154] cell differentiation	AtTCP11_TCP11__TCP family transcription factor
At5g08470	[GO:0007031] peroxisome organization	EMB2817_PEX1__peroxisome 1
At2g13680	[GO:0006075] (1->3)-beta-D-glucan biosynthetic process	ATGSL02_CALS5_GLS2__callose synthase 5
At2g42530	[GO:0042631] cellular response to water deprivation	COR15B__cold regulated 15b
At5g48180	[GO:0009407] toxin catabolic process	NSP5__nitrile specifier protein 5
At2g38240	[GO:0009407] toxin catabolic process	2-oxoglutarate (2OG) and Fe(II)-dependent oxygenase superfamily protein
At3g13610	[GO:0009407] toxin catabolic process	2-oxoglutarate (2OG) and Fe(II)-dependent oxygenase superfamily protein
At5g12110	[GO:0009407] toxin catabolic process	Glutathione S-transferase, C-terminal-like;Translation elongation factor EF1B/ribosomal protein S6
At2g02930 At4g02520	[GO:0009407] toxin catabolic process
At3g63010	[GO:0009740] gibberellic acid mediated signaling pathway	ATGID1B_GID1B__alpha/beta-Hydrolases superfamily protein
At3g57040	[GO:0009740] gibberellic acid mediated signaling pathway	ARR9_ATRR4__response regulator 9
At2g01890	[GO:0016311] dephosphorylation	ATPAP8_PAP8__purple acid phosphatase 8
At1g70310	[GO:0000096] sulfur amino acid metabolic process	SPDS2__spermidine synthase 2
At1g12080	[GO:0006084] acetyl-CoA metabolic process	Vacuolar calcium-binding protein-related
At5g35735	[GO:0009963] positive regulation of flavonoid biosynthetic process	Auxin-responsive family protein
At4g38550	[GO:0009963] positive regulation of flavonoid biosynthetic process	Arabidopsis phospholipase-like protein (PEARLI 4) family
At3g21230	[GO:0009963] positive regulation of flavonoid biosynthetic process	4CL5__4-coumarate:CoA ligase 5
At1g32450	[GO:0009734] auxin mediated signaling pathway	NRT1.5__nitrate transporter 1.5
At3g25180	[GO:0046246] terpene biosynthetic process	CYP82G1__cytochrome P450, family 82, subfamily G, polypeptide 1
At3g25170	[GO:0007267] cell-cell signaling	RALFL26__ralf-like 26
At3g25165	[GO:0007267] cell-cell signaling	RALFL25__ralf-like 25
At4g00020	[GO:0007090] regulation of S phase of mitotic cell cycle	BRCA2(IV)_BRCA2A_EDA20_MEE43__BREAST CANCER 2 like 2A
At1g73600 At1g73602	[GO:0019252] starch biosynthetic process
At3g42640	[GO:0006200] ATP catabolic process	AHA8_HA8__H(+)-ATPase 8
At1g61120	[GO:0009738] abscisic acid mediated signaling pathway	GES_TPS04_TPS4__terpene synthase 04
At1g07430	[GO:0009738] abscisic acid mediated signaling pathway	HAI2__highly ABA-induced PP2C gene 2
At5g23020	[GO:0009098] leucine biosynthetic process	IMS2_MAM-L_MAM3__2-isopropylmalate synthase 2
At1g04770	[GO:0009658] chloroplast organization	Tetratricopeptide repeat (TPR)-like superfamily protein
At2g41660	[GO:0009658] chloroplast organization	MIZ1__Protein of unknown function, DUF617
At4g13770	[GO:0019760] glucosinolate metabolic process	CYP83A1_REF2__cytochrome P450, family 83, subfamily A, polypeptide 1
At1g73220	[GO:0019375] galactolipid biosynthetic process	AtOCT1_OCT1__organic cation/carnitine transporter1
At5g20830	[GO:0019375] galactolipid biosynthetic process	ASUS1_atsus1_SUS1__sucrose synthase 1
At1g70890	[GO:0030003] cellular cation homeostasis	MLP43__MLP-like protein 43
At3g52840	[GO:0030003] cellular cation homeostasis	BGAL2__beta-galactosidase 2
At3g19090	[GO:0006396] RNA processing	RNA-binding protein
At1g68290	[GO:0006308] DNA catabolic process	ENDO 2__endonuclease 2
At1g62990	[GO:0045010] actin nucleation	IXR11_KNAT7__KNOTTED-like homeobox of Arabidopsis thaliana 7
At1g24620	[GO:0048767] root hair elongation	EF hand calcium-binding protein family
At3g15030	[GO:0010027] thylakoid membrane organization	MEE35_TCP4__TCP family transcription factor 4
At1g05680	[GO:0070301] cellular response to hydrogen peroxide	UGT74E2__Uridine diphosphate glycosyltransferase 74E2
At1g21250	[GO:0006612] protein targeting to membrane	PRO25_WAK1__cell wall-associated kinase
At1g19640	[GO:0006612] protein targeting to membrane	JMT__jasmonic acid carboxyl methyltransferase
At4g36500	[GO:0006612] protein targeting to membrane	unknown protein; FUNCTIONS IN: molecular_function unknown; INVOLVED IN: biological_process unknown; LOCATED IN: mitochondrion; EXPRESSED IN: 22 plant structures; EXPRESSED DURING: 13 growth stages; BEST Arabidopsis thaliana protein match is: unknown protein (TAIR:AT2G18210.1); Has 50 Blast hits to 50 proteins in 7 species: Archae - 0; Bacteria - 0; Metazoa - 0; Fungi - 0; Plants - 50; Viruses - 0…
At2g14560	[GO:0006612] protein targeting to membrane	LURP1__Protein of unknown function (DUF567)
At1g22885	[GO:0006612] protein targeting to membrane	unknown protein; FUNCTIONS IN: molecular_function unknown; INVOLVED IN: biological_process unknown; LOCATED IN: endomembrane system; EXPRESSED IN: 22 plant structures; EXPRESSED DURING: 13 growth stages; Has 15 Blast hits to 15 proteins in 2 species: Archae - 0; Bacteria - 0; Metazoa - 0; Fungi - 0; Plants - 15; Viruses - 0; Other Eukaryotes - 0 (source: NCBI BLink).
At4g30290	[GO:0010411] xyloglucan metabolic process	ATXTH19_XTH19__xyloglucan endotransglucosylase/hydrolase 19
At4g17470	[GO:0006464] cellular protein modification process	alpha/beta-Hydrolases superfamily protein
At5g04180	[GO:0006730] one-carbon metabolic process	ACA3_ATACA3__alpha carbonic anhydrase 3
At2g19330	[GO:0042023] DNA endoreduplication	PIRL6__plant intracellular ras group-related LRR 6
At1g77760	[GO:0006809] nitric oxide biosynthetic process	GNR1_NIA1_NR1__nitrate reductase 1
At1g13970	[GO:0010359] regulation of anion channel activity	Protein of unknown function (DUF1336)
ATCG00360	[GO:0006354] DNA-dependent transcription, elongation	YCF3__Tetratricopeptide repeat (TPR)-like superfamily protein
At3g61160	[GO:0046777] protein autophosphorylation	Protein kinase superfamily protein
At5g59370	[GO:0007010] cytoskeleton organization	ACT4__actin 4
At5g10430	[GO:0052546] cell wall pectin metabolic process	AGP4_ATAGP4__arabinogalactan protein 4
At1g73830	[GO:0006355] regulation of transcription, DNA-dependent	BEE3__BR enhanced expression 3
At2g47270	[GO:0006355] regulation of transcription, DNA-dependent	UPB1__sequence-specific DNA binding transcription factors;transcription regulators
At3g46640 At5g59570	[GO:0006355] regulation of transcription, DNA-dependent
At5g50010 At5g50011 At5g50012	[GO:0006355] regulation of transcription, DNA-dependent
At4g00950	[GO:0006355] regulation of transcription, DNA-dependent	MEE47__Protein of unknown function (DUF688)
At4g29190	[GO:0006355] regulation of transcription, DNA-dependent	AtOZF2_OZF2__Zinc finger C-x8-C-x5-C-x3-H type family protein
At1g04240	[GO:0006355] regulation of transcription, DNA-dependent	IAA3_SHY2__AUX/IAA transcriptional regulator family protein
At5g08520	[GO:0006355] regulation of transcription, DNA-dependent	Duplicated homeodomain-like superfamily protein
At4g37610	[GO:0006355] regulation of transcription, DNA-dependent	BT5__BTB and TAZ domain protein 5
At1g01010	[GO:0006355] regulation of transcription, DNA-dependent	ANAC001_NAC001__NAC domain containing protein 1
At4g00050	[GO:0006355] regulation of transcription, DNA-dependent	UNE10__basic helix-loop-helix (bHLH) DNA-binding superfamily protein
At5g40350	[GO:0006355] regulation of transcription, DNA-dependent	AtMYB24_MYB24__myb domain protein 24
At1g35490	[GO:0006355] regulation of transcription, DNA-dependent	bZIP family transcription factor
At1g52890	[GO:0006355] regulation of transcription, DNA-dependent	ANAC019_NAC019__NAC domain containing protein 19
At3g06490	[GO:0006355] regulation of transcription, DNA-dependent	AtMYB108_BOS1_MYB108__myb domain protein 108
At4g28640	[GO:0006355] regulation of transcription, DNA-dependent	IAA11__indole-3-acetic acid inducible 11
At5g53660	[GO:0006355] regulation of transcription, DNA-dependent	AtGRF7_GRF7__growth-regulating factor 7
At1g28050	[GO:0006355] regulation of transcription, DNA-dependent	B-box type zinc finger protein with CCT domain
At1g49720	[GO:0006355] regulation of transcription, DNA-dependent	ABF1__abscisic acid responsive element-binding factor 1
At5g57420	[GO:0006355] regulation of transcription, DNA-dependent	IAA33__indole-3-acetic acid inducible 33
At4g01460	[GO:0006355] regulation of transcription, DNA-dependent	basic helix-loop-helix (bHLH) DNA-binding superfamily protein
At2g45680	[GO:0006355] regulation of transcription, DNA-dependent	TCP family transcription factor
At3g61970	[GO:0006355] regulation of transcription, DNA-dependent	NGA2__AP2/B3-like transcriptional factor family protein
At2g31230	[GO:0006355] regulation of transcription, DNA-dependent	ATERF15_ERF15__ethylene-responsive element binding factor 15
At5g23820	[GO:0006546] glycine catabolic process	MD-2-related lipid recognition domain-containing protein
At1g08930	[GO:0006569] tryptophan catabolic process	ERD6__Major facilitator superfamily protein
At1g13750	[GO:0006569] tryptophan catabolic process	Purple acid phosphatases superfamily protein
At1g22760	[GO:0006397] mRNA processing	PAB3__poly(A) binding protein 3
At5g20230	[GO:0009695] jasmonic acid biosynthetic process	ATBCB_BCB_BCB_SAG14__blue-copper-binding protein
At5g13220	[GO:0009695] jasmonic acid biosynthetic process	JAS1_JAZ10_TIFY9__jasmonate-zim-domain protein 10
At5g07010	[GO:0009695] jasmonic acid biosynthetic process	ATST2A_ST2A__sulfotransferase 2A
At3g50760	[GO:0009695] jasmonic acid biosynthetic process	GATL2__galacturonosyltransferase-like 2
At3g11480	[GO:0009695] jasmonic acid biosynthetic process	ATBSMT1_BSMT1__S-adenosyl-L-methionine-dependent methyltransferases superfamily protein
At1g69870	[GO:0019761] glucosinolate biosynthetic process	NRT1.7__nitrate transporter 1.7
At1g65880	[GO:0019761] glucosinolate biosynthetic process	BZO1__benzoyloxyglucosinolate 1
At3g58990	[GO:0019761] glucosinolate biosynthetic process	IPMI1__isopropylmalate isomerase 1
[truncated: 1,564 more rows]
