# Supplementary material for: Differential transcriptome analysis reveals insight into monosymmetric corolla development of the crucifer Iberis amara
Source: BMC Plant Biol. 2014 Nov 19;14:285. doi: 10.1186/s12870-014-0285-4 (PMC4245847; doi:10.1186/s12870-014-0285-4)
Supplement: Additional file 7 — List of 328 genes differentially regulated upon ectopic expression of TCP1 in transgenic Arabidopsis . Differentially expressed genes result from a microarray analysis of transgenic Arabidopsis inflorescences carrying young flower buds, which ectopically express TCP1 under the control of the 35S-promoter. Differential expression was deduced in comparison to transgenic plants harbouring an empty vector. All 328 genes show a minimal expression fold-change of two and a p-value equal to or below 0.05. For each probe set identifier, respective AGI codes, Annotation, MapMan bins and fold-change values (blue) are given. In addition, respective values of fold-change (and p-values) from hybridization analyses with inflorescence material from transgenic plants overexpressing IaTCP1 and CYC are listed. [file 12870_2014_285_MOESM7_ESM.xlsx]

## Sheet: Sheet1
Probeset ID	AGI code	Annotation	MapMan bins	p-value (IaTCP1)	fold change (IaTCP1)	p-value (TCP1)	fold change (TCP1)	p-value (CYC)	fold change (CYC)
264346_at	At1g12010	2-oxoglutarate (2OG) and Fe(II)-dependent oxygenase superfamily protein	[17.5.1.2] hormone metabolism.ethylene.synthesis-degradation.1-aminocyclopropane-1-carboxylate oxidase	8.91609e-07	18.9485	4.96364e-07	35.7319	9.21554e-06	3.85798
252629_at	At3g44970	Cytochrome P450 superfamily protein	[26.10] misc.cytochrome P450	0.0001045	11.0075	4.67713e-05	23.0516	0.821534	1.02162
265511_at	At2g05540	Glycine-rich protein family	[35.1.40] not assigned.no ontology.glycine rich proteins	2.64884e-06	35.9267	5.09366e-06	17.8119	1.08024e-05	9.40474
250751_at	At5g05890	UDP-Glycosyltransferase superfamily protein	[26.2] misc.UDP glucosyl and glucoronyl transferases	2.77575e-06	11.0023	3.66262e-06	8.90261	6.59014e-06	6.03406
252269_at	At3g49580	LSU1__response to low sulfur 1	[35.2.1001] not assigned.unknown	0.000129744	4.28805	4.10788e-05	8.48313	0.0026984	1.68714
244934_at	AtCg01080	NDHG__NADH:ubiquinone/plastoquinone oxidoreductase, chain 6	[1.1.6] PS.lightreaction.NADH DH	0.000704828	3.8773	0.000228021	7.24223	0.000859609	3.55143
260556_at	At2g43620	Chitinase family protein	[20.1.1001] stress.biotic	9.28959e-05	4.50031	4.30063e-05	6.99717	0.000646587	2.19187
263231_at	At1g05680	UGT74E2__Uridine diphosphate glycosyltransferase 74E2	[17.8.1001] hormone metabolism.salicylic acid.synthesis-degradation	3.15073e-05	3.91887	1.12917e-05	6.84483	4.23542e-05	3.44647
267389_at	At2g44460	BGLU28__beta glucosidase 28	[26.3] misc.gluco-, galacto- and mannosidases	4.98077e-05	8.75771	8.01965e-05	6.36432	4.52447e-05	9.39984
257835_at	At3g25180	CYP82G1__cytochrome P450, family 82, subfamily G, polypeptide 1	[26.10] misc.cytochrome P450	0.00156498	4.56359	0.000963012	5.9871	0.00174687	4.31629
249010_at	At5g44580	unknown protein; FUNCTIONS IN: molecular_function unknown; INVOLVED IN: biological_process unknown; LOCATED IN: endomembrane system; EXPRESSED IN: 18 plant structures; EXPRESSED DURING: 12 growth stages; BEST Arabidopsis thaliana protein match is: unknown protein (TAIR:AT5G44582.1); Has 30201 Blast hits to 17322 proteins in 780 species: Archae - 12; Bacteria - 1396; Metazoa - 17338; Fungi - 3422;…	[35.2.1001] not assigned.unknown	0.000109421	6.0451	0.000111944	5.96305	0.000595199	2.77204
245000_at	AtCg00210	YCF6__electron transporter, transferring electrons within cytochrome b6/f complex of photosystem IIs	[1.1.3] PS.lightreaction.cytochrome b6/f	0.000965488	3.4039	0.000337064	5.73017	0.000931665	3.45482
246781_at	At5g27350	SFP1__Major facilitator superfamily protein	[34.2] transport.sugars	0.00105801	4.92559	0.00083902	5.60929	0.169688	1.254
263046_at	At2g05380	GRP3S__glycine-rich protein 3 short isoform	[35.1.40] not assigned.no ontology.glycine rich proteins	0.000165233	4.15075	9.92309e-05	5.40876	0.000107077	5.18415
263406_at	At2g04160	AIR3__Subtilisin-like serine endopeptidase family protein	[29.5.1] protein.degradation.subtilases	7.76197e-05	19.6645	0.000439272	5.29553	0.0016443	2.90748
267084_at	At2g41180	SIB2__VQ motif-containing protein	[35.1.1023] not assigned.no ontology	0.000140177	4.95996	0.000130511	5.15588	0.00040211	3.07974
266292_at	At2g29350	SAG13__senescence-associated gene 13	[26.8] misc.nitrilases, *nitrile lyases, berberine bridge enzymes, reticuline oxidases, troponine reductases	0.000480684	3.07793	0.000177342	4.81078	0.000244096	4.10177
263268_at	263268_at	0	[]	0.100664	1.67201	0.00595849	4.64686	0.0520486	1.98551
267461_at	At2g33830	Dormancy/auxin associated family protein	[17.2.3] hormone metabolism.auxin.induced-regulated-responsive-activated	3.81892e-05	4.4884	3.58344e-05	4.63549	6.00517e-05	3.63584
252184_at	At3g50660	CLM_CYP90B1_DWF4_PSC1_SAV1_SNP2__Cytochrome P450 superfamily protein	[17.3.1.1.2] hormone metabolism.brassinosteroid.synthesis-degradation.BRs.DWF4	0.000441333	3.27399	0.00021462	4.52926	0.000694862	2.76762
249211_at	At5g42680	Protein of unknown function, DUF617	[35.2.1001] not assigned.unknown	0.000596748	2.87453	0.000208289	4.49734	0.00031222	3.71619
251665_at	At3g57040	ARR9_ATRR4__response regulator 9	[27.3.5] RNA.regulation of transcription.ARR	9.02626e-05	3.03248	3.74033e-05	4.43258	0.00409063	1.35789
245108_at	At2g41510	ATCKX1_CKX1__cytokinin oxidase/dehydrogenase 1	[17.4.1.1003] hormone metabolism.cytokinin.synthesis-degradation	0.000204481	3.11017	0.000101873	4.18972	0.000200347	3.13449
245008_at	AtCg00360	YCF3__Tetratricopeptide repeat (TPR)-like superfamily protein	[29.8] protein.assembly and cofactor ligation	0.00237354	3.74158	0.00194223	4.10826	0.00297138	3.39316
263776_s_at	At2g46430 At2g46440	ATCNGC3_CNGC3_CNGC3.C__cyclic nucleotide gated channel 3 ATCNGC11_CNGC11_CNGC11__cyclic nucleotide-gated channels	[34.22] transport.cyclic nucleotide or calcium regulated channels	0.00276566	4.41896	0.00360527	3.88246	0.00249864	4.65755
253841_at	At4g27830	BGLU10__beta glucosidase 10	[26.3] misc.gluco-, galacto- and mannosidases	2.19916e-05	3.14571	1.34768e-05	3.8553	5.1705e-05	2.36671
264083_at	At2g31230	ATERF15_ERF15__ethylene-responsive element binding factor 15	[17.5.2] hormone metabolism.ethylene.signal transduction	0.000105731	3.55742	9.219e-05	3.77551	5.73865e-05	4.74252
249800_at	At5g23660	AtSWEET12_MTN3_SWEET12__homolog of Medicago truncatula MTN3	[33.99] development.unspecified	7.54936e-05	3.46006	6.48715e-05	3.69064	0.0207445	1.19814
260557_at	At2g43610	Chitinase family protein	[20.1.1001] stress.biotic	0.00053205	2.70679	0.000247069	3.62659	0.00334417	1.70482
262832_s_at	At1g14870 At1g14880	AtPCR2_PCR2__PLANT CADMIUM RESISTANCE 2 AtPCR1_PCR1__PLANT CADMIUM RESISTANCE 1	[35.1.1023] not assigned.no ontology	0.000845678	2.4414	0.000292079	3.58335	0.0017032	2.02201
245016_at	AtCg00500	ACCD__acetyl-CoA carboxylase carboxyl transferase subunit beta	[11.1.1.2.2] lipid metabolism.FA synthesis and FA elongation.Acetyl CoA Carboxylation.heteromeric Complex.beta Carboxyltransferase	0.0215072	2.11356	0.00489534	3.5659	0.0191016	2.18608
246884_at	At5g26220	ChaC-like family protein	[34.14] transport.unspecified cations	4.74567e-06	3.38595	4.19957e-06	3.56221	2.00621e-05	2.12558
255302_at	At4g04830	ATMSRB5_MSRB5__methionine sulfoxide reductase B5	[29.4] protein.postranslational modification	9.51932e-05	4.47506	0.00016759	3.45625	0.000340407	2.65912
249306_at	At5g41400	RING/U-box superfamily protein	[29.5.11.4.2] protein.degradation.ubiquitin.E3.RING	0.000881449	1.78601	9.29236e-05	3.43498	0.000200349	2.5968
261986_s_at	At1g33720 At1g33730	CYP76C6__cytochrome P450, family 76, subfamily C, polypeptide 6 CYP76C5__cytochrome P450, family 76, subfamily C, polypeptide 5	[26.10] misc.cytochrome P450	0.000424626	3.87066	0.000610563	3.31278	0.000420285	3.88883
253791_at	At4g28640	IAA11__indole-3-acetic acid inducible 11	[27.3.40] RNA.regulation of transcription.Aux/IAA family	0.000656755	2.52748	0.000309565	3.30014	0.00303347	1.73571
258326_at	At3g22760	SOL1__Tesmin/TSO1-like CXC domain-containing protein	[27.3.17] RNA.regulation of transcription.CPP(Zn),CPP1-related transcription factor family	0.000222575	2.5039	0.000104767	3.2581	0.740784	0.984574
244966_at	AtCg00600	PETG	[1.1.3] PS.lightreaction.cytochrome b6/f	0.0237641	2.35328	0.0108647	3.12648	0.0188797	2.54088
245019_at	AtCg00530	YCF10__CemA-like proton extrusion protein-related	[35.2.1001] not assigned.unknown	0.00299604	1.94503	0.000641371	3.07361	0.00281806	1.97271
247600_at	At5g60890	ATMYB34_ATR1_MYB34__myb domain protein 34	[16.5.1.2.3] secondary metabolism.sulfur-containing.glucosinolates.regulation.indole	0.000668659	3.5576	0.00096343	3.07076	0.00187457	2.44774
260841_at	At1g29195	unknown protein; FUNCTIONS IN: molecular_function unknown; INVOLVED IN: biological_process unknown; LOCATED IN: chloroplast; EXPRESSED IN: 13 plant structures; EXPRESSED DURING: 4 anthesis, C globular stage, 4 leaf senescence stage, petal differentiation and expansion stage; BEST Arabidopsis thaliana protein match is: unknown protein (TAIR:AT2G30230.1); Has 180 Blast hits to 180 proteins in 14 sp…	[35.2.1001] not assigned.unknown	0.00198447	2.29874	0.000840839	3.04563	0.00166307	2.4205
250025_at	At5g18290	SIP1;2_SIP1B__Aquaporin-like superfamily protein	[34.19.4] transport.Major Intrinsic Proteins.SIP	1.70435e-05	3.30706	2.13908e-05	3.03053	1.91805e-05	3.15767
256926_at	At3g22540	Protein of unknown function (DUF1677)	[35.2.1001] not assigned.unknown	0.00110535	2.30266	0.000507959	2.95701	0.480975	0.947837
257876_at	At3g17130	Plant invertase/pectin methylesterase inhibitor superfamily protein	[26.18] misc.invertase/pectin methylesterase inhibitor family protein	0.00307117	1.47192	0.000146806	2.94257	0.00052368	2.02283
259286_at	At3g11480	ATBSMT1_BSMT1__S-adenosyl-L-methionine-dependent methyltransferases superfamily protein	[17.8.1.1.7] hormone metabolism.salicylic acid.synthesis-degradation.synthesis.methyl-SA methylesterase	0.000125027	4.70108	0.000370795	2.93076	0.000548348	2.56703
264341_at	At1g70270	unknown protein; BEST Arabidopsis thaliana protein match is: unknown protein (TAIR:AT1G23965.1); Has 20 Blast hits to 20 proteins in 7 species: Archae - 0; Bacteria - 0; Metazoa - 0; Fungi - 0; Plants - 20; Viruses - 0; Other Eukaryotes - 0 (source: NCBI BLink).	[35.2.1001] not assigned.unknown	0.00136068	1.697	0.000167861	2.91367	0.00105811	1.77872
255344_s_at	At4g04540 At4g04570	CRK39__cysteine-rich RLK (RECEPTOR-like protein kinase) 39 CRK40__cysteine-rich RLK (RECEPTOR-like protein kinase) 40	[30.2.17] signalling.receptor kinases.DUF 26	0.000648147	3.44943	0.00101539	2.89833	0.0102094	1.61585
251857_at	At3g54770	RNA-binding (RRM/RBD/RNP motifs) family protein	[27.4] RNA.RNA binding	0.000771417	2.53638	0.000530555	2.87433	0.000857417	2.45499
244962_at	AtCg01050	NDHD__NADH-Ubiquinone/plastoquinone (complex I) protein	[1.1.6] PS.lightreaction.NADH DH	0.0106637	2.66781	0.0090045	2.8354	0.00750458	3.03899
264725_at	At1g22885	unknown protein; FUNCTIONS IN: molecular_function unknown; INVOLVED IN: biological_process unknown; LOCATED IN: endomembrane system; EXPRESSED IN: 22 plant structures; EXPRESSED DURING: 13 growth stages; Has 15 Blast hits to 15 proteins in 2 species: Archae - 0; Bacteria - 0; Metazoa - 0; Fungi - 0; Plants - 15; Viruses - 0; Other Eukaryotes - 0 (source: NCBI BLink).	[35.2.1001] not assigned.unknown	0.000256644	4.17743	0.000678373	2.80475	0.000270494	4.07439
259560_at	At1g21270	WAK2__wall-associated kinase 2	[30.2.25] signalling.receptor kinases.wall associated kinase	0.000261614	3.19552	0.000376273	2.79652	0.00022163	3.41494
245113_at	At2g41660	MIZ1__Protein of unknown function, DUF617	[35.2.1001] not assigned.unknown	0.000128601	4.61768	0.000428602	2.77855	0.000927466	2.19883
247070_at	At5g66815	unknown protein; FUNCTIONS IN: molecular_function unknown; INVOLVED IN: biological_process unknown; LOCATED IN: endomembrane system; EXPRESSED IN: root; Has 30201 Blast hits to 17322 proteins in 780 species: Archae - 12; Bacteria - 1396; Metazoa - 17338; Fungi - 3422; Plants - 5037; Viruses - 0; Other Eukaryotes - 2996 (source: NCBI BLink).	[35.2.1001] not assigned.unknown	0.00381898	1.65871	0.000495307	2.75357	0.0468598	1.22395
250446_at	At5g10770	Eukaryotic aspartyl protease family protein	[27.3.99] RNA.regulation of transcription.unclassified	0.00679879	2.11875	0.00291264	2.73834	0.0483121	1.43613
244989_s_at	AtCg00860 AtCg01280	YCF2.1__Chloroplast Ycf2;ATPase, AAA type, core YCF2.2__Chloroplast Ycf2;ATPase, AAA type, core	[29.8] protein.assembly and cofactor ligation	0.0108217	1.62123	0.00129927	2.73582	0.0214407	1.45717
246495_at	At5g16200	50S ribosomal protein-related	[29.2.1.1.3.2.99] protein.synthesis.ribosomal protein.prokaryotic.unknown organellar.50S subunit.unknown	0.000570262	2.39597	0.000388444	2.70254	0.000175012	3.66518
244974_at	AtCg00700	PSBN__photosystem II reaction center protein N	[1.1.1.2] PS.lightreaction.photosystem II.PSII polypeptide subunits	0.0191715	2.37017	0.0141274	2.62508	0.0144134	2.60677
244994_at	AtCg01010	NDHF__NADH-Ubiquinone oxidoreductase (complex I), chain 5 protein	[1.1.6] PS.lightreaction.NADH DH	0.00438986	1.92429	0.00142289	2.61881	0.0049911	1.8702
245460_at	At4g16990	RLM3__disease resistance protein (TIR-NBS class), putative	[20.1.7] stress.biotic.PR-proteins	0.00674538	4.33986	0.0221357	2.60114	0.0124306	3.25858
254786_at	At4g12890	Gamma interferon responsive lysosomal thiol (GILT) reductase family protein	[35.1.1023] not assigned.no ontology	0.00104719	2.0233	0.000427318	2.59421	0.00032296	2.84983
258815_at	At3g04000	NAD(P)-binding Rossmann-fold superfamily protein	[26.22] misc.short chain dehydrogenase/reductase (SDR)	0.000479383	2.44768	0.000411848	2.56513	0.000128646	4.02014
258537_at	At3g04210	Disease resistance protein (TIR-NBS class)	[20.1.7] stress.biotic.PR-proteins	0.0022713	7.17033	0.0194906	2.51775	0.00175759	8.58433
254293_at	At4g23060	IQD22__IQ-domain 22	[30.3] signalling.calcium	0.000458458	1.96899	0.000186182	2.50092	0.0148305	1.22664
253806_at	At4g28270	ATRMA2_RMA2__RING membrane-anchor 2	[29.5.11.4.2] protein.degradation.ubiquitin.E3.RING	7.53223e-05	3.39743	0.000182055	2.48532	2.14988e-05	6.41645
249817_at	At5g23820	MD-2-related lipid recognition domain-containing protein	[35.1.1023] not assigned.no ontology	0.000299328	4.82716	0.00153115	2.47916	0.000147399	7.35912
260386_at	At1g74010	Calcium-dependent phosphotriesterase superfamily protein	[16.4.1.1007] secondary metabolism.N misc.alkaloid-like	0.408309	1.14923	0.00826466	2.47554	0.617185	0.922568
259180_at	At3g01680	SEOb_SEOR1__CONTAINS InterPro DOMAIN/s: Mediator complex subunit Med28 (InterPro:IPR021640); BEST Arabidopsis thaliana protein match is: unknown protein (TAIR:AT3G01670.1); Has 122 Blast hits to 112 proteins in 13 species: Archae - 0; Bacteria - 0; Metazoa - 0; Fungi - 0; Plants - 122; Viruses - 0; Other Eukaryotes - 0 (source: NCBI BLink).	[35.2.1001] not assigned.unknown	0.000767392	2.39809	0.000716532	2.44767	0.0099234	1.4369
245047_at	AtCg00020	PSBA__photosystem II reaction center protein A	[1.1.1.2] PS.lightreaction.photosystem II.PSII polypeptide subunits	0.0142023	1.44468	0.00113753	2.42075	0.00194502	2.08933
267515_at	At2g45680	TCP family transcription factor	[27.3.29] RNA.regulation of transcription.TCP transcription factor family	0.00101338	2.78272	0.00156139	2.42043	0.000550593	3.51571
260637_at	At1g62380	ACO2_ATACO2__ACC oxidase 2	[17.5.1.2] hormone metabolism.ethylene.synthesis-degradation.1-aminocyclopropane-1-carboxylate oxidase	6.89668e-05	2.06901	3.87956e-05	2.41357	2.2056e-05	2.89758
256096_at	At1g13650	BEST Arabidopsis thaliana protein match is: 18S pre-ribosomal assembly protein gar2-related (TAIR:AT2G03810.4); Has 3688 Blast hits to 1629 proteins in 255 species: Archae - 22; Bacteria - 222; Metazoa - 684; Fungi - 292; Plants - 62; Viruses - 14; Other Eukaryotes - 2392 (source: NCBI BLink).	[35.2.1001] not assigned.unknown	0.0287559	1.3359	0.00141192	2.31861	0.00224014	0.487393
264960_at	At1g76930	ATEXT1_ATEXT4_EXT1_EXT4_ORG5__extensin 4	[10.5.4] cell wall.cell wall proteins.HRGP	0.000353747	2.28994	0.000338513	2.31835	0.000397011	2.21895
246783_at	At5g27360	SFP2__Major facilitator superfamily protein	[34.2] transport.sugars	0.00440653	1.95735	0.00233282	2.30669	0.255137	1.12864
248197_at	At5g54190	PORA__protochlorophyllide oxidoreductase A	[19.14] tetrapyrrole synthesis.protochlorophyllide reductase	0.95822	1.00497	0.00243364	2.29831	0.00467572	1.94372
255579_at	At4g01460	basic helix-loop-helix (bHLH) DNA-binding superfamily protein	[27.3.6] RNA.regulation of transcription.bHLH,Basic Helix-Loop-Helix family	0.00164649	2.21824	0.00145564	2.29508	0.000674204	2.93798
253617_at	At4g30410	sequence-specific DNA binding transcription factors	[27.3.99] RNA.regulation of transcription.unclassified	0.000333622	2.19557	0.000288021	2.28461	0.00634795	1.33423
250509_at	At5g09970	CYP78A7__cytochrome P450, family 78, subfamily A, polypeptide 7	[26.10] misc.cytochrome P450	0.0121733	1.458	0.00129216	2.27232	0.0253813	0.750028
245386_at	At4g14010	RALFL32__ralf-like 32	[30.8] signalling.misc	0.00743385	1.24954	0.000168011	2.24392	0.00157539	1.46289
264801_at	At1g08840	emb2411__DNA replication helicase, putative	[28.1] DNA.synthesis/chromatin structure	0.000925292	2.40184	0.00118932	2.23647	0.000784022	2.52602
245208_at	At5g12330	LRP1__Lateral root primordium (LRP) protein-related	[33.99] development.unspecified	0.000798476	1.82508	0.000358753	2.19789	0.00090286	1.78101
255149_at	At4g08150	BP_BP1_KNAT1__KNOTTED-like from Arabidopsis thaliana	[27.3.22] RNA.regulation of transcription.HB,Homeobox transcription factor family	0.00076628	1.82269	0.000346888	2.18967	0.000782268	1.81511
250780_at	At5g05290	ATEXP2_ATEXPA2_ATHEXP ALPHA 1.12_EXP2_EXPA2__expansin A2	[10.7] cell wall.modification	0.00110976	1.75172	0.000412459	2.18716	0.0722097	1.13028
259786_at	At1g29660	GDSL-like Lipase/Acylhydrolase superfamily protein	[26.28] misc.GDSL-motif lipase	0.000414445	3.45538	0.00164687	2.17742	0.000347769	3.72536
244997_at	AtCg00170	RPOC2__DNA-directed RNA polymerase family protein	[27.2] RNA.transcription	0.0408292	1.82085	0.0207075	2.17673	0.0185846	2.24714
248466_at	At5g50720	ATHVA22E_HVA22E__HVA22 homologue E	[17.1.3] hormone metabolism.abscisic acid.induced-regulated-responsive-activated	0.00277829	2.20142	0.0029519	2.16595	0.013376	1.57589
258983_at	At3g08860	PYD4__PYRIMIDINE 4	[13.2.4.1] amino acid metabolism.degradation.branched chain group.shared	0.00232977	1.55475	0.000457002	2.15094	0.116774	1.10458
267354_at	At2g39880	AtMYB25_MYB25__myb domain protein 25	[27.3.25] RNA.regulation of transcription.MYB domain transcription factor family	0.00786223	1.63973	0.00223426	2.14828	0.15065	1.16098
251200_at	At3g63010	ATGID1B_GID1B__alpha/beta-Hydrolases superfamily protein	[17.6.2] hormone metabolism.gibberelin.signal transduction	0.0054746	2.68162	0.0113304	2.14463	0.0296539	1.70667
261873_at	At1g11350	CBRLK1_RKS2_SD1-13__S-domain-1 13	[30.2.24] signalling.receptor kinases.S-locus glycoprotein like	0.000411238	4.09829	0.00263823	2.12077	0.00134799	2.57295
264385_at	At1g12020	unknown protein; BEST Arabidopsis thaliana protein match is: unknown protein (TAIR:AT1G62422.1); Has 89 Blast hits to 88 proteins in 16 species: Archae - 0; Bacteria - 0; Metazoa - 0; Fungi - 0; Plants - 87; Viruses - 0; Other Eukaryotes - 2 (source: NCBI BLink).	[35.2.1001] not assigned.unknown	0.00427302	1.78564	0.00204951	2.10891	0.193025	1.13111
263769_at	At2g06390	0	[29.2.6] protein.synthesis.ribosomal RNA	0.16185	1.15796	0.00255991	2.10718	0.407674	1.07923
246947_at	At5g25120	CYP71B11__ytochrome p450, family 71, subfamily B, polypeptide 11	[26.10] misc.cytochrome P450	0.00561193	1.8728	0.0034701	2.09836	0.00894601	1.70327
252827_at	At4g39950	CYP79B2__cytochrome P450, family 79, subfamily B, polypeptide 2	[16.5.1.1.3.1] secondary metabolism.sulfur-containing.glucosinolates.synthesis.indole.CYP79B2 monooxygenase	0.00615954	2.5626	0.0121533	2.09504	0.0105552	2.17696
266920_at	At2g45750	S-adenosyl-L-methionine-dependent methyltransferases superfamily protein	[20.2.3] stress.abiotic.drought/salt	0.000230714	1.87566	0.000142738	2.09315	0.0272365	1.12765
257689_at	At3g12820	AtMYB10_MYB10__myb domain protein 10	[27.3.25] RNA.regulation of transcription.MYB domain transcription factor family	0.000565872	2.19297	0.000708868	2.07066	0.000132024	3.59458
252322_at	At3g48550	BEST Arabidopsis thaliana protein match is: C2H2-like zinc finger protein (TAIR:AT2G01940.3); Has 78 Blast hits to 78 proteins in 11 species: Archae - 0; Bacteria - 0; Metazoa - 0; Fungi - 0; Plants - 78; Viruses - 0; Other Eukaryotes - 0 (source: NCBI BLink).	[27.3.99] RNA.regulation of transcription.unclassified	0.820578	0.977722	0.00432042	2.04233	0.0423377	1.36344
252973_s_at	At4g38740	ROC1__rotamase CYP 1	[31.3.1] cell.cycle.peptidylprolyl isomerase	4.93431e-06	2.34384	8.57789e-06	2.03061	3.13365e-05	1.58365
261991_at	At1g33700	Beta-glucosidase, GBA2 type family protein	[35.2.1001] not assigned.unknown	0.00289735	2.33843	0.00490671	2.03042	0.00377905	2.17116
244937_at	AtCg01110	NDHH__NAD(P)H dehydrogenase subunit H	[1.1.40] PS.lightreaction.cyclic electron flow-chlororespiration	0.0963055	1.35553	0.0114054	2.02949	0.0643617	1.43874
256244_at	At3g12520	SULTR4;2__sulfate transporter 4;2	[34.6] transport.sulphate	0.00070978	1.94316	0.000588208	2.02937	0.00352239	1.46994
257330_at	AtMg01290	ORF111C__hypothetical protein	[35.2.1001] not assigned.unknown	0.0965747	1.1647	0.00156884	2.02829	0.846271	0.986629
265560_at	At2g05520	ATGRP-3_ATGRP3_GRP-3_GRP3__glycine-rich protein 3	[35.1.40] not assigned.no ontology.glycine rich proteins	8.12627e-06	1.86388	5.73302e-06	2.01272	8.20439e-07	3.80954
247457_at	At5g62170	unknown protein; BEST Arabidopsis thaliana protein match is: unknown protein (TAIR:AT5G51850.1); Has 381 Blast hits to 359 proteins in 81 species: Archae - 0; Bacteria - 16; Metazoa - 101; Fungi - 21; Plants - 99; Viruses - 3; Other Eukaryotes - 141 (source: NCBI BLink).	[35.2.1001] not assigned.unknown	0.00365479	1.58609	0.00108001	2.01207	0.0203076	1.28492
264054_at	At2g22540	AGL22_SVP__K-box region and MADS-box transcription factor family protein	[33.99] development.unspecified	0.176664	0.893563	0.00165284	2.00774	0.745177	0.977471
247318_at	At5g63990	Inositol monophosphatase family protein	[23.2] nucleotide metabolism.degradation	0.00198058	1.86199	0.00142076	2.00573	0.0156343	1.35197
251302_at	At3g61970	NGA2__AP2/B3-like transcriptional factor family protein	[27.3.1] RNA.regulation of transcription.ABI3/VP1-related B3-domain-containing transcription factor family	0.000127413	3.11324	0.000549608	2.00487	0.000135492	3.04209
248964_at	At5g45340	CYP707A3__cytochrome P450, family 707, subfamily A, polypeptide 3	[26.10] misc.cytochrome P450	0.00184633	0.616659	0.000629186	0.498593	0.00294109	1.5103
246208_at	At4g36490	ATSFH12_SFH12__SEC14-like 12	[29.3.4.99] protein.targeting.secretory pathway.unspecified	0.000413809	0.415072	0.000827702	0.498448	0.0486473	0.849888
258465_at	At3g17220	ATPMEI2_PMEI2__pectin methylesterase inhibitor 2	[26.18] misc.invertase/pectin methylesterase inhibitor family protein	0.000286519	0.342541	0.00103054	0.498411	0.0444029	0.833793
263084_at	At2g27180	unknown protein; BEST Arabidopsis thaliana protein match is: unknown protein (TAIR:AT3G11690.1); Has 99 Blast hits to 99 proteins in 14 species: Archae - 0; Bacteria - 0; Metazoa - 0; Fungi - 0; Plants - 99; Viruses - 0; Other Eukaryotes - 0 (source: NCBI BLink).	[35.2.1001] not assigned.unknown	3.03766e-05	0.353603	9.8433e-05	0.495622	0.301492	0.969428
248229_at	At5g53810	O-methyltransferase family protein	[16.2] secondary metabolism.phenylpropanoids	0.00103982	0.496624	0.00103049	0.495564	0.00329036	0.623328
245777_at	At1g73540	atnudt21_NUDT21__nudix hydrolase homolog 21	[23.3.3] nucleotide metabolism.salvage.NUDIX hydrolases	0.00316283	0.523233	0.00249895	0.495475	0.00851386	0.632052
247704_at	At5g59510	DVL18_RTFL5__ROTUNDIFOLIA like 5	[33.99] development.unspecified	0.000718285	0.428788	0.00124914	0.495416	0.000249593	0.298805
258901_at	At3g05640	Protein phosphatase 2C family protein	[29.4] protein.postranslational modification	0.00237576	0.474598	0.00282249	0.495304	0.262668	0.899026
260158_at	At1g79910	Regulator of Vps4 activity in the MVB pathway protein	[35.2.1001] not assigned.unknown	8.25483e-05	0.427766	0.000144944	0.494874	0.00788606	0.834652
262232_at	At1g68600	Aluminium activated malate transporter family protein	[35.2.1001] not assigned.unknown	0.000809746	0.418354	0.00152298	0.494769	0.00286077	0.566966
251116_at	At3g63470	scpl40__serine carboxypeptidase-like 40	[29.5.5] protein.degradation.serine protease	0.00201585	0.514129	0.00170444	0.494399	0.50381	0.951733
252035_at	At3g52160	KCS15__3-ketoacyl-CoA synthase 15	[11.1.10] lipid metabolism.FA synthesis and FA elongation.beta ketoacyl CoA synthase	0.000259261	0.589511	0.000109835	0.494346	2.25838e-05	0.302732
257629_at	At3g26140	Cellulase (glycosyl hydrolase family 5) protein	[26.3.5] misc.gluco-, galacto- and mannosidases.glycosyl hydrolase family 5	0.00091871	0.353347	0.00288496	0.494163	0.00495165	0.557121
252908_at	At4g39670	Glycolipid transfer protein (GLTP) family protein	[35.2.1001] not assigned.unknown	0.00161501	0.392685	0.00367615	0.493891	0.0613023	0.779746
262238_at	At1g48300	unknown protein; FUNCTIONS IN: molecular_function unknown; INVOLVED IN: biological_process unknown; LOCATED IN: endomembrane system; EXPRESSED IN: 24 plant structures; EXPRESSED DURING: 15 growth stages; Has 96 Blast hits to 87 proteins in 37 species: Archae - 0; Bacteria - 2; Metazoa - 12; Fungi - 2; Plants - 65; Viruses - 0; Other Eukaryotes - 15 (source: NCBI BLink).	[35.2.1001] not assigned.unknown	0.0135796	0.717931	0.00154055	0.493156	0.000782497	2.43294
246096_at	At5g20330	BETAG4__beta-1,3-glucanase 4	[26.4.1] misc.beta 1,3 glucan hydrolases.glucan endo-1,3-beta-glucosidase	0.000238013	0.400774	0.000510484	0.492762	0.000705548	0.530115
250479_at	At5g10260	AtRABH1e_RABH1e__RAB GTPase homolog H1E	[30.5] signalling.G-proteins	0.021917	0.519074	0.017837	0.492728	0.0556075	0.634377
254572_at	At4g19380	Long-chain fatty alcohol dehydrogenase family protein	[35.1.1023] not assigned.no ontology	0.000992341	0.446675	0.00145166	0.492389	0.00037548	0.32692
250437_at	At5g10430	AGP4_ATAGP4__arabinogalactan protein 4	[10.5.1.1] cell wall.cell wall proteins.AGPs.AGP	0.00071059	0.285544	0.00375897	0.491174	0.00773918	0.575366
251358_at	At3g61160	Protein kinase superfamily protein	[29.4] protein.postranslational modification	0.00360013	0.367378	0.00958529	0.49113	0.891396	1.01796
267066_at	At2g41040	S-adenosyl-L-methionine-dependent methyltransferases superfamily protein	[13.1.3.4.12] amino acid metabolism.synthesis.aspartate family.methionine.homocysteine S-methyltransferase	0.00213641	0.598742	0.000815018	0.491036	0.00036037	0.392182
263950_at	At2g36020	HVA22J__HVA22-like protein J	[17.1.1.1002] hormone metabolism.abscisic acid.synthesis-degradation	0.000138806	0.229639	0.00119523	0.489967	0.0846997	0.861641
263595_at	At2g01890	ATPAP8_PAP8__purple acid phosphatase 8	[26.13] misc.acid and other phosphatases	0.000129732	0.445845	0.000187072	0.489367	0.000106094	0.421474
254338_s_at	At4g22080 At4g22090	RHS14__root hair specific 14 Pectin lyase-like superfamily protein	[10.6.3] cell wall.degradation.pectate lyases and polygalacturonases	0.000318602	0.697457	4.07308e-05	0.488204	1.01667e-05	0.320019
245640_at	At1g25330	CES_HAF__basic helix-loop-helix (bHLH) DNA-binding superfamily protein	[27.3.6] RNA.regulation of transcription.bHLH,Basic Helix-Loop-Helix family	0.000129092	0.489907	0.000126995	0.487991	0.000196396	0.537923
261532_at	At1g71680	Transmembrane amino acid transporter family protein	[34.3] transport.amino acids	0.00514737	0.390917	0.0110097	0.487523	0.956676	0.99252
245376_at	At4g17690	Peroxidase superfamily protein	[26.12] misc.peroxidases	0.000662665	0.331054	0.00236194	0.487511	0.023945	0.729041
250636_at	At5g07520	ATGRP-8_ATGRP18_GRP18__glycine-rich protein 18	[35.1.40] not assigned.no ontology.glycine rich proteins	0.000772676	0.556231	0.000422883	0.487469	0.000542389	0.516415
259570_at	At1g20440	AtCOR47_COR47_RD17__cold-regulated 47	[20.2.99] stress.abiotic.unspecified	0.000138379	0.262994	0.000872017	0.486858	0.00656161	0.697356
250669_at	At5g06870	ATPGIP2_PGIP2__polygalacturonase inhibiting protein 2	[10.6.3] cell wall.degradation.pectate lyases and polygalacturonases	0.000629543	0.560211	0.000328166	0.486115	0.006136	0.766316
256577_at	At3g28220	TRAF-like family protein	[35.1.1023] not assigned.no ontology	0.00876678	0.429167	0.0136703	0.48603	0.156184	0.770833
256521_at	At1g66120	AMP-dependent synthetase and ligase family protein	[11.1.8] lipid metabolism.FA synthesis and FA elongation.acyl coa ligase	0.000503314	0.374246	0.00124716	0.485011	0.0288452	0.787705
249503_at	At5g39310	ATEXP24_ATEXPA24_ATHEXP ALPHA 1.19_EXP24_EXPA24__expansin A24	[10.7] cell wall.modification	0.000364177	0.371036	0.00092395	0.48449	0.00552343	0.67501
249226_at	At5g42170	SGNH hydrolase-type esterase superfamily protein	[26.28] misc.GDSL-motif lipase	3.67431e-05	0.130324	0.000795048	0.483173	0.176201	0.912288
258968_at	At3g10460	Plant self-incompatibility protein S1 family	[35.1.1023] not assigned.no ontology	6.21418e-05	0.296602	0.000287339	0.482837	0.0011326	0.632061
258246_s_at	At1g08105 At1g62766 At3g29120 At5g39060	0	[28.1.1.4] DNA.synthesis/chromatin structure.retrotransposon/transposase.hat-like transposase	0.149492	1.16354	0.00265572	0.48267	0.439516	0.932539
265276_at	At2g28400	Protein of unknown function, DUF584	[35.2.1001] not assigned.unknown	0.00284081	0.300811	0.0118459	0.482422	0.344232	0.86197
254232_at	At4g23600	CORI3_JR2__Tyrosine transaminase family protein	[13.1.3.4.2] amino acid metabolism.synthesis.aspartate family.methionine.cystathionine beta-lyase	0.000511053	0.393364	0.00105739	0.481849	0.00372431	1.60828
246431_at	At5g17480	APC1_PC1__pollen calcium-binding protein 1	[30.3] signalling.calcium	2.24629e-05	0.228317	0.000184712	0.481668	0.0352498	0.889369
261226_at	At1g20190	ATEXP11_ATEXPA11_ATHEXP ALPHA 1.14_EXP11_EXPA11__expansin 11	[10.7] cell wall.modification	8.07611e-05	0.199763	0.000843197	0.48036	0.000850335	0.481362
253099_s_at	At4g37520 At4g37530	Peroxidase superfamily protein Peroxidase superfamily protein	[26.12] misc.peroxidases	0.00481176	0.478305	0.00481052	0.478274	0.188042	1.18035
250154_at	At5g15140	Galactose mutarotase-like superfamily protein	[3.5] minor CHO metabolism.others	0.00267996	0.540023	0.00157982	0.478126	0.00400168	0.584641
260773_at	At1g78440	ATGA2OX1_GA2OX1__Arabidopsis thaliana gibberellin 2-oxidase 1	[17.6.1.13] hormone metabolism.gibberelin.synthesis-degradation.GA2 oxidase	0.000327659	0.21091	0.00295096	0.477318	0.000183686	0.151144
249429_at	At5g39880	unknown protein; FUNCTIONS IN: molecular_function unknown; INVOLVED IN: biological_process unknown; LOCATED IN: endomembrane system; EXPRESSED IN: 10 plant structures; EXPRESSED DURING: L mature pollen stage, M germinated pollen stage, 4 anthesis, C globular stage, petal differentiation and expansion stage; BEST Arabidopsis thaliana protein match is: unknown protein (TAIR:AT3G28750.1); Has 25 Bla…	[35.2.1001] not assigned.unknown	0.000621477	0.222389	0.00497119	0.477159	0.0983811	0.790619
260011_at	At1g68110	ENTH/ANTH/VHS superfamily protein	[35.1.21] not assigned.no ontology.epsin N-terminal homology (ENTH) domain-containing protein	1.54876e-05	0.332697	5.06318e-05	0.47658	0.00220948	0.812069
255648_at	At4g00910	Aluminium activated malate transporter family protein	[35.2.1001] not assigned.unknown	0.00059121	0.47741	0.000581729	0.475487	0.000406364	0.432256
260203_at	At1g52890	ANAC019_NAC019__NAC domain containing protein 19	[33.99] development.unspecified	3.77186e-05	0.235322	0.000275858	0.475347	0.000643881	0.571568
256582_at	At3g28840	Protein of unknown function (DUF1216)	[35.2.1001] not assigned.unknown	1.17402e-05	0.224423	9.47851e-05	0.475204	0.00954239	0.856404
260438_at	At1g68290	ENDO 2__endonuclease 2	[28.1] DNA.synthesis/chromatin structure	0.000359184	0.43626	0.000495529	0.47497	0.00265359	0.655986
247814_at	At5g58310	ATMES18_MES18__methyl esterase 18	[26.8] misc.nitrilases, *nitrile lyases, berberine bridge enzymes, reticuline oxidases, troponine reductases	0.00220729	0.549654	0.00115819	0.474656	0.000131566	0.21269
267449_at	At2g33690	Late embryogenesis abundant protein, group 6	[33.2] development.late embryogenesis abundant	0.000192259	0.259754	0.0011072	0.473261	0.0146465	0.737094
258685_at	At3g07830	Pectin lyase-like superfamily protein	[10.6.3] cell wall.degradation.pectate lyases and polygalacturonases	0.00017135	0.278893	0.000832348	0.471949	0.00366994	0.635715
258322_at	At3g22740	HMT3__homocysteine S-methyltransferase 3	[13.1.3.4.12] amino acid metabolism.synthesis.aspartate family.methionine.homocysteine S-methyltransferase	4.08009e-05	0.195843	0.00041089	0.4711	0.00290362	0.678364
245036_at	At2g26410	Iqd4__IQ-domain 4	[30.3] signalling.calcium	0.00151345	0.397812	0.00273263	0.470709	0.751099	0.971874
246137_at	At5g28490	LSH1_OBO2__Protein of unknown function (DUF640)	[30.11] signalling.light	0.00514943	0.535192	0.00299066	0.470371	0.00119833	0.356976
260921_at	At1g21540	AMP-dependent synthetase and ligase family protein	[11.1.8] lipid metabolism.FA synthesis and FA elongation.acyl coa ligase	0.00173524	0.397386	0.00311522	0.469758	0.00246448	0.440985
248932_at	At5g46050	ATPTR3_PTR3__peptide transporter 3	[34.13] transport.peptides and oligopeptides	0.000388567	0.518841	0.000254546	0.469439	0.00142657	0.65501
257405_at	At1g24620	EF hand calcium-binding protein family	[30.3] signalling.calcium	0.000432576	0.328761	0.00134736	0.46851	0.0147542	0.719257
267147_at	At2g38240	2-oxoglutarate (2OG) and Fe(II)-dependent oxygenase superfamily protein	[16.8.1.1001] secondary metabolism.flavonoids.anthocyanins	0.00176887	0.358116	0.00422432	0.466792	0.00975501	0.566576
250292_at	At5g13220	JAS1_JAZ10_TIFY9__jasmonate-zim-domain protein 10	[35.2.1001] not assigned.unknown	0.000111184	0.380975	0.000224643	0.466456	0.000539542	0.566515
256636_at	At3g12000	S-locus related protein SLR1, putative (S1)	[30.2.24] signalling.receptor kinases.S-locus glycoprotein like	4.06907e-06	0.275771	1.95415e-05	0.466139	1.18317e-05	0.405611
258037_at	At3g21230	4CL5__4-coumarate:CoA ligase 5	[16.2.1.3] secondary metabolism.phenylpropanoids.lignin biosynthesis.4CL	0.00127992	0.430691	0.00170701	0.465846	0.00106555	0.408072
267094_at	At2g38080	ATLMCO4_IRX12_LAC4_LMCO4__Laccase/Diphenol oxidase family protein	[16.10] secondary metabolism.simple phenols	0.00101747	0.468845	0.000990808	0.465653	0.00616757	0.664713
258468_at	At3g06070	unknown protein; BEST Arabidopsis thaliana protein match is: unknown protein (TAIR:AT5G19190.1); Has 33 Blast hits to 33 proteins in 12 species: Archae - 0; Bacteria - 0; Metazoa - 1; Fungi - 0; Plants - 32; Viruses - 0; Other Eukaryotes - 0 (source: NCBI BLink).	[35.2.1001] not assigned.unknown	0.00168405	0.467115	0.00166144	0.46548	0.0399556	0.782845
265404_at	At2g16730	BGAL13__glycosyl hydrolase family 35 protein	[26.3.2] misc.gluco-, galacto- and mannosidases.beta-galactosidase	0.000374095	0.292779	0.00151804	0.465008	0.0933808	0.847215
251228_at	At3g62710	Glycosyl hydrolase family protein	[10.6.1] cell wall.degradation.cellulases and beta -1,4-glucanases	0.00105088	0.289949	0.00428245	0.464795	0.167305	0.838013
253721_at	At4g29250	HXXXD-type acyl-transferase family protein	[35.1.1023] not assigned.no ontology	0.00263622	0.726321	0.000198118	0.464725	7.04882e-05	0.338662
263028_at	At1g24030	Protein kinase superfamily protein	[29.4.1.57] protein.postranslational modification.kinase.receptor like cytoplasmatic kinase VII	0.000526814	0.536301	0.000284333	0.464657	0.00132832	0.633845
250499_at	At5g09730	ATBX3_ATBXL3_BX3_BXL3_XYL3__beta-xylosidase 3	[10.6.2] cell wall.degradation.mannan-xylose-arabinose-fucose	0.00118848	0.298063	0.00448995	0.463829	0.0418754	0.712138
263664_at	At1g04250	AXR3_IAA17__AUX/IAA transcriptional regulator family protein	[27.3.40] RNA.regulation of transcription.Aux/IAA family	0.00333476	0.572279	0.00129677	0.462807	0.0673667	0.832906
260178_at	At1g70720	Plant invertase/pectin methylesterase inhibitor superfamily protein	[26.18] misc.invertase/pectin methylesterase inhibitor family protein	0.000368453	0.216446	0.00279157	0.462538	0.021936	0.68995
261015_at	At1g26480	GF14 IOTA_GRF12__general regulatory factor 12	[30.7] signalling.14-3-3 proteins	0.000723739	0.288328	0.00295255	0.462393	0.0489669	0.758112
246416_at	At5g16920	Fasciclin-like arabinogalactan family protein	[35.2.1001] not assigned.unknown	0.00353164	0.582258	0.0012427	0.461835	0.000223122	0.252298
264559_at	At1g09610	Protein of unknown function (DUF579)	[35.2.1001] not assigned.unknown	0.0032641	0.465472	0.00314766	0.46102	0.0416178	0.738273
266395_at	At2g43100	ATLEUD1_IPMI2__isopropylmalate isomerase 2	[16.5.1.1.1.4] secondary metabolism.sulfur-containing.glucosinolates.synthesis.aliphatic.methylthioalkylmalate isomerase small subunit (MAM-IS)	0.000497879	0.445943	0.000564147	0.461019	0.000481959	0.442003
265680_at	At2g32150	Haloacid dehalogenase-like hydrolase (HAD) superfamily protein	[35.1.1023] not assigned.no ontology	7.32468e-05	0.450352	7.91423e-05	0.459621	0.000394823	0.635212
245998_at	At5g20830	ASUS1_atsus1_SUS1__sucrose synthase 1	[2.2.1.5] major CHO metabolism.degradation.sucrose.Susy	0.000107578	0.359725	0.000242988	0.459168	0.000137592	0.389992
263450_at	At2g31500	CPK24__calcium-dependent protein kinase 24	[30.3] signalling.calcium	0.000503291	0.397653	0.000830962	0.458939	0.159375	0.899915
245306_at	At4g14690	ELIP2__Chlorophyll A-B binding family protein	[30.11] signalling.light	0.000410983	0.365384	0.00087428	0.458032	0.00506313	0.651524
254104_at	At4g25040	Uncharacterised protein family (UPF0497)	[35.1.1023] not assigned.no ontology	1.20435e-05	0.336711	3.24118e-05	0.457354	0.0386566	0.93456
257558_s_at	At3g22000 At4g20680	Domain of unknown function (DUF26) Domain of unknown function (DUF26)	[30.2.99] signalling.receptor kinases.misc	0.00123561	0.341033	0.00310967	0.455978	0.370099	1.09862
253831_at	At4g27580	unknown protein; FUNCTIONS IN: molecular_function unknown; INVOLVED IN: biological_process unknown; LOCATED IN: mitochondrion, cell wall; EXPRESSED IN: 9 plant structures; EXPRESSED DURING: 6 growth stages; Has 30201 Blast hits to 17322 proteins in 780 species: Archae - 12; Bacteria - 1396; Metazoa - 17338; Fungi - 3422; Plants - 5037; Viruses - 0; Other Eukaryotes - 2996 (source: NCBI BLink).	[35.2.1001] not assigned.unknown	0.000279432	0.291325	0.0010631	0.455405	0.0155762	0.733942
265176_at	At1g23520	Domain of unknown function (DUF220)	[35.2.1001] not assigned.unknown	0.00761312	0.57515	0.00275523	0.455169	0.0303731	0.716506
257294_at	At3g15570	Phototropic-responsive NPH3 family protein	[30.11] signalling.light	0.000620322	0.343644	0.00151442	0.453883	0.000720444	0.362176
251825_at	At3g55100	ABCG17__ABC-2 type transporter family protein	[34.16] transport.ABC transporters and multidrug resistance systems	0.00307189	0.535863	0.00152727	0.452932	0.00222193	0.498038
260143_at	At1g71880	ATSUC1_SUC1__sucrose-proton symporter 1	[34.2.1] transport.sugars.sucrose	0.00237687	0.293993	0.00826835	0.451859	0.93515	0.988829
261033_at	At1g17380	JAZ5_TIFY11A__jasmonate-zim-domain protein 5	[35.2.1001] not assigned.unknown	0.000311282	0.487918	0.00022742	0.450564	0.000159599	0.407528
258216_at	At3g17980	AtC2_C2__Calcium-dependent lipid-binding (CaLB domain) family protein	[35.1.19] not assigned.no ontology.C2 domain-containing protein	0.00210677	0.335722	0.00522139	0.44998	0.0759981	0.748345
262760_at	At1g10770	Plant invertase/pectin methylesterase inhibitor superfamily protein	[26.18] misc.invertase/pectin methylesterase inhibitor family protein	9.91482e-06	0.197296	8.24882e-05	0.449248	0.00325042	0.793117
257886_at	At3g17060	Pectin lyase-like superfamily protein	[10.8.1] cell wall.pectin*esterases.PME	0.000201255	0.348751	0.000445183	0.446155	0.0163746	0.792633
262664_at	At1g13970	Protein of unknown function (DUF1336)	[35.2.1001] not assigned.unknown	0.000501949	0.284577	0.00185541	0.44588	0.0444202	0.773087
259054_at	At3g03480	CHAT__acetyl CoA:(Z)-3-hexen-1-ol acetyltransferase	[20.1.1001] stress.biotic	0.0016074	0.259868	0.00709392	0.445856	0.000611802	0.154403
257896_at	At3g16920	ATCTL2_CTL2__chitinase-like protein 2	[20.1.1001] stress.biotic	0.00274244	0.567296	0.000964028	0.445332	0.023389	0.767386
265280_at	At2g28355	LCR5__low-molecular-weight cysteine-rich 5	[35.1.1023] not assigned.no ontology	8.84347e-05	0.212129	0.000615803	0.445323	0.484953	0.958653
258058_at	At3g28980	Protein of unknown function (DUF1216)	[35.2.1001] not assigned.unknown	7.43752e-06	0.241365	4.00752e-05	0.444704	0.00498293	0.852902
262817_at	At1g11770	FAD-binding Berberine family protein	[16.4.1.1007] secondary metabolism.N misc.alkaloid-like	0.00043763	0.389025	0.000686561	0.444259	0.00818201	0.70694
246831_at	At5g26340	ATSTP13_MSS1_STP13__Major facilitator superfamily protein	[34.2] transport.sugars	0.004703	0.353418	0.00939358	0.442236	0.0124117	0.477834
256469_at	At1g32540	LOL1__lsd one like 1	[27.3.99] RNA.regulation of transcription.unclassified	0.000968241	0.326581	0.00240347	0.439701	0.00521298	0.533029
255129_at	At4g08290	nodulin MtN21 /EamA-like transporter family protein	[33.99] development.unspecified	0.000516906	0.368278	0.000919085	0.439212	0.0427042	0.810676
265552_at	At2g07560	AHA6_HA6__H(+)-ATPase 6	[34.1] transport.p- and v-ATPases	5.11724e-05	0.212289	0.000338925	0.439018	0.69797	0.98127
250606_s_at	At1g69940 At5g07410	ATPPME1_PPME1__Pectin lyase-like superfamily protein Pectin lyase-like superfamily protein	[10.8.1] cell wall.pectin*esterases.PME	7.07976e-05	0.192113	0.000561237	0.438518	0.0450737	0.840088
252005_at	At3g52810	ATPAP21_PAP21__purple acid phosphatase 21	[26.13] misc.acid and other phosphatases	0.000203634	0.481369	0.000140849	0.437291	0.000238881	0.500053
247253_at	At5g64790	O-Glycosyl hydrolases family 17 protein	[26.4] misc.beta 1,3 glucan hydrolases	0.000146702	0.278541	0.000536342	0.437159	0.0841006	0.876152
258047_at	At3g21240	4CL2_AT4CL2__4-coumarate:CoA ligase 2	[16.2.1.3] secondary metabolism.phenylpropanoids.lignin biosynthesis.4CL	0.000694286	0.348317	0.00141708	0.43667	0.00866252	0.64181
248750_at	At5g47530	Auxin-responsive family protein	[17.2.3] hormone metabolism.auxin.induced-regulated-responsive-activated	0.00022086	0.382459	0.000343223	0.436466	0.000856146	0.543619
254123_at	At4g24640	APPB1__Plant invertase/pectin methylesterase inhibitor superfamily protein	[26.18] misc.invertase/pectin methylesterase inhibitor family protein	0.000876723	0.284076	0.00298962	0.43641	0.0431097	0.729955
265221_s_at	At2g02000 At2g02010	GAD3__glutamate decarboxylase 3 GAD4__glutamate decarboxylase 4	[13.1.1.1.1] amino acid metabolism.synthesis.central amino acid metabolism.GABA.Glutamate decarboxylase	0.00130366	0.374794	0.00211582	0.435023	0.01231	0.63739
256581_at	At3g28830	Protein of unknown function (DUF1216)	[35.2.1001] not assigned.unknown	0.000261968	0.225129	0.00146852	0.434267	0.206984	0.888753
266558_at	At2g23900	Pectin lyase-like superfamily protein	[10.6.3] cell wall.degradation.pectate lyases and polygalacturonases	0.000871136	0.356206	0.00161959	0.43315	0.346197	0.918526
254371_at	At4g21760	BGLU47__beta-glucosidase 47	[26.3] misc.gluco-, galacto- and mannosidases	0.00762564	0.459907	0.00612419	0.43219	0.00473589	0.39952
257261_s_at	At3g21920 At3g21930	Domain of unknown function (DUF26) Domain of unknown function (DUF26)	[30.2.99] signalling.receptor kinases.misc	0.000462628	0.300587	0.0013286	0.430864	0.0972979	0.842848
245700_at	At5g04180	ACA3_ATACA3__alpha carbonic anhydrase 3	[8.3] TCA / org transformation.carbonic anhydrases	0.000103367	0.284314	0.000341141	0.430365	0.0579498	0.872866
248470_at	At5g50830	unknown protein; Has 4750 Blast hits to 3160 proteins in 341 species: Archae - 14; Bacteria - 239; Metazoa - 1329; Fungi - 394; Plants - 197; Viruses - 79; Other Eukaryotes - 2498 (source: NCBI BLink).	[35.2.1001] not assigned.unknown	0.000138659	0.345295	0.000275998	0.429818	0.100972	0.905519
249856_at	At5g22980	scpl47__serine carboxypeptidase-like 47	[29.5.5] protein.degradation.serine protease	0.000902816	0.285984	0.00286086	0.429277	0.0037247	0.461963
266750_s_at	At2g47030 At2g47040	VGDH1__Plant invertase/pectin methylesterase inhibitor superfamily VGD1__Plant invertase/pectin methylesterase inhibitor superfamily	[10.8.1] cell wall.pectin*esterases.PME	0.000346932	0.218171	0.00197288	0.42896	0.458505	0.932413
252733_at	At3g43120	SAUR-like auxin-responsive protein family	[17.2.3] hormone metabolism.auxin.induced-regulated-responsive-activated	4.2575e-05	0.236832	0.000203095	0.425578	0.0528316	0.886633
246545_at	At5g15110	Pectate lyase family protein	[10.6.3] cell wall.degradation.pectate lyases and polygalacturonases	0.00148225	0.259406	0.00557962	0.424915	0.0736795	0.72447
255276_at	At4g04930	DES-1-LIKE__fatty acid desaturase family protein	[11.8.1] lipid metabolism.'exotics' (steroids, squalene etc).sphingolipids	0.0015009	0.283496	0.00453899	0.422026	0.244471	0.850769
254862_at	At4g12030	BASS5_BAT5__bile acid transporter 5	[16.5.1.4.1] secondary metabolism.sulfur-containing.glucosinolates.transport.aliphatic	0.000648602	0.414295	0.000688798	0.421683	0.00056882	0.398121
259044_at	At3g03430	Calcium-binding EF-hand family protein	[30.3] signalling.calcium	0.000150424	0.196642	0.000988547	0.421517	0.0415024	0.795756
255812_at	At4g10310	ATHKT1_HKT1__high-affinity K+ transporter 1	[34.14] transport.unspecified cations	0.0029491	0.322389	0.00641859	0.421215	0.00968797	0.473472
254158_at	At4g24380	CONTAINS InterPro DOMAIN/s: Serine hydrolase (InterPro:IPR005645); BEST Arabidopsis thaliana protein match is: alpha/beta-Hydrolases superfamily protein (TAIR:AT5G65400.1); Has 35333 Blast hits to 34131 proteins in 2444 species: Archae - 798; Bacteria - 22429; Metazoa - 974; Fungi - 991; Plants - 531; Viruses - 0; Other Eukaryotes - 9610 (source: NCBI BLink).	[35.2.1001] not assigned.unknown	0.000312019	0.293329	0.000877361	0.420585	0.165033	0.889414
257392_at	At2g24450	FLA3__FASCICLIN-like arabinogalactan protein 3 precursor	[10.5.1.1] cell wall.cell wall proteins.AGPs.AGP	0.000126631	0.300704	0.000332594	0.419156	0.0144815	0.788658
246099_at	At5g20230	ATBCB_BCB_BCB_SAG14__blue-copper-binding protein	[26.19] misc.plastocyanin-like	4.12799e-05	0.278267	0.000131019	0.419132	0.00275613	0.732591
258408_at	At3g17630	ATCHX19_CHX19__cation/H+ exchanger 19	[34.12] transport.metal	0.000912747	0.337836	0.00174686	0.418591	0.288845	0.900626
261943_at	At1g80660	AHA9_HA9__H(+)-ATPase 9	[34.1.2] transport.p- and v-ATPases.H+-exporting ATPase	1.39054e-06	0.275903	4.45478e-06	0.41752	0.000109049	1.35037
256319_at	At1g35910	TPPD__Haloacid dehalogenase-like hydrolase (HAD) superfamily protein	[3.2.2] minor CHO metabolism.trehalose.TPP	0.00139105	0.331771	0.00275813	0.417415	0.0165936	0.628515
250239_at	At5g13580	ABCG6__ABC-2 type transporter family protein	[34.16] transport.ABC transporters and multidrug resistance systems	0.000233382	0.330168	0.000469884	0.416369	0.016912	0.775778
260693_at	At1g32450	NRT1.5__nitrate transporter 1.5	[34.13] transport.peptides and oligopeptides	0.000112033	0.197183	0.000679082	0.411863	0.00292815	0.582734
258639_at	At3g07820	Pectin lyase-like superfamily protein	[10.6.3] cell wall.degradation.pectate lyases and polygalacturonases	3.25749e-05	0.17566	0.000243391	0.411555	0.10588	0.906807
250608_at	At5g07420	Pectin lyase-like superfamily protein	[10.8.1] cell wall.pectin*esterases.PME	4.36176e-05	0.187502	0.000288582	0.410777	0.00469935	0.708177
251595_at	At3g57620	glyoxal oxidase-related protein	[24] Biodegradation of Xenobiotics	0.000567534	0.395423	0.000637826	0.409824	0.000125566	0.214647
267295_at	At2g23800	GGPS2_GGPS5__geranylgeranyl pyrophosphate synthase 2	[16.1.1.10] secondary metabolism.isoprenoids.non-mevalonate pathway.geranylgeranyl pyrophosphate synthase	2.877e-05	0.467733	1.77755e-05	0.409707	3.6396e-05	0.495346
249349_at	At5g40350	AtMYB24_MYB24__myb domain protein 24	[27.3.25] RNA.regulation of transcription.MYB domain transcription factor family	3.14665e-05	0.127113	0.000383742	0.409263	0.00195564	0.597314
250638_at	At5g07540	ATGRP-6_ATGRP16_GRP16__glycine-rich protein 16	[35.1.40] not assigned.no ontology.glycine rich proteins	0.000106094	0.581555	2.34359e-05	0.407549	5.31595e-05	0.505171
256584_at	At3g28750	unknown protein; LOCATED IN: endomembrane system; EXPRESSED IN: 12 plant structures; EXPRESSED DURING: L mature pollen stage, M germinated pollen stage, 4 anthesis, C globular stage, petal differentiation and expansion stage; CONTAINS InterPro DOMAIN/s: Protein of unknown function DUF1216 (InterPro:IPR009605); BEST Arabidopsis thaliana protein match is: unknown protein (TAIR:AT5G39880.1); Has 37 …	[35.2.1001] not assigned.unknown	4.24133e-06	0.204053	2.32779e-05	0.40629	0.151447	0.962859
261106_at	At1g62990	IXR11_KNAT7__KNOTTED-like homeobox of Arabidopsis thaliana 7	[27.3.22] RNA.regulation of transcription.HB,Homeobox transcription factor family	0.00598936	0.39698	0.00631249	0.403717	0.0984141	0.731261
246761_at	At5g27980	Seed maturation protein	[33.99] development.unspecified	9.56969e-06	0.257042	3.17722e-05	0.402409	0.000635174	0.71614
245345_at	At4g16640	Matrixin family protein	[29.5.7] protein.degradation.metalloprotease	0.0015974	0.335273	0.00271306	0.401675	0.00340279	0.43006
247512_at	At5g61720	Protein of unknown function (DUF1216)	[35.2.1001] not assigned.unknown	5.15113e-05	0.211833	0.000247637	0.399365	0.0570382	0.874735
248926_at	At5g45880	Pollen Ole e 1 allergen and extensin family protein	[20.2.99] stress.abiotic.unspecified	5.55971e-05	0.178651	0.000362009	0.398532	0.182056	0.916254
256766_at	At3g22231	PCC1__pathogen and circadian controlled 1	[20.1.1001] stress.biotic	0.127505	1.21079	0.00207746	0.397805	0.00039091	0.197645
245088_at	At2g39850	Subtilisin-like serine endopeptidase family protein	[29.5.1] protein.degradation.subtilases	0.000208482	0.4002	0.000202789	0.396799	0.000191028	0.389454
256647_at	At3g13610	2-oxoglutarate (2OG) and Fe(II)-dependent oxygenase superfamily protein	[28.99] DNA.unspecified	0.0022854	0.403612	0.00213881	0.395314	0.294334	0.888825
246841_at	At5g26700	RmlC-like cupins superfamily protein	[20.2.99] stress.abiotic.unspecified	0.000120761	0.220191	0.000510032	0.393156	0.0494911	0.831967
262630_at	At1g06520	ATGPAT1_GPAT1__glycerol-3-phosphate acyltransferase 1	[11.3] lipid metabolism.Phospholipid synthesis	0.00170906	0.370671	0.00203953	0.392804	0.00729768	0.548045
259265_at	At3g01250	unknown protein; FUNCTIONS IN: molecular_function unknown; INVOLVED IN: biological_process unknown; LOCATED IN: endomembrane system; EXPRESSED IN: 9 plant structures; EXPRESSED DURING: L mature pollen stage, M germinated pollen stage, 4 anthesis, C globular stage, petal differentiation and expansion stage; Has 50 Blast hits to 50 proteins in 23 species: Archae - 0; Bacteria - 28; Metazoa - 15; Fu…	[35.2.1001] not assigned.unknown	0.000333102	0.222955	0.00134001	0.391138	0.0220552	0.703898
251298_at	At3g62040	Haloacid dehalogenase-like hydrolase (HAD) superfamily protein	[35.1.1023] not assigned.no ontology	0.000537527	0.327408	0.00088675	0.389385	0.000666382	0.353945
266115_at	At2g02140	LCR72_PDF2.6__low-molecular-weight cysteine-rich 72	[20.1.1001] stress.biotic	0.00122173	0.222558	0.00469513	0.387595	0.161942	0.794718
261244_at	At1g20150	Subtilisin-like serine endopeptidase family protein	[29.5.1] protein.degradation.subtilases	5.53096e-05	0.440217	3.55415e-05	0.386332	6.46318e-06	0.186455
251402_at	At3g60290	2-oxoglutarate (2OG) and Fe(II)-dependent oxygenase superfamily protein	[16.8.4] secondary metabolism.flavonoids.flavonols	0.00257228	0.409004	0.00214541	0.386259	0.0531523	1.34449
259766_at	At1g64360	unknown protein; Has 6 Blast hits to 6 proteins in 2 species: Archae - 0; Bacteria - 0; Metazoa - 0; Fungi - 0; Plants - 6; Viruses - 0; Other Eukaryotes - 0 (source: NCBI BLink).	[35.2.1001] not assigned.unknown	0.00059568	0.245982	0.00187453	0.38616	0.000235652	0.147347
247954_at	At5g56870	BGAL4__beta-galactosidase 4	[26.3.2] misc.gluco-, galacto- and mannosidases.beta-galactosidase	0.00104347	0.322462	0.00172794	0.385274	0.00958304	0.590468
250174_at	At5g14380	AGP6__arabinogalactan protein 6	[10.5.1.1] cell wall.cell wall proteins.AGPs.AGP	6.97396e-05	0.21118	0.000297094	0.383895	0.0268793	0.818688
245319_at	At4g16146	cAMP-regulated phosphoprotein 19-related protein	[35.2.1001] not assigned.unknown	0.000206522	0.150836	0.00153318	0.381796	0.00210603	0.421376
257121_at	At3g20210 At3g20220	DELTA-VPE_DELTAVPE__delta vacuolar processing enzyme SAUR-like auxin-responsive protein family	[29.5] protein.degradation	0.000320235	0.235699	0.00105455	0.380047	0.1375	0.857728
254090_at	At4g25010	AtSWEET14_SWEET14__Nodulin MtN3 family protein	[33.99] development.unspecified	2.53411e-05	0.249757	7.39089e-05	0.378952	0.00632595	0.806481
251944_at	At3g53510	ABCG20__ABC-2 type transporter family protein	[34.16] transport.ABC transporters and multidrug resistance systems	0.000226091	0.231206	0.000769009	0.378885	0.00355593	0.561964
251252_at	At3g62230	DAF1__F-box family protein	[29.5.11.4.3.2] protein.degradation.ubiquitin.E3.SCF.FBOX	0.00038882	0.189111	0.00191894	0.378661	0.529441	0.935696
249866_at	At5g23010	IMS3_MAM1__methylthioalkylmalate synthase 1	[16.5.1.1.1.2] secondary metabolism.sulfur-containing.glucosinolates.synthesis.aliphatic.methylthioalkylmalate synthase (MAM)	0.000104383	0.377937	0.000104887	0.378529	8.91029e-05	0.358473
265080_at	At1g55570	sks12__SKU5 similar 12	[26.7] misc.oxidases - copper, flavone etc	0.000347942	0.188728	0.00170431	0.377079	0.749283	0.968825
247758_at	At5g59120	ATSBT4.13_SBT4.13__subtilase 4.13	[29.5.1] protein.degradation.subtilases	0.000260448	0.0865282	0.00390373	0.376109	0.0151389	0.545667
251250_at	At3g62180	Plant invertase/pectin methylesterase inhibitor superfamily protein	[26.18] misc.invertase/pectin methylesterase inhibitor family protein	0.00016608	0.217854	0.000622175	0.375971	0.246513	0.911546
257256_at	At3g21970	Domain of unknown function (DUF26)	[30.2.99] signalling.receptor kinases.misc	9.95835e-05	0.151663	0.000702521	0.375537	0.011167	0.685438
256955_at	At3g13390	sks11__SKU5 similar 11	[26.7] misc.oxidases - copper, flavone etc	0.000466004	0.198213	0.00203193	0.373986	0.093013	0.790084
255515_at	At4g02250	Plant invertase/pectin methylesterase inhibitor superfamily protein	[26.18] misc.invertase/pectin methylesterase inhibitor family protein	4.13576e-05	0.154311	0.000281131	0.373679	0.030669	0.825335
247697_at	At5g59810	ATSBT5.4_SBT5.4__Subtilase family protein	[29.5.1] protein.degradation.subtilases	0.00166652	0.36415	0.00179167	0.373214	0.00249896	0.414863
266320_at	At2g46640	unknown protein; FUNCTIONS IN: molecular_function unknown; INVOLVED IN: biological_process unknown; LOCATED IN: cellular_component unknown; EXPRESSED IN: 20 plant structures; EXPRESSED DURING: 11 growth stages.	[35.2.1001] not assigned.unknown	0.000803743	0.323814	0.00119292	0.372814	0.614519	1.04644
256860_at	At3g23840	HXXXD-type acyl-transferase family protein	[35.1.1023] not assigned.no ontology	0.000649522	0.336755	0.000866557	0.372487	0.00493623	0.579814
266918_at	At2g45800	PLIM2a__GATA type zinc finger transcription factor family protein	[33.99] development.unspecified	7.47955e-05	0.24541	0.00021312	0.371703	0.00343731	0.679549
248714_at	At5g48140	Pectin lyase-like superfamily protein	[10.6.3] cell wall.degradation.pectate lyases and polygalacturonases	6.71808e-06	0.18058	3.3601e-05	0.367752	0.000655279	0.690785
257819_at	At3g25165	RALFL25__ralf-like 25	[30.8] signalling.misc	0.000409632	0.263778	0.000941162	0.365319	0.056058	0.79316
258278_at	At3g26860	Plant self-incompatibility protein S1 family	[33.99] development.unspecified	0.0026917	0.220734	0.00858175	0.364357	0.150762	0.730382
260788_at	At1g06260	Cysteine proteinases superfamily protein	[29.5.3] protein.degradation.cysteine protease	0.000395802	0.471657	0.000162967	0.36353	0.000741987	0.544298
262463_at	At1g50310	ATSTP9_STP9__sugar transporter 9	[34.2] transport.sugars	0.000727685	0.264818	0.00162235	0.36315	0.0209069	0.66202
247812_at	At5g58390	Peroxidase superfamily protein	[26.12] misc.peroxidases	0.00431928	0.489186	0.0015595	0.362877	0.000995011	0.307144
245422_at	At4g17470	alpha/beta-Hydrolases superfamily protein	[protein] [11.9.1] lipid metabolism.lipid degradation.palmitoyl hydrolase	0.000928788	0.361869	0.000925332	0.361406	0.023837	0.721664
267459_at	At2g33850	unknown protein; FUNCTIONS IN: molecular_function unknown; INVOLVED IN: biological_process unknown; LOCATED IN: endomembrane system; EXPRESSED IN: 17 plant structures; EXPRESSED DURING: 9 growth stages; BEST Arabidopsis thaliana protein match is: unknown protein (TAIR:AT1G28400.1); Has 3053 Blast hits to 2119 proteins in 133 species: Archae - 6; Bacteria - 52; Metazoa - 135; Fungi - 96; Plants - …	[35.2.1001] not assigned.unknown	8.61255e-05	0.315779	0.000121416	0.357842	0.000163243	0.394258
267431_at	At2g34870	MEE26__hydroxyproline-rich glycoprotein family protein	[35.1.41] not assigned.no ontology.hydroxyproline rich proteins	6.62705e-05	0.203767	0.000243699	0.357377	0.0106073	0.753381
245946_at	At5g19580	glyoxal oxidase-related protein	[24] Biodegradation of Xenobiotics	0.000257397	0.200313	0.00095524	0.355461	0.068922	0.803187
263320_at	At2g47180	AtGolS1_GolS1__galactinol synthase 1	[3.1.1.1] minor CHO metabolism.raffinose family.galactinol synthases.known	9.22917e-05	0.267976	0.000188391	0.354452	1.71278e-05	0.0991707
258516_at	At3g06490	AtMYB108_BOS1_MYB108__myb domain protein 108	[27.3.25] RNA.regulation of transcription.MYB domain transcription factor family	0.000217003	0.238964	0.000544643	0.349581	0.0032072	0.56229
259221_s_at	At3g03530 At3g03540	NPC4__non-specific phospholipase C4 NPC5__non-specific phospholipase C5	[11.9.3.5] lipid metabolism.lipid degradation.lysophospholipases.phosphoinositide phospholipase C	0.00258143	0.417289	0.00149676	0.349083	0.00324034	0.445576
262022_at	At1g35490	bZIP family transcription factor	[27.3.35] RNA.regulation of transcription.bZIP transcription factor family	1.45347e-05	0.194699	5.34122e-05	0.346547	0.0217422	0.873634
260888_at	At1g29140	Pollen Ole e 1 allergen and extensin family protein	[20.2.99] stress.abiotic.unspecified	6.88112e-05	0.1673	0.000326143	0.34573	0.0354415	0.813984
265008_at	At1g61560	ATMLO6_MLO6__Seven transmembrane MLO family protein	[20.1.3.1] stress.biotic.signalling.MLO-like	0.000479175	0.241663	0.00113122	0.34542	0.00105864	0.337186
265121_at	At1g62560	FMO GS-OX3__flavin-monooxygenase glucosinolate S-oxygenase 3	[16.5.1.1.1.10] secondary metabolism.sulfur-containing.glucosinolates.synthesis.aliphatic.flavin-containing monooxygenase	0.000419745	0.372768	0.000335511	0.345112	0.000159979	0.255735
251339_at	At3g60780	Protein of unknown function (DUF1442)	[35.2.1001] not assigned.unknown	0.000222319	0.195378	0.000793853	0.344885	0.0106132	0.646831
256787_at	At3g13790	ATBFRUCT1_ATCWINV1__Glycosyl hydrolases family 32 protein	[2.2.1.3.2] major CHO metabolism.degradation.sucrose.invertases.cell wall	0.00125432	0.376084	0.000967589	0.343788	0.00225706	0.448969
259615_at	At1g47980	unknown protein; FUNCTIONS IN: molecular_function unknown; INVOLVED IN: biological_process unknown; LOCATED IN: endomembrane system; EXPRESSED IN: 6 plant structures; EXPRESSED DURING: 4 anthesis, F mature embryo stage, petal differentiation and expansion stage, E expanded cotyledon stage; BEST Arabidopsis thaliana protein match is: unknown protein (TAIR:AT3G62730.1); Has 169 Blast hits to 169 pr…	[35.2.1001] not assigned.unknown	8.09864e-05	0.517776	1.89394e-05	0.343272	1.38125e-05	0.304834
250541_at	At5g09520	PELPK2__hydroxyproline-rich glycoprotein family protein	[35.1.41] not assigned.no ontology.hydroxyproline rich proteins	0.000346167	0.231531	0.000852215	0.339466	0.000623808	0.301123
252102_at	At3g50970	LTI30_XERO2__dehydrin family protein	[20.2.99] stress.abiotic.unspecified	4.08684e-05	0.211369	0.000120691	0.338819	7.42992e-05	0.280028
264987_at	At1g27030	unknown protein; BEST Arabidopsis thaliana protein match is: unknown protein (TAIR:AT1G27020.1); Has 504 Blast hits to 502 proteins in 169 species: Archae - 0; Bacteria - 299; Metazoa - 0; Fungi - 0; Plants - 67; Viruses - 0; Other Eukaryotes - 138 (source: NCBI BLink).	[35.2.1001] not assigned.unknown	0.00106073	0.442327	0.000451998	0.337062	0.149712	1.13205
249540_at	At5g38120	4CL8__AMP-dependent synthetase and ligase family protein	[16.2.1.3] secondary metabolism.phenylpropanoids.lignin biosynthesis.4CL	0.000593291	0.294454	0.000836755	0.336614	0.000972453	0.355255
253240_at	At4g34510	KCS17__3-ketoacyl-CoA synthase 17	[11.1.11] lipid metabolism.FA synthesis and FA elongation.fatty acid elongase	4.52289e-05	0.145116	0.000228268	0.325199	0.00576134	0.687177
260553_at	At2g41800	Protein of unknown function, DUF642	[35.2.1001] not assigned.unknown	0.00056914	0.250561	0.00105093	0.324537	0.0028256	0.447673
251620_at	At3g58060	Cation efflux family protein	[34.12] transport.metal	0.000565858	0.21337	0.00137525	0.318417	0.00123512	0.305179
264499_at	At1g30795	Glycine-rich protein family	[35.1.41] not assigned.no ontology.hydroxyproline rich proteins	3.93231e-05	0.196674	0.000111455	0.317221	0.000326092	0.448708
265984_at	At2g24210	TPS10__terpene synthase 10	[16.1.5.1003] secondary metabolism.isoprenoids.terpenoids	0.000645836	0.177085	0.00213384	0.315147	0.135656	0.791096
249046_at	At5g44400	FAD-binding Berberine family protein	[26.8] misc.nitrilases, *nitrile lyases, berberine bridge enzymes, reticuline oxidases, troponine reductases	0.000138991	0.276909	0.00018882	0.313831	0.000564024	0.448132
247424_at	At5g62850	AtSWEET5_AtVEX1_SWEET5__Nodulin MtN3 family protein	[33.99] development.unspecified	1.04998e-05	0.184393	3.24711e-05	0.313485	0.0419664	0.907382
253040_at	At4g37800	XTH7__xyloglucan endotransglucosylase/hydrolase 7	[10.7] cell wall.modification	0.00147233	0.344979	0.00112438	0.31157	0.00373687	0.461184
254550_at	At4g19690	ATIRT1_IRT1__iron-regulated transporter 1	[34.12] transport.metal	0.000288429	0.337122	0.000232904	0.310952	0.000829529	0.466663
255717_at	At4g00350	MATE efflux family protein	[34.99] transport.misc	0.000589632	0.353113	0.000401197	0.305786	0.0026198	0.53378
245463_at	At4g17030	AT-EXPR_ATEXLB1_ATEXPR1_ATHEXP BETA 3.1_EXLB1_EXPR__expansin-like B1	[10.7] cell wall.modification	0.000465008	0.295191	0.000473793	0.297459	0.00159002	0.446874
245444_at	At4g16740	ATTPS03_TPS03__terpene synthase 03	[16.1.5.1003] secondary metabolism.isoprenoids.terpenoids	0.00107687	0.282993	0.00116482	0.292518	0.0281447	0.670412
256580_s_at	At3g28810 At3g28820	Protein of unknown function (DUF1216) Protein of unknown function (DUF1216)	[35.2.1001] not assigned.unknown	0.000180852	0.167126	0.000548367	0.291431	0.0248509	0.721735
246437_at	At5g17540	HXXXD-type acyl-transferase family protein	[20.1.1001] stress.biotic	0.000400617	0.230807	0.000643555	0.28648	0.000182811	0.148464
264791_at	At2g17845	NAD(P)-binding Rossmann-fold superfamily protein	[26.22] misc.short chain dehydrogenase/reductase (SDR)	9.94679e-05	0.151202	0.000340626	0.286248	0.00166316	0.480695
259925_at	At1g75040	PR-5_PR5__pathogenesis-related gene 5	[20.1.1001] stress.biotic	0.000432496	0.189767	0.000972178	0.282237	0.00108667	0.295743
261385_at	At1g05450	Bifunctional inhibitor/lipid-transfer protein/seed storage 2S albumin superfamily protein	[26.21] misc.protease inhibitor/seed storage/lipid transfer protein (LTP) family protein	0.000315547	0.166808	0.000792213	0.268741	0.00116101	0.315132
263753_at	At2g21490	LEA__dehydrin LEA	[20.2.99] stress.abiotic.unspecified	0.00177041	0.379883	0.000635291	0.254323	0.00350472	0.4648
251524_at	At3g58990	IPMI1__isopropylmalate isomerase 1	[16.5.1.1.1.4] secondary metabolism.sulfur-containing.glucosinolates.synthesis.aliphatic.methylthioalkylmalate isomerase small subunit (MAM-IS)	6.30494e-05	0.255495	6.21099e-05	0.253748	5.11036e-05	0.23137
258767_at	At3g10890	Glycosyl hydrolase superfamily protein	[10.6.2] cell wall.degradation.mannan-xylose-arabinose-fucose	2.46514e-06	0.189937	3.93714e-06	0.241479	2.83496e-06	0.204861
245151_at	At2g47550	Plant invertase/pectin methylesterase inhibitor superfamily	[10.8.1] cell wall.pectin*esterases.PME	0.000295915	0.212972	0.000358244	0.234451	0.001716	0.42538
254687_at	At4g13770	CYP83A1_REF2__cytochrome P450, family 83, subfamily A, polypeptide 1	[16.5.1.1.1.7] secondary metabolism.sulfur-containing.glucosinolates.synthesis.aliphatic.CYP83A1 phenylacetaldoxime monooxygenase	0.000207456	0.276055	0.000139381	0.229817	0.000150017	0.23818
264342_at	At1g12080	Vacuolar calcium-binding protein-related	[35.2.1001] not assigned.unknown	0.000131274	0.173447	0.000202538	0.219771	0.000479745	0.321588
259197_at	At3g03670	Peroxidase superfamily protein	[26.12] misc.peroxidases	2.31502e-05	0.179047	3.25722e-05	0.215492	5.07167e-05	0.266099
254914_at	At4g11290	Peroxidase superfamily protein	[26.12] misc.peroxidases	0.000252429	0.130833	0.000511448	0.200981	0.000871687	0.261674
257008_at	At3g14210	ESM1__epithiospecifier modifier 1	[16.5.1.3.1] secondary metabolism.sulfur-containing.glucosinolates.degradation.myrosinase	0.000814459	0.280721	0.000391695	0.196835	0.00203518	0.394057
256307_at	At1g30350	Pectin lyase-like superfamily protein	[10.6.3] cell wall.degradation.pectate lyases and polygalacturonases	9.58769e-05	0.210024	8.14236e-05	0.192408	0.000490019	0.40523
246145_at	At5g19880	Peroxidase superfamily protein	[26.12] misc.peroxidases	3.08017e-06	0.114639	5.57916e-06	0.16919	8.61201e-06	0.214971
