# Supplementary material for: Differential transcriptome analysis reveals insight into monosymmetric corolla development of the crucifer Iberis amara
Source: BMC Plant Biol. 2014 Nov 19;14:285. doi: 10.1186/s12870-014-0285-4 (PMC4245847; doi:10.1186/s12870-014-0285-4)
Supplement: Additional file 10 — List of 564 genes differentially regulated upon ectopic expression of CYC in transgenic Arabidopsis . Differentially expressed genes result from a microarray analysis of transgenic Arabidopsis inflorescences carrying young flower buds, which ectopically express CYC under the control of the 35S-promoter. Differential expression was deduced in comparison to transgenic plants harbouring an empty vector. All 564 genes show a minimal expression fold-change of two and a p-value equal to or below 0.05. For each probe set identifier, respective AGI codes, Annotation, MapMan bins and fold-change values (green) are given. In addition, respective values of fold-change (and p-values) from hybridization analyses with inflorescence material from transgenic plants overexpressing IaTCP1 and TCP1 are listed. [file 12870_2014_285_MOESM10_ESM.xlsx]

## Sheet: Sheet1
Probeset ID	AGI code	Annotation	MapMan bins	p-value (IaTCP1)	fold change (IaTCP1)	p-value (TCP1)	fold change (TCP1)	p-value (CYC)	fold change (CYC)
247925_at	At5g57560	TCH4_XTH22__Xyloglucan endotransglucosylase/hydrolase family protein	[10.7] cell wall.modification	0.000541312	1.98686	0.159072	0.922617	5.53672e-06	23.9769
248435_at	At5g51210	OLEO3__oleosin3	[11.4] lipid metabolism.TAG synthesis	0.0078208	1.74113	0.0312212	1.39632	7.90421e-05	13.9533
261684_at	At1g47400	unknown protein; BEST Arabidopsis thaliana protein match is: unknown protein (TAIR:AT1G47395.1); Has 11 Blast hits to 11 proteins in 2 species: Archae - 0; Bacteria - 0; Metazoa - 0; Fungi - 0; Plants - 11; Viruses - 0; Other Eukaryotes - 0 (source: NCBI BLink).	[35.2.1001] not assigned.unknown	0.782476	0.987012	0.119825	0.910781	1.06001e-05	13.0059
265511_at	At2g05540	Glycine-rich protein family	[35.1.40] not assigned.no ontology.glycine rich proteins	2.64884e-06	35.9267	5.09366e-06	17.8119	1.08024e-05	9.40474
267389_at	At2g44460	BGLU28__beta glucosidase 28	[26.3] misc.gluco-, galacto- and mannosidases	4.98077e-05	8.75771	8.01965e-05	6.36432	4.52447e-05	9.39984
256245_at	At3g12580	ATHSP70_HSP70__heat shock protein 70	[20.2.1] stress.abiotic.heat	0.000994938	3.65548	0.419514	1.09795	0.00020545	9.05401
253413_at	At4g33020	ATZIP9_ZIP9__ZIP metal ion transporter family	[34.12] transport.metal	0.461043	1.10331	0.778409	0.964755	0.000327103	8.98239
258537_at	At3g04210	Disease resistance protein (TIR-NBS class)	[20.1.7] stress.biotic.PR-proteins	0.0022713	7.17033	0.0194906	2.51775	0.00175759	8.58433
267083_at	At2g41100	ATCAL4_TCH3__Calcium-binding EF hand family protein	[30.3] signalling.calcium	1.39762e-05	9.38485	0.00630815	1.32963	1.68785e-05	8.18652
260226_at	At1g74660	MIF1__mini zinc finger 1	[27.3.80] RNA.regulation of transcription.zf-HD	0.0263848	1.19541	0.0921843	1.11248	2.06627e-05	7.9083
252635_at	At3g44510	alpha/beta-Hydrolases superfamily protein	[35.2.1001] not assigned.unknown	0.00415862	2.63612	0.0184552	1.76952	0.000468122	7.66338
258856_at	At3g02040	AtGDPD1_GDPD1_SRG3__senescence-related gene 3	[11.9.3.3] lipid metabolism.lipid degradation.lysophospholipases.glycerophosphodiester phosphodiesterase	0.000300317	2.27055	0.0039772	1.40704	2.08456e-05	7.39359
249817_at	At5g23820	MD-2-related lipid recognition domain-containing protein	[35.1.1023] not assigned.no ontology	0.000299328	4.82716	0.00153115	2.47916	0.000147399	7.35912
253915_at	At4g27280	Calcium-binding EF-hand family protein	[30.3] signalling.calcium	0.00203646	1.97685	0.0582094	1.22215	8.53463e-05	7.25678
247540_at	At5g61590	Integrase-type DNA-binding superfamily protein	[17.5.2] hormone metabolism.ethylene.signal transduction	0.0098169	1.88893	0.656193	1.05471	0.000357916	7.21425
260462_at	At1g10970	ATZIP4_ZIP4__zinc transporter 4 precursor	[34.12] transport.metal	0.00502818	1.40313	0.0343928	1.18323	2.73631e-05	7.13865
266841_at	At2g26150	ATHSFA2_HSFA2__heat shock transcription factor A2	[20.2.1] stress.abiotic.heat	0.00706517	1.32288	0.494446	1.03341	2.29437e-05	6.95479
257641_s_at	At3g25760 At3g25770	AOC1_ERD12__allene oxide cyclase 1 AOC2__allene oxide cyclase 2	[20.2.3] stress.abiotic.drought/salt	0.762917	0.974911	0.286378	0.905264	0.000151849	6.5096
252636_at	At3g44510	alpha/beta-Hydrolases superfamily protein	[35.2.1001] not assigned.unknown	0.000651162	2.58277	0.00266989	1.80012	8.62093e-05	6.48254
253806_at	At4g28270	ATRMA2_RMA2__RING membrane-anchor 2	[29.5.11.4.2] protein.degradation.ubiquitin.E3.RING	7.53223e-05	3.39743	0.000182055	2.48532	2.14988e-05	6.41645
264624_at	At1g08930	ERD6__Major facilitator superfamily protein	[34.2] transport.sugars	0.00149223	2.94537	0.0229365	1.51132	0.000306292	6.31204
250751_at	At5g05890	UDP-Glycosyltransferase superfamily protein	[26.2] misc.UDP glucosyl and glucoronyl transferases	2.77575e-06	11.0023	3.66262e-06	8.90261	6.59014e-06	6.03406
246001_at	At5g20790	unknown protein; FUNCTIONS IN: molecular_function unknown; INVOLVED IN: biological_process unknown; LOCATED IN: endomembrane system; EXPRESSED IN: 11 plant structures; EXPRESSED DURING: LP.04 four leaves visible, 4 anthesis, petal differentiation and expansion stage; BEST Arabidopsis thaliana protein match is: unknown protein (TAIR:AT3G43110.1).	[35.2.1001] not assigned.unknown	0.0171831	0.656502	0.100531	0.814073	0.000275204	5.74447
247061_at	At5g66780	unknown protein; Has 1807 Blast hits to 1807 proteins in 277 species: Archae - 0; Bacteria - 0; Metazoa - 736; Fungi - 347; Plants - 385; Viruses - 0; Other Eukaryotes - 339 (source: NCBI BLink).	[35.2.1001] not assigned.unknown	0.478777	0.939631	0.407103	0.928464	0.000195619	5.61965
262381_at	At1g72900	Toll-Interleukin-Resistance (TIR) domain-containing protein	[20.1.7] stress.biotic.PR-proteins	0.00319755	2.11312	0.0138338	1.56372	0.000290788	5.39006
250828_at	At5g05250	unknown protein; BEST Arabidopsis thaliana protein match is: unknown protein (TAIR:AT3G56360.1); Has 30201 Blast hits to 17322 proteins in 780 species: Archae - 12; Bacteria - 1396; Metazoa - 17338; Fungi - 3422; Plants - 5037; Viruses - 0; Other Eukaryotes - 2996 (source: NCBI BLink).	[35.2.1001] not assigned.unknown	0.758743	0.979886	0.224226	0.911894	0.000105471	5.26713
263046_at	At2g05380	GRP3S__glycine-rich protein 3 short isoform	[35.1.40] not assigned.no ontology.glycine rich proteins	0.000165233	4.15075	9.92309e-05	5.40876	0.000107077	5.18415
252136_at	At3g50770	CML41__calmodulin-like 41	[30.3] signalling.calcium	0.00424015	2.14909	0.972743	1.0036	0.000505793	4.83832
246071_at	At5g20150	ATSPX1_SPX1__SPX domain gene 1	[20.2.1001] stress.abiotic	0.00278556	1.85469	0.0161131	1.39518	0.000177692	4.78055
264083_at	At2g31230	ATERF15_ERF15__ethylene-responsive element binding factor 15	[17.5.2] hormone metabolism.ethylene.signal transduction	0.000105731	3.55742	9.219e-05	3.77551	5.73865e-05	4.74252
263776_s_at	At2g46430 At2g46440	ATCNGC3_CNGC3_CNGC3.C__cyclic nucleotide gated channel 3 ATCNGC11_CNGC11_CNGC11__cyclic nucleotide-gated channels	[34.22] transport.cyclic nucleotide or calcium regulated channels	0.00276566	4.41896	0.00360527	3.88246	0.00249864	4.65755
265615_at	At2g25450	2-oxoglutarate (2OG) and Fe(II)-dependent oxygenase superfamily protein	[16.5.1.1.1.13] secondary metabolism.sulfur-containing.glucosinolates.synthesis.aliphatic.2-oxoglutarate-dependent dioxygenase	0.0133996	0.862421	0.00133243	1.3911	1.40713e-05	4.5585
265075_at	At1g55450	S-adenosyl-L-methionine-dependent methyltransferases superfamily protein	[33.99] development.unspecified	0.000115342	4.6941	0.00216363	1.77893	0.000125068	4.50414
266098_at	At2g37870	Bifunctional inhibitor/lipid-transfer protein/seed storage 2S albumin superfamily protein	[26.21] misc.protease inhibitor/seed storage/lipid transfer protein (LTP) family protein	0.170034	1.11969	0.496725	1.04969	0.000165731	4.42325
250950_at	250950_at	0	[]	0.00106315	1.87655	0.00140495	1.77305	8.59065e-05	4.32644
257835_at	At3g25180	CYP82G1__cytochrome P450, family 82, subfamily G, polypeptide 1	[26.10] misc.cytochrome P450	0.00156498	4.56359	0.000963012	5.9871	0.00174687	4.31629
266201_at	At2g39060	AtSWEET9_SWEET9__Nodulin MtN3 family protein	[33.99] development.unspecified	0.000813325	0.388658	0.0943233	1.17928	0.000223456	4.30144
263391_at	At2g11810	ATMGD3_MGD3_MGDC__monogalactosyldiacylglycerol synthase type C	[11.10.1] lipid metabolism.glycolipid synthesis.MGDG synthase	0.500979	1.0688	0.278333	0.891214	0.000468652	4.28507
249923_at	At5g19120	Eukaryotic aspartyl protease family protein	[33.1] development.storage proteins	0.000647467	1.92857	0.0845229	0.894437	6.17097e-05	4.23722
258887_at	At3g05630	PDLZ2_PLDP2_PLDZETA2__phospholipase D P2	[11.9.3.1] lipid metabolism.lipid degradation.lysophospholipases.phospholipase D	0.0305673	1.1783	0.309023	1.05319	5.60032e-05	4.22751
266292_at	At2g29350	SAG13__senescence-associated gene 13	[26.8] misc.nitrilases, *nitrile lyases, berberine bridge enzymes, reticuline oxidases, troponine reductases	0.000480684	3.07793	0.000177342	4.81078	0.000244096	4.10177
251704_at	At3g56360	unknown protein; FUNCTIONS IN: molecular_function unknown; INVOLVED IN: biological_process unknown; LOCATED IN: chloroplast; EXPRESSED IN: 24 plant structures; EXPRESSED DURING: 15 growth stages; BEST Arabidopsis thaliana protein match is: unknown protein (TAIR:AT5G05250.1); Has 45 Blast hits to 45 proteins in 13 species: Archae - 0; Bacteria - 0; Metazoa - 0; Fungi - 0; Plants - 45; Viruses - 0;…	[35.2.1001] not assigned.unknown	0.034913	0.752328	0.00728238	0.602749	0.000361135	4.09954
264888_at	At1g23070	Protein of unknown function (DUF300)	[35.2.1001] not assigned.unknown	0.00183414	0.61002	0.00709695	0.733575	8.19463e-05	4.07973
264725_at	At1g22885	unknown protein; FUNCTIONS IN: molecular_function unknown; INVOLVED IN: biological_process unknown; LOCATED IN: endomembrane system; EXPRESSED IN: 22 plant structures; EXPRESSED DURING: 13 growth stages; Has 15 Blast hits to 15 proteins in 2 species: Archae - 0; Bacteria - 0; Metazoa - 0; Fungi - 0; Plants - 15; Viruses - 0; Other Eukaryotes - 0 (source: NCBI BLink).	[35.2.1001] not assigned.unknown	0.000256644	4.17743	0.000678373	2.80475	0.000270494	4.07439
247543_at	At5g61600	ERF104__ethylene response factor 104	[17.5.2] hormone metabolism.ethylene.signal transduction	0.043182	1.2461	0.25538	0.912688	0.000220121	4.05864
245252_at	At4g17500	ATERF-1_ERF-1__ethylene responsive element binding factor 1	[17.5.2] hormone metabolism.ethylene.signal transduction	0.0175804	1.27203	0.253145	0.931207	0.000103061	4.05714
258815_at	At3g04000	NAD(P)-binding Rossmann-fold superfamily protein	[26.22] misc.short chain dehydrogenase/reductase (SDR)	0.000479383	2.44768	0.000411848	2.56513	0.000128646	4.02014
267567_at	At2g30770	CYP71A13__cytochrome P450, family 71, subfamily A, polypeptide 13	[26.10] misc.cytochrome P450	0.15879	0.873254	0.645563	0.963687	0.000311706	4.01222
246926_at	At5g25240	unknown protein; FUNCTIONS IN: molecular_function unknown; INVOLVED IN: biological_process unknown; LOCATED IN: cellular_component unknown; EXPRESSED IN: 23 plant structures; EXPRESSED DURING: 13 growth stages; Has 1807 Blast hits to 1807 proteins in 277 species: Archae - 0; Bacteria - 0; Metazoa - 736; Fungi - 347; Plants - 385; Viruses - 0; Other Eukaryotes - 339 (source: NCBI BLink).	[35.2.1001] not assigned.unknown	0.277364	1.13079	0.236406	1.14687	0.000654067	3.99366
267357_at	At2g40000	ATHSPRO2_HSPRO2__ortholog of sugar beet HS1 PRO-1 2	[35.2.1001] not assigned.unknown	0.00842211	1.54448	0.0367819	1.28661	0.000286714	3.96644
261986_s_at	At1g33720 At1g33730	CYP76C6__cytochrome P450, family 76, subfamily C, polypeptide 6 CYP76C5__cytochrome P450, family 76, subfamily C, polypeptide 5	[26.10] misc.cytochrome P450	0.000424626	3.87066	0.000610563	3.31278	0.000420285	3.88883
261265_at	At1g26800	RING/U-box superfamily protein	[29.5.11.4.2] protein.degradation.ubiquitin.E3.RING	0.00345953	1.35962	0.00975086	1.23845	4.23544e-05	3.87218
262911_s_at	At1g07400 At1g59860	HSP20-like chaperones superfamily protein HSP20-like chaperones superfamily protein	[20.2.1] stress.abiotic.heat	0.0197788	1.58546	0.327938	1.12507	0.000904377	3.86319
264346_at	At1g12010	2-oxoglutarate (2OG) and Fe(II)-dependent oxygenase superfamily protein	[17.5.1.2] hormone metabolism.ethylene.synthesis-degradation.1-aminocyclopropane-1-carboxylate oxidase	8.91609e-07	18.9485	4.96364e-07	35.7319	9.21554e-06	3.85798
259329_at	At3g16360	AHP4__HPT phosphotransmitter 4	[30.10] signalling.phosphorelay	0.211229	1.12246	0.0421205	1.28232	0.000346375	3.84379
265560_at	At2g05520	ATGRP-3_ATGRP3_GRP-3_GRP3__glycine-rich protein 3	[35.1.40] not assigned.no ontology.glycine rich proteins	8.12627e-06	1.86388	5.73302e-06	2.01272	8.20439e-07	3.80954
250304_at	At5g12110	Glutathione S-transferase, C-terminal-like;Translation elongation factor EF1B/ribosomal protein S6	[29.2.4] protein.synthesis.elongation	0.00033753	2.08466	0.109552	1.09294	5.87278e-05	3.73963
260560_at	At2g43590	Chitinase family protein	[20.1.1001] stress.biotic	0.00391154	1.46728	0.0137189	1.27932	0.00010136	3.73202
259786_at	At1g29660	GDSL-like Lipase/Acylhydrolase superfamily protein	[26.28] misc.GDSL-motif lipase	0.000414445	3.45538	0.00164687	2.17742	0.000347769	3.72536
249211_at	At5g42680	Protein of unknown function, DUF617	[35.2.1001] not assigned.unknown	0.000596748	2.87453	0.000208289	4.49734	0.00031222	3.71619
265111_at	At1g62510	Bifunctional inhibitor/lipid-transfer protein/seed storage 2S albumin superfamily protein	[26.21] misc.protease inhibitor/seed storage/lipid transfer protein (LTP) family protein	0.803489	0.986076	0.469533	0.958284	0.000134828	3.69735
246495_at	At5g16200	50S ribosomal protein-related	[29.2.1.1.3.2.99] protein.synthesis.ribosomal protein.prokaryotic.unknown organellar.50S subunit.unknown	0.000570262	2.39597	0.000388444	2.70254	0.000175012	3.66518
264893_at	At1g23140	Calcium-dependent lipid-binding (CaLB domain) family protein	[35.1.19] not assigned.no ontology.C2 domain-containing protein	0.0487111	1.60572	0.121316	1.37129	0.00308986	3.65415
267461_at	At2g33830	Dormancy/auxin associated family protein	[17.2.3] hormone metabolism.auxin.induced-regulated-responsive-activated	3.81892e-05	4.4884	3.58344e-05	4.63549	6.00517e-05	3.63584
252483_at	At3g46600	GRAS family transcription factor	[33.99] development.unspecified	0.00186528	1.58881	0.74405	1.01597	9.08197e-05	3.5962
257689_at	At3g12820	AtMYB10_MYB10__myb domain protein 10	[27.3.25] RNA.regulation of transcription.MYB domain transcription factor family	0.000565872	2.19297	0.000708868	2.07066	0.000132024	3.59458
260784_at	At1g06180	ATMYB13_ATMYBLFGN_MYB13__myb domain protein 13	[27.3.25] RNA.regulation of transcription.MYB domain transcription factor family	0.139827	1.1627	0.217385	1.12474	0.000456244	3.56571
244934_at	AtCg01080	NDHG__NADH:ubiquinone/plastoquinone oxidoreductase, chain 6	[1.1.6] PS.lightreaction.NADH DH	0.000704828	3.8773	0.000228021	7.24223	0.000859609	3.55143
267515_at	At2g45680	TCP family transcription factor	[27.3.29] RNA.regulation of transcription.TCP transcription factor family	0.00101338	2.78272	0.00156139	2.42043	0.000550593	3.51571
264279_s_at	At1g78820 At1g78830	D-mannose binding lectin protein with Apple-like carbohydrate-binding domain Curculin-like (mannose-binding) lectin family protein	[26.16] misc.myrosinases-lectin-jacalin	0.000380261	1.82202	0.00121872	1.49949	4.24849e-05	3.48761
252414_at	At3g47420	AtG3Pp1_ATPS3_G3Pp1_PS3__phosphate starvation-induced gene 3	[34.98] transport.membrane system unknown	0.00013085	1.84367	0.000350812	1.55211	1.54443e-05	3.4864
254101_at	At4g25000	AMY1_ATAMY1__alpha-amylase-like	[2.2.2.1.1] major CHO metabolism.degradation.starch.starch cleavage.alpha amylase	0.00112033	0.641677	0.0019134	0.690777	5.16475e-05	3.47528
264339_at	At1g70290	ATTPS8_ATTPSC_TPS8__trehalose-6-phosphatase synthase S8	[3.2.3] minor CHO metabolism.trehalose.potential TPS/TPP	0.019264	1.6885	0.159586	1.23589	0.00163222	3.47427
245000_at	AtCg00210	YCF6__electron transporter, transferring electrons within cytochrome b6/f complex of photosystem IIs	[1.1.3] PS.lightreaction.cytochrome b6/f	0.000965488	3.4039	0.000337064	5.73017	0.000931665	3.45482
257089_at	At3g20520	GDPDL5_SVL3__SHV3-like 3	[11.9.3.3] lipid metabolism.lipid degradation.lysophospholipases.glycerophosphodiester phosphodiesterase	0.0107545	1.63674	0.112087	1.21287	0.000741962	3.44706
263231_at	At1g05680	UGT74E2__Uridine diphosphate glycosyltransferase 74E2	[17.8.1001] hormone metabolism.salicylic acid.synthesis-degradation	3.15073e-05	3.91887	1.12917e-05	6.84483	4.23542e-05	3.44647
259560_at	At1g21270	WAK2__wall-associated kinase 2	[30.2.25] signalling.receptor kinases.wall associated kinase	0.000261614	3.19552	0.000376273	2.79652	0.00022163	3.41494
266184_s_at	At2g38940 At3g54700	ATPT2_PHT1;4__phosphate transporter 1;4 PHT1;7__phosphate transporter 1;7	[34.7] transport.phosphate	0.0186169	0.46407	0.0256798	0.506261	0.00499888	3.41187
256100_at	At1g13750	Purple acid phosphatases superfamily protein	[26.13] misc.acid and other phosphatases	0.00420188	2.05141	0.0255188	1.45664	0.000874773	3.41182
245008_at	AtCg00360	YCF3__Tetratricopeptide repeat (TPR)-like superfamily protein	[29.8] protein.assembly and cofactor ligation	0.00237354	3.74158	0.00194223	4.10826	0.00297138	3.39316
261081_at	At1g07350	SR45a__RNA-binding (RRM/RBD/RNP motifs) family protein	[35.1.1023] not assigned.no ontology	0.000663221	1.53166	0.00584544	1.22473	2.87714e-05	3.38434
246432_at	At5g17490	AtRGL3_RGL3__RGA-like protein 3	[27.3.21] RNA.regulation of transcription.GRAS transcription factor family	0.00959816	1.55081	0.0327949	1.32137	0.000488513	3.38092
259364_at	At1g13260	EDF4_RAV1__related to ABI3/VP1 1	[27.3.3] RNA.regulation of transcription.AP2/EREBP, APETALA2/Ethylene-responsive element binding protein family	0.775906	1.02391	0.0915905	0.8303	0.000525603	3.38066
260248_at	At1g74310	ATHSP101_HOT1_HSP101__heat shock protein 101	[20.2.1] stress.abiotic.heat	0.00338241	1.30747	0.0990848	1.07709	3.78749e-05	3.37666
255064_at	At4g08950	EXO__Phosphate-responsive 1 family protein	[30.1] signalling.in sugar and nutrient physiology	0.00865142	1.42239	0.115672	0.881804	0.000228829	3.37387
245250_at	At4g17490	ATERF6_ERF-6-6_ERF6__ethylene responsive element binding factor 6	[17.5.2] hormone metabolism.ethylene.signal transduction	0.00498053	1.35021	0.494686	1.03168	8.01698e-05	3.36302
264217_at	At1g60190	AtPUB19_PUB19__ARM repeat superfamily protein	[29.5.11.4.2] protein.degradation.ubiquitin.E3.RING	0.606759	0.981164	0.0200186	1.16256	4.70728e-05	3.30408
266613_at	At2g14900	Gibberellin-regulated family protein	[17.6.3] hormone metabolism.gibberelin.induced-regulated-responsive-activated	0.068091	1.10115	0.00103666	1.55276	5.32352e-05	3.29148
246270_at	At4g36500	unknown protein; FUNCTIONS IN: molecular_function unknown; INVOLVED IN: biological_process unknown; LOCATED IN: mitochondrion; EXPRESSED IN: 22 plant structures; EXPRESSED DURING: 13 growth stages; BEST Arabidopsis thaliana protein match is: unknown protein (TAIR:AT2G18210.1); Has 50 Blast hits to 50 proteins in 7 species: Archae - 0; Bacteria - 0; Metazoa - 0; Fungi - 0; Plants - 50; Viruses - 0…	[35.2.1001] not assigned.unknown	0.000649917	2.47064	0.00484767	1.57758	0.000288331	3.2824
259723_at	At1g60960	ATIRT3_IRT3__iron regulated transporter 3	[34.12] transport.metal	0.00157995	1.67065	0.0207181	1.23097	0.000132234	3.26253
245460_at	At4g16990	RLM3__disease resistance protein (TIR-NBS class), putative	[20.1.7] stress.biotic.PR-proteins	0.00674538	4.33986	0.0221357	2.60114	0.0124306	3.25858
251143_at	At5g01220	SQD2__sulfoquinovosyldiacylglycerol 2	[11.10.4] lipid metabolism.glycolipid synthesis.sulfolipid synthase	0.110352	1.21853	0.041191	1.35371	0.000905543	3.24168
262870_at	At1g64710	GroES-like zinc-binding dehydrogenase family protein	[26.11] misc.alcohol dehydrogenases	0.00671289	1.40291	0.0325675	1.20927	0.000175136	3.21761
255742_at	At1g25560	EDF1_TEM1__AP2/B3 transcription factor family protein	[27.3.3] RNA.regulation of transcription.AP2/EREBP, APETALA2/Ethylene-responsive element binding protein family	0.0024012	1.50843	0.0517237	1.1439	0.000109115	3.20569
250099_at	At5g17300	RVE1__Homeodomain-like superfamily protein	[27.3.26] RNA.regulation of transcription.MYB-related transcription factor family	0.00114975	2.09784	0.00143667	1.98777	0.000301215	3.20042
262382_at	At1g72920	Toll-Interleukin-Resistance (TIR) domain family protein	[20.1.7] stress.biotic.PR-proteins	0.00338356	1.80418	0.0115623	1.46752	0.000461052	3.19159
264973_at	At1g27040	Major facilitator superfamily protein	[34.4] transport.nitrate	0.00382489	1.44542	0.0015579	1.65032	0.00013027	3.17263
250025_at	At5g18290	SIP1;2_SIP1B__Aquaporin-like superfamily protein	[34.19.4] transport.Major Intrinsic Proteins.SIP	1.70435e-05	3.30706	2.13908e-05	3.03053	1.91805e-05	3.15767
262656_at	At1g14200	RING/U-box superfamily protein	[29.5.11.4.2] protein.degradation.ubiquitin.E3.RING	0.0597286	1.15861	0.303456	0.940164	0.000180586	3.14
254829_at	At4g12530	Bifunctional inhibitor/lipid-transfer protein/seed storage 2S albumin superfamily protein	[26.21] misc.protease inhibitor/seed storage/lipid transfer protein (LTP) family protein	0.00145548	0.488184	0.0114438	0.704206	0.000365154	3.13692
245108_at	At2g41510	ATCKX1_CKX1__cytokinin oxidase/dehydrogenase 1	[17.4.1.1003] hormone metabolism.cytokinin.synthesis-degradation	0.000204481	3.11017	0.000101873	4.18972	0.000200347	3.13449
258158_at	At3g17790	ATACP5_ATPAP17_PAP17__purple acid phosphatase 17	[26.13] misc.acid and other phosphatases	0.0105827	1.34887	0.860558	1.01005	0.000216247	3.09842
245265_at	At4g14400	ACD6__ankyrin repeat family protein	[31.5.1] cell.cell death.plants	1.39955e-05	3.597	0.00738331	0.857104	2.05381e-05	3.08433
267084_at	At2g41180	SIB2__VQ motif-containing protein	[35.1.1023] not assigned.no ontology	0.000140177	4.95996	0.000130511	5.15588	0.00040211	3.07974
250224_at	At5g14150	Protein of unknown function, DUF642	[35.2.1001] not assigned.unknown	7.22095e-05	2.73207	0.000249784	1.94159	5.20552e-05	3.06846
251302_at	At3g61970	NGA2__AP2/B3-like transcriptional factor family protein	[27.3.1] RNA.regulation of transcription.ABI3/VP1-related B3-domain-containing transcription factor family	0.000127413	3.11324	0.000549608	2.00487	0.000135492	3.04209
244962_at	AtCg01050	NDHD__NADH-Ubiquinone/plastoquinone (complex I) protein	[1.1.6] PS.lightreaction.NADH DH	0.0106637	2.66781	0.0090045	2.8354	0.00750458	3.03899
266327_at	At2g46680	ATHB-7_ATHB7_HB-7__homeobox 7	[27.3.22] RNA.regulation of transcription.HB,Homeobox transcription factor family	0.0119066	0.659701	0.0422392	0.772374	0.000723217	2.98322
252976_s_at	At4g38550	Arabidopsis phospholipase-like protein (PEARLI 4) family	[35.2.1001] not assigned.unknown	8.38766e-05	2.64327	0.000333986	1.84411	5.91517e-05	2.98121
259331_at	At3g03840	SAUR-like auxin-responsive protein family	[17.2.3] hormone metabolism.auxin.induced-regulated-responsive-activated	0.0270513	1.31442	0.00649486	1.58225	0.000516053	2.97287
255579_at	At4g01460	basic helix-loop-helix (bHLH) DNA-binding superfamily protein	[27.3.6] RNA.regulation of transcription.bHLH,Basic Helix-Loop-Helix family	0.00164649	2.21824	0.00145564	2.29508	0.000674204	2.93798
260776_at	At1g14580	C2H2-like zinc finger protein	[27.3.11] RNA.regulation of transcription.C2H2 zinc finger family	0.0313911	1.35109	0.0110772	1.55674	0.000842685	2.93367
255940_at	At1g20380	Prolyl oligopeptidase family protein	[29.5] protein.degradation	0.165275	1.06868	0.0860077	1.09607	8.68946e-05	2.90756
263406_at	At2g04160	AIR3__Subtilisin-like serine endopeptidase family protein	[29.5.1] protein.degradation.subtilases	7.76197e-05	19.6645	0.000439272	5.29553	0.0016443	2.90748
260637_at	At1g62380	ACO2_ATACO2__ACC oxidase 2	[17.5.1.2] hormone metabolism.ethylene.synthesis-degradation.1-aminocyclopropane-1-carboxylate oxidase	6.89668e-05	2.06901	3.87956e-05	2.41357	2.2056e-05	2.89758
248726_at	At5g47960	ATRABA4C_RABA4C_SMG1__RAB GTPase homolog A4C	[30.5] signalling.G-proteins	0.0115043	1.55079	0.0278326	1.37257	0.000900453	2.87935
253485_at	At4g31800	ATWRKY18_WRKY18__WRKY DNA-binding protein 18	[27.3.32] RNA.regulation of transcription.WRKY domain transcription factor family	0.0398516	1.19038	0.337951	0.944735	0.00023289	2.87058
254786_at	At4g12890	Gamma interferon responsive lysosomal thiol (GILT) reductase family protein	[35.1.1023] not assigned.no ontology	0.00104719	2.0233	0.000427318	2.59421	0.00032296	2.84983
254759_at	At4g13180	NAD(P)-binding Rossmann-fold superfamily protein	[26.22] misc.short chain dehydrogenase/reductase (SDR)	0.00341446	1.48507	0.00303222	1.50974	0.000192327	2.8465
264299_s_at	At1g78850 At1g78860	D-mannose binding lectin protein with Apple-like carbohydrate-binding domain D-mannose binding lectin protein with Apple-like carbohydrate-binding domain	[26.16] misc.myrosinases-lectin-jacalin	0.0215695	1.91808	0.18065	1.29224	0.0058233	2.837
257035_at	At3g19270	CYP707A4__cytochrome P450, family 707, subfamily A, polypeptide 4	[26.10] misc.cytochrome P450	0.00838106	1.83166	0.00978823	1.77319	0.0017454	2.83278
267080_at	At2g41190	Transmembrane amino acid transporter family protein	[34.3] transport.amino acids	0.081335	1.1999	0.0669985	1.21941	0.000673444	2.83105
260357_at	At1g69260	AFP1__ABI five binding protein	[35.2.1001] not assigned.unknown	0.000309835	0.749207	0.00826006	0.910159	6.71125e-06	2.82618
256603_at	At3g28270	Protein of unknown function (DUF677)	[35.1.1023] not assigned.no ontology	0.789634	0.992559	0.00663916	1.18881	3.33641e-05	2.81541
265674_at	265674_at	0	[]	0.479767	0.892273	0.180431	1.27923	0.00528927	2.81526
253608_at	At4g30290	ATXTH19_XTH19__xyloglucan endotransglucosylase/hydrolase 19	[10.7] cell wall.modification	0.00265366	0.495312	0.00723481	0.608815	0.000867614	2.79337
253263_at	At4g34000	ABF3_AtABF3_DPBF5__abscisic acid responsive elements-binding factor 3	[17.1.2] hormone metabolism.abscisic acid.signal transduction	0.36361	0.905043	0.208318	0.861385	0.00161931	2.78661
263374_at	At2g20560	DNAJ heat shock family protein	[20.2.1] stress.abiotic.heat	0.0128514	1.43168	0.424946	1.06387	0.000613862	2.78502
258374_at	At3g14360	alpha/beta-Hydrolases superfamily protein	[11.9.2.1] lipid metabolism.lipid degradation.lipases.triacylglycerol lipase	0.247664	0.890943	0.0766758	0.80723	0.00105692	2.78193
267028_at	At2g38470	ATWRKY33_WRKY33__WRKY DNA-binding protein 33	[27.3.32] RNA.regulation of transcription.WRKY domain transcription factor family	0.000487073	1.8467	0.0291097	1.1581	0.000106774	2.77364
249010_at	At5g44580	unknown protein; FUNCTIONS IN: molecular_function unknown; INVOLVED IN: biological_process unknown; LOCATED IN: endomembrane system; EXPRESSED IN: 18 plant structures; EXPRESSED DURING: 12 growth stages; BEST Arabidopsis thaliana protein match is: unknown protein (TAIR:AT5G44582.1); Has 30201 Blast hits to 17322 proteins in 780 species: Archae - 12; Bacteria - 1396; Metazoa - 17338; Fungi - 3422;…	[35.2.1001] not assigned.unknown	0.000109421	6.0451	0.000111944	5.96305	0.000595199	2.77204
252184_at	At3g50660	CLM_CYP90B1_DWF4_PSC1_SAV1_SNP2__Cytochrome P450 superfamily protein	[17.3.1.1.2] hormone metabolism.brassinosteroid.synthesis-degradation.BRs.DWF4	0.000441333	3.27399	0.00021462	4.52926	0.000694862	2.76762
252592_at	At3g45640	ATMAPK3_ATMPK3_MPK3__mitogen-activated protein kinase 3	[30.6] signalling.MAP kinases	0.000193693	2.25778	0.000575336	1.75961	0.00010004	2.76179
248593_at	At5g49180	Plant invertase/pectin methylesterase inhibitor superfamily	[10.8.1] cell wall.pectin*esterases.PME	0.00257569	0.538955	0.0130491	0.704499	0.000597705	2.75762
259822_at	At1g66230	AtMYB20_MYB20__myb domain protein 20	[27.3.25] RNA.regulation of transcription.MYB domain transcription factor family	0.200299	1.16354	0.452516	1.08297	0.00169158	2.72113
264774_at	At1g22890	unknown protein; FUNCTIONS IN: molecular_function unknown; INVOLVED IN: biological_process unknown; LOCATED IN: endomembrane system; EXPRESSED IN: 19 plant structures; EXPRESSED DURING: 11 growth stages; Has 17 Blast hits to 17 proteins in 2 species: Archae - 0; Bacteria - 0; Metazoa - 0; Fungi - 0; Plants - 17; Viruses - 0; Other Eukaryotes - 0 (source: NCBI BLink).	[35.2.1001] not assigned.unknown	9.2248e-05	3.75917	0.00148006	1.6836	0.000216594	2.70525
254810_at	At4g12390	PME1__pectin methylesterase inhibitor 1	[26.18] misc.invertase/pectin methylesterase inhibitor family protein	0.0164307	1.49108	0.0666796	1.25967	0.00121303	2.693
249384_at	At5g39890	Protein of unknown function (DUF1637)	[35.2.1001] not assigned.unknown	0.00535964	1.40718	0.00695269	1.36598	0.000235286	2.68389
254146_at	At4g24260	ATGH9A3_GH9A3_KOR3__glycosyl hydrolase 9A3	[26.3.4] misc.gluco-, galacto- and mannosidases.endoglucanase	0.136075	1.1075	0.934213	0.995488	0.000291899	2.68208
255943_at	At1g22370	AtUGT85A5_UGT85A5__UDP-glucosyl transferase 85A5	[26.2] misc.UDP glucosyl and glucoronyl transferases	0.00308653	1.81332	0.0112807	1.4596	0.000704797	2.6727
254777_at	At4g12960	AtGILT_GILT__Gamma interferon responsive lysosomal thiol (GILT) reductase family protein	[35.1.1023] not assigned.no ontology	0.000565499	0.578027	0.00232908	0.712248	9.96594e-05	2.66696
255302_at	At4g04830	ATMSRB5_MSRB5__methionine sulfoxide reductase B5	[29.4] protein.postranslational modification	9.51932e-05	4.47506	0.00016759	3.45625	0.000340407	2.65912
256743_at	At3g29370	P1R3__unknown protein; BEST Arabidopsis thaliana protein match is: unknown protein (TAIR:AT5G39240.1); Has 16 Blast hits to 16 proteins in 5 species: Archae - 0; Bacteria - 0; Metazoa - 0; Fungi - 0; Plants - 16; Viruses - 0; Other Eukaryotes - 0 (source: NCBI BLink).	[35.2.1001] not assigned.unknown	0.00410977	2.08633	0.0087567	1.75849	0.00181061	2.64873
256340_at	At1g72070	Chaperone DnaJ-domain superfamily protein	[20.2.1] stress.abiotic.heat	0.00913317	1.68953	0.328865	1.10642	0.00153647	2.64167
264741_at	At1g62290	Saposin-like aspartyl protease family protein	[29.5.4] protein.degradation.aspartate protease	0.23802	1.08034	0.0433217	1.19406	0.000347236	2.639
249112_at	At5g43780	APS4__Pseudouridine synthase/archaeosine transglycosylase-like family protein	[14.1] S-assimilation.ATPS	0.0528988	0.748711	0.837408	0.979402	0.00190355	2.62951
245325_at	At4g14130	XTH15_XTR7__xyloglucan endotransglucosylase/hydrolase 15	[10.7] cell wall.modification	0.000215089	2.00382	0.00148488	1.43703	8.04709e-05	2.62683
253414_at	At4g33050	EDA39__calmodulin-binding family protein	[30.3] signalling.calcium	0.000104095	2.90382	0.00607299	1.30833	0.000140983	2.61999
246114_at	At5g20250	DIN10_RS6__Raffinose synthase family protein	[3.1.2.2] minor CHO metabolism.raffinose family.raffinose synthases.putative	8.29247e-06	2.12469	6.3551e-05	1.4651	3.98564e-06	2.61746
259339_at	At3g03900	APK3__adenosine-5'-phosphosulfate (APS) kinase 3	[14.15] S-assimilation.AKN	0.0531902	0.805912	0.175027	0.884228	0.000819146	2.61568
259312_at	At3g05200	ATL6__RING/U-box superfamily protein	[29.5.11.4.2] protein.degradation.ubiquitin.E3.RING	0.0527236	1.24721	0.0434519	1.26996	0.000870678	2.61377
246302_at	At3g51860	ATCAX3_ATHCX1_CAX1-LIKE_CAX3__cation exchanger 3	[34.21] transport.calcium	0.449942	1.0484	0.0261872	0.799429	0.000399188	2.6133
244974_at	AtCg00700	PSBN__photosystem II reaction center protein N	[1.1.1.2] PS.lightreaction.photosystem II.PSII polypeptide subunits	0.0191715	2.37017	0.0141274	2.62508	0.0144134	2.60677
261926_at	At1g22530	PATL2__PATELLIN 2	[34.99] transport.misc	0.0150411	1.46185	0.408675	1.07482	0.00105164	2.60336
259737_at	At1g64400	LACS3__AMP-dependent synthetase and ligase family protein	[11.1.9] lipid metabolism.FA synthesis and FA elongation.long chain fatty acid CoA ligase	0.00183366	1.63055	0.0113036	1.29666	0.000252037	2.5983
249306_at	At5g41400	RING/U-box superfamily protein	[29.5.11.4.2] protein.degradation.ubiquitin.E3.RING	0.000881449	1.78601	9.29236e-05	3.43498	0.000200349	2.5968
266265_at	At2g29340	NAD-dependent epimerase/dehydratase family protein	[16.4.1.1007] secondary metabolism.N misc.alkaloid-like	0.00850538	1.40219	0.00580724	1.47191	0.000416424	2.58219
261873_at	At1g11350	CBRLK1_RKS2_SD1-13__S-domain-1 13	[30.2.24] signalling.receptor kinases.S-locus glycoprotein like	0.000411238	4.09829	0.00263823	2.12077	0.00134799	2.57295
259286_at	At3g11480	ATBSMT1_BSMT1__S-adenosyl-L-methionine-dependent methyltransferases superfamily protein	[17.8.1.1.7] hormone metabolism.salicylic acid.synthesis-degradation.synthesis.methyl-SA methylesterase	0.000125027	4.70108	0.000370795	2.93076	0.000548348	2.56703
261895_at	At1g80830	ATNRAMP1_NRAMP1_PMIT1__natural resistance-associated macrophage protein 1	[34.12] transport.metal	0.00803508	1.78014	0.0378503	1.38422	0.00194548	2.56519
250467_at	At5g10100	TPPI__Haloacid dehalogenase-like hydrolase (HAD) superfamily protein	[3.2.2] minor CHO metabolism.trehalose.TPP	0.733241	1.0192	0.825996	0.987887	0.000345875	2.5585
244966_at	AtCg00600	PETG	[1.1.3] PS.lightreaction.cytochrome b6/f	0.0237641	2.35328	0.0108647	3.12648	0.0188797	2.54088
255734_at	At1g25550	myb-like transcription factor family protein	[27.3.20] RNA.regulation of transcription.G2-like transcription factor family, GARP	0.0359015	1.42955	0.898379	0.986439	0.00253158	2.52654
264801_at	At1g08840	emb2411__DNA replication helicase, putative	[28.1] DNA.synthesis/chromatin structure	0.000925292	2.40184	0.00118932	2.23647	0.000784022	2.52602
260266_at	At1g68520	B-box type zinc finger protein with CCT domain	[27.3.7] RNA.regulation of transcription.C2C2(Zn) CO-like, Constans-like zinc finger family	0.0132952	0.83548	0.00143887	0.677426	0.000111118	2.51277
255360_at	At4g03960	AtPFA-DSP4_PFA-DSP4__Phosphotyrosine protein phosphatases superfamily protein	[29.4] protein.postranslational modification	0.0232133	1.53716	0.217652	1.1685	0.00271592	2.51173
249190_at	At5g42750	BKI1__BRI1 kinase inhibitor 1	[35.2.1001] not assigned.unknown	0.862404	1.0209	0.4019	0.898712	0.00357532	2.50378
251137_at	At5g01300	PEBP (phosphatidylethanolamine-binding protein) family protein	[35.1.1023] not assigned.no ontology	0.140348	1.12299	0.0409	1.22254	0.000554945	2.50362
256296_at	At1g69480	EXS (ERD1/XPR1/SYG1) family protein	[34.7] transport.phosphate	0.0478282	1.22486	0.0617127	1.2002	0.000703036	2.48695
251996_at	At3g52840	BGAL2__beta-galactosidase 2	[10.6.2] cell wall.degradation.mannan-xylose-arabinose-fucose	0.00173166	2.07548	0.00359979	1.76542	0.000911133	2.47872
255962_at	At1g22330	RNA-binding (RRM/RBD/RNP motifs) family protein	[27.4] RNA.RNA binding	0.0284738	1.38009	0.327887	1.09911	0.00154919	2.46706
251774_at	At3g55840	Hs1pro-1 protein	[35.2.1001] not assigned.unknown	0.016981	1.11083	0.0834344	0.945807	3.13434e-05	2.45699
251857_at	At3g54770	RNA-binding (RRM/RBD/RNP motifs) family protein	[27.4] RNA.RNA binding	0.000771417	2.53638	0.000530555	2.87433	0.000857417	2.45499
259705_at	At1g77450	anac032_NAC032__NAC domain containing protein 32	[33.99] development.unspecified	0.220844	0.924319	0.0571502	1.16618	0.000401257	2.45333
247097_at	At5g66460	AtMAN7_MAN7__Glycosyl hydrolase superfamily protein	[10.6.2] cell wall.degradation.mannan-xylose-arabinose-fucose	0.0114894	1.36807	0.0210948	1.28533	0.000542605	2.44888
247600_at	At5g60890	ATMYB34_ATR1_MYB34__myb domain protein 34	[16.5.1.2.3] secondary metabolism.sulfur-containing.glucosinolates.regulation.indole	0.000668659	3.5576	0.00096343	3.07076	0.00187457	2.44774
259561_at	At1g21250	PRO25_WAK1__cell wall-associated kinase	[30.2.25] signalling.receptor kinases.wall associated kinase	2.29092e-05	3.34409	0.000190178	1.81329	5.70125e-05	2.43609
262238_at	At1g48300	unknown protein; FUNCTIONS IN: molecular_function unknown; INVOLVED IN: biological_process unknown; LOCATED IN: endomembrane system; EXPRESSED IN: 24 plant structures; EXPRESSED DURING: 15 growth stages; Has 96 Blast hits to 87 proteins in 37 species: Archae - 0; Bacteria - 2; Metazoa - 12; Fungi - 2; Plants - 65; Viruses - 0; Other Eukaryotes - 15 (source: NCBI BLink).	[35.2.1001] not assigned.unknown	0.0135796	0.717931	0.00154055	0.493156	0.000782497	2.43294
251100_at	At5g01670	NAD(P)-linked oxidoreductase superfamily protein	[3.5] minor CHO metabolism.others	0.00904704	1.30965	0.00651623	1.35371	0.000276333	2.43018
260841_at	At1g29195	unknown protein; FUNCTIONS IN: molecular_function unknown; INVOLVED IN: biological_process unknown; LOCATED IN: chloroplast; EXPRESSED IN: 13 plant structures; EXPRESSED DURING: 4 anthesis, C globular stage, 4 leaf senescence stage, petal differentiation and expansion stage; BEST Arabidopsis thaliana protein match is: unknown protein (TAIR:AT2G30230.1); Has 180 Blast hits to 180 proteins in 14 sp…	[35.2.1001] not assigned.unknown	0.00198447	2.29874	0.000840839	3.04563	0.00166307	2.4205
251625_at	At3g57260	AtPR2_BG2_BGL2_PR-2_PR2__beta-1,3-glucanase 2	[26.4.1] misc.beta 1,3 glucan hydrolases.glucan endo-1,3-beta-glucosidase	0.00014079	5.69359	0.00411023	1.74301	0.00107298	2.40839
248499_at	At5g50400	ATPAP27_PAP27__purple acid phosphatase 27	[26.13] misc.acid and other phosphatases	0.0340271	1.49053	0.707707	1.04537	0.00383626	2.40796
257715_at	At3g12750	ZIP1__zinc transporter 1 precursor	[34.12] transport.metal	0.51276	0.98355	0.0579375	0.935121	3.65411e-05	2.40629
264052_at	At2g22330	CYP79B3__cytochrome P450, family 79, subfamily B, polypeptide 3	[16.5.1.1.3.2] secondary metabolism.sulfur-containing.glucosinolates.synthesis.indole.CYP79B3 monooxygenase	0.463024	0.931994	0.788792	0.975727	0.00188978	2.39671
248657_at	At5g48570	ATFKBP65_FKBP65_ROF2__FKBP-type peptidyl-prolyl cis-trans isomerase family protein	[31.3.1] cell.cycle.peptidylprolyl isomerase	0.00341227	1.89026	0.997153	0.99971	0.00135785	2.39212
266364_at	At2g41230	ORS1__unknown protein; Has 75 Blast hits to 75 proteins in 8 species: Archae - 0; Bacteria - 0; Metazoa - 0; Fungi - 0; Plants - 75; Viruses - 0; Other Eukaryotes - 0 (source: NCBI BLink).	[35.2.1001] not assigned.unknown	0.00869538	1.78898	0.00847809	1.79837	0.00272241	2.3894
250690_at	At5g06530	ABCG22_AtABCG22__ABC-2 type transporter family protein	[34.16] transport.ABC transporters and multidrug resistance systems	0.00135974	1.33737	0.334042	0.971741	5.17792e-05	2.38886
251745_at	At3g55980	ATSZF1_SZF1__salt-inducible zinc finger 1	[27.3.12] RNA.regulation of transcription.C3H zinc finger family	0.871558	1.0073	0.0617015	0.886447	0.000234898	2.38617
262373_at	At1g73120	unknown protein; FUNCTIONS IN: molecular_function unknown; INVOLVED IN: response to oxidative stress; EXPRESSED IN: root, cultured cell; Has 36 Blast hits to 36 proteins in 8 species: Archae - 0; Bacteria - 0; Metazoa - 0; Fungi - 0; Plants - 36; Viruses - 0; Other Eukaryotes - 0 (source: NCBI BLink).	[35.2.1001] not assigned.unknown	0.161315	1.17378	0.164395	1.17185	0.00210597	2.38438
255726_at	At1g25530	Transmembrane amino acid transporter family protein	[34.3] transport.amino acids	0.00196361	1.65696	0.00279275	1.5647	0.000395035	2.38264
259856_at	At1g68440	unknown protein; BEST Arabidopsis thaliana protein match is: unknown protein (TAIR:AT1G25400.2); Has 86 Blast hits to 86 proteins in 29 species: Archae - 0; Bacteria - 6; Metazoa - 27; Fungi - 11; Plants - 24; Viruses - 0; Other Eukaryotes - 18 (source: NCBI BLink).	[35.2.1001] not assigned.unknown	0.128927	1.14813	0.0437995	0.80016	0.000970719	2.3791
258653_at	At3g09870	SAUR-like auxin-responsive protein family	[17.2.3] hormone metabolism.auxin.induced-regulated-responsive-activated	0.265186	1.0961	0.0494958	1.23933	0.00100377	2.379
246996_at	At5g67420	ASL39_LBD37__LOB domain-containing protein 37	[27.3.37] RNA.regulation of transcription.AS2,Lateral Organ Boundaries Gene Family	0.122081	1.37125	0.181986	1.29115	0.00993204	2.37412
254256_at	At4g23180	CRK10_RLK4__cysteine-rich RLK (RECEPTOR-like protein kinase) 10	[30.2.17] signalling.receptor kinases.DUF 26	0.00248223	2.26587	0.0394691	1.35225	0.00212883	2.36798
260264_at	At1g68500	unknown protein; BEST Arabidopsis thaliana protein match is: unknown protein (TAIR:AT1G25422.1); Has 16 Blast hits to 16 proteins in 6 species: Archae - 0; Bacteria - 0; Metazoa - 0; Fungi - 0; Plants - 16; Viruses - 0; Other Eukaryotes - 0 (source: NCBI BLink).	[35.2.1001] not assigned.unknown	0.0123069	1.53393	0.43981	1.0726	0.0016428	2.36741
253841_at	At4g27830	BGLU10__beta glucosidase 10	[26.3] misc.gluco-, galacto- and mannosidases	2.19916e-05	3.14571	1.34768e-05	3.8553	5.1705e-05	2.36671
254553_at	At4g19530	disease resistance protein (TIR-NBS-LRR class) family	[20.1.7] stress.biotic.PR-proteins	0.00159491	1.42326	0.0037127	1.30256	0.000114752	2.35251
247128_at	At5g66110	HIPP27__Heavy metal transport/detoxification superfamily protein	[34.99] transport.misc	0.76018	1.04064	0.549573	1.08341	0.00562064	2.34617
253534_at	At4g31500	ATR4_CYP83B1_RED1_RNT1_SUR2__cytochrome P450, family 83, subfamily B, polypeptide 1	[16.5.1.1.4.1] secondary metabolism.sulfur-containing.glucosinolates.synthesis.shared.CYP83B1 phenylacetaldoxime monooxygenase	0.000750984	2.39712	0.00204161	1.86433	0.000812025	2.34321
252170_at	At3g50480	HR4__homolog of RPW8 4	[20.1.1001] stress.biotic	8.91305e-06	7.07783	0.000782747	1.54922	0.000108445	2.33904
250582_at	At5g07580	Integrase-type DNA-binding superfamily protein	[17.5.2] hormone metabolism.ethylene.signal transduction	0.182358	0.866904	0.0882995	0.81387	0.00197528	2.33417
267336_at	At2g19310	HSP20-like chaperones superfamily protein	[35.2.1001] not assigned.unknown	0.0304051	1.1983	0.0639268	1.14346	0.000370739	2.3223
259773_at	At1g29500	SAUR-like auxin-responsive protein family	[17.2.3] hormone metabolism.auxin.induced-regulated-responsive-activated	0.00498978	1.61045	0.00406176	1.6682	0.000954709	2.3134
254331_s_at	At4g22690 At4g22710	CYP706A1__cytochrome P450, family 706, subfamily A, polypeptide 1 CYP706A2__cytochrome P450, family 706, subfamily A, polypeptide 2	[26.10] misc.cytochrome P450	0.00125345	2.44569	0.00449242	1.78216	0.00153047	2.30653
258362_at	At3g14280	unknown protein; Has 51 Blast hits to 51 proteins in 13 species: Archae - 0; Bacteria - 0; Metazoa - 0; Fungi - 0; Plants - 51; Viruses - 0; Other Eukaryotes - 0 (source: NCBI BLink).	[35.2.1001] not assigned.unknown	0.00154579	0.513878	0.00614952	0.660976	0.000801297	2.29702
250657_at	At5g07000	ATST2B_ST2B__sulfotransferase 2B	[11.8] lipid metabolism.'exotics'(steroids, squalene etc)	0.688162	1.00713	0.194884	0.973642	1.59417e-05	2.29404
260227_at	At1g74450	Protein of unknown function (DUF793)	[35.2.1001] not assigned.unknown	0.574839	0.970051	0.0372207	0.840639	0.00043304	2.29398
265460_at	At2g46600	Calcium-binding EF-hand family protein	[30.3] signalling.calcium	0.00554847	1.32148	0.13829	1.08097	0.000225476	2.28681
254394_at	At4g21630	Subtilase family protein	[29.5.1] protein.degradation.subtilases	0.00668303	0.546949	0.00728016	0.556812	0.00274265	2.27382
255900_at	At1g17830	Protein of unknown function (DUF789)	[35.2.1001] not assigned.unknown	0.930781	0.993272	0.0276995	0.750205	0.00141887	2.27358
254120_at	At4g24570	DIC2__dicarboxylate carrier 2	[9.8] mitochondrial electron transport / ATP synthesis.uncoupling protein	0.00143468	1.44145	0.420512	1.03021	0.000129703	2.27195
258811_at	At3g03990	alpha/beta-Hydrolases superfamily protein	[35.1.1023] not assigned.no ontology	0.00076325	2.04724	0.00163156	1.74022	0.000521194	2.25858
255926_at	At1g22190	RAP2.4__Integrase-type DNA-binding superfamily protein	[27.3.3] RNA.regulation of transcription.AP2/EREBP, APETALA2/Ethylene-responsive element binding protein family	0.0867846	1.20244	0.024388	1.3626	0.00156797	2.25777
246987_at	At5g67300	ATMYB44_ATMYBR1_MYB44_MYBR1__myb domain protein r1	[27.3.25] RNA.regulation of transcription.MYB domain transcription factor family	0.0218434	0.825197	0.0102643	0.776438	0.000338481	2.25665
252997_at	At4g38400	ATEXLA2_ATEXPL2_ATHEXP BETA 2.2_EXLA2_EXPL2__expansin-like A2	[10.7] cell wall.modification	0.0999414	1.2495	0.134348	1.21265	0.00330617	2.25622
245642_at	At1g25275	unknown protein; FUNCTIONS IN: molecular_function unknown; INVOLVED IN: response to karrikin; LOCATED IN: endomembrane system; EXPRESSED IN: 23 plant structures; EXPRESSED DURING: 13 growth stages; Has 35333 Blast hits to 34131 proteins in 2444 species: Archae - 798; Bacteria - 22429; Metazoa - 974; Fungi - 991; Plants - 531; Viruses - 0; Other Eukaryotes - 9610 (source: NCBI BLink).	[35.2.1001] not assigned.unknown	0.00246943	1.63031	0.00493397	1.46969	0.000548774	2.25619
249763_at	At5g24010	Protein kinase superfamily protein	[30.2.16] signalling.receptor kinases.Catharanthus roseus-like RLK1	0.111192	1.07482	0.212174	1.05227	0.000136472	2.25614
244997_at	AtCg00170	RPOC2__DNA-directed RNA polymerase family protein	[27.2] RNA.transcription	0.0408292	1.82085	0.0207075	2.17673	0.0185846	2.24714
262899_at	At1g59870	ABCG36_ATABCG36_ATPDR8_PDR8_PEN3__ABC-2 and Plant PDR ABC-type transporter family protein	[34.16] transport.ABC transporters and multidrug resistance systems	0.0010036	2.59496	0.00795248	1.59682	0.00167412	2.22931
264960_at	At1g76930	ATEXT1_ATEXT4_EXT1_EXT4_ORG5__extensin 4	[10.5.4] cell wall.cell wall proteins.HRGP	0.000353747	2.28994	0.000338513	2.31835	0.000397011	2.21895
250293_s_at	At5g13360 At5g13370	Auxin-responsive GH3 family protein Auxin-responsive GH3 family protein	[17.2.3] hormone metabolism.auxin.induced-regulated-responsive-activated	0.0216107	1.46816	0.0498302	1.3197	0.00277811	2.21366
258402_at	At3g15450	Aluminium induced protein with YGL and LRDR motifs	[17.2.3] hormone metabolism.auxin.induced-regulated-responsive-activated	0.000531225	1.87996	0.00229552	0.680757	0.000268463	2.21191
249838_at	At5g23460	unknown protein; Has 30201 Blast hits to 17322 proteins in 780 species: Archae - 12; Bacteria - 1396; Metazoa - 17338; Fungi - 3422; Plants - 5037; Viruses - 0; Other Eukaryotes - 2996 (source: NCBI BLink).	[35.2.1001] not assigned.unknown	0.0357086	1.08925	0.00178958	1.28284	5.7596e-05	2.2045
245113_at	At2g41660	MIZ1__Protein of unknown function, DUF617	[35.2.1001] not assigned.unknown	0.000128601	4.61768	0.000428602	2.77855	0.000927466	2.19883
260556_at	At2g43620	Chitinase family protein	[20.1.1001] stress.biotic	9.28959e-05	4.50031	4.30063e-05	6.99717	0.000646587	2.19187
245016_at	AtCg00500	ACCD__acetyl-CoA carboxylase carboxyl transferase subunit beta	[11.1.1.2.2] lipid metabolism.FA synthesis and FA elongation.Acetyl CoA Carboxylation.heteromeric Complex.beta Carboxyltransferase	0.0215072	2.11356	0.00489534	3.5659	0.0191016	2.18608
252827_at	At4g39950	CYP79B2__cytochrome P450, family 79, subfamily B, polypeptide 2	[16.5.1.1.3.1] secondary metabolism.sulfur-containing.glucosinolates.synthesis.indole.CYP79B2 monooxygenase	0.00615954	2.5626	0.0121533	2.09504	0.0105552	2.17696
261991_at	At1g33700	Beta-glucosidase, GBA2 type family protein	[35.2.1001] not assigned.unknown	0.00289735	2.33843	0.00490671	2.03042	0.00377905	2.17116
256518_at	At1g66080	unknown protein; CONTAINS InterPro DOMAIN/s: Protein of unknown function DUF775 (InterPro:IPR008493); Has 285 Blast hits to 283 proteins in 133 species: Archae - 0; Bacteria - 0; Metazoa - 120; Fungi - 88; Plants - 50; Viruses - 0; Other Eukaryotes - 27 (source: NCBI BLink).	[35.2.1001] not assigned.unknown	0.26329	1.1466	0.678678	0.955489	0.00446865	2.16405
260783_at	At1g06160	ORA59__octadecanoid-responsive Arabidopsis AP2/ERF 59	[17.5.2] hormone metabolism.ethylene.signal transduction	0.0370098	1.39705	0.153435	1.1937	0.00371094	2.15882
247866_at	At5g57550	XTH25_XTR3__xyloglucan endotransglucosylase/hydrolase 25	[10.7] cell wall.modification	0.0250154	1.13101	0.292759	0.963167	0.000123808	2.15684
252730_at	At3g43110	unknown protein; FUNCTIONS IN: molecular_function unknown; INVOLVED IN: biological_process unknown; LOCATED IN: endomembrane system; EXPRESSED IN: petal, flower; EXPRESSED DURING: 4 anthesis, petal differentiation and expansion stage; BEST Arabidopsis thaliana protein match is: unknown protein (TAIR:AT5G20790.1); Has 30 Blast hits to 30 proteins in 10 species: Archae - 0; Bacteria - 0; Metazoa - …	[35.2.1001] not assigned.unknown	0.585106	1.0614	0.305187	1.12812	0.00429243	2.1554
263502_s_at	At2g07675 AtMg00980	Ribosomal protein S12/S23 family protein RPSL2__Ribosomal protein S12/S23 family protein	[29.2.1.1.3.1.12] protein.synthesis.ribosomal protein.prokaryotic.unknown organellar.30S subunit.S12	0.000915426	1.66136	0.00190364	1.4859	0.000269928	2.15017
248606_at	At5g49448 At5g49450	CPuORF4__conserved peptide upstream open reading frame 4 AtbZIP1_bZIP1__basic leucine-zipper 1	[35.2.1001] not assigned.unknown	0.270028	1.05604	0.149876	0.925156	0.000322152	2.14835
260856_at	At1g21910	DREB26__Integrase-type DNA-binding superfamily protein	[27.3.3] RNA.regulation of transcription.AP2/EREBP, APETALA2/Ethylene-responsive element binding protein family	0.126806	1.19603	0.30745	0.900629	0.00295917	2.14307
253859_at	At4g27657	unknown protein; FUNCTIONS IN: molecular_function unknown; INVOLVED IN: biological_process unknown; LOCATED IN: endomembrane system; EXPRESSED IN: 15 plant structures; EXPRESSED DURING: 9 growth stages; BEST Arabidopsis thaliana protein match is: unknown protein (TAIR:AT5G54145.1); Has 30201 Blast hits to 17322 proteins in 780 species: Archae - 12; Bacteria - 1396; Metazoa - 17338; Fungi - 3422; …	[35.2.1001] not assigned.unknown	0.138123	1.13225	0.0300315	1.27224	0.00115263	2.14157
245768_at	At1g33590	Leucine-rich repeat (LRR) family protein	[20.1.7] stress.biotic.PR-proteins	0.0825481	1.18064	0.671249	1.03076	0.00131526	2.14105
245794_at	At1g32170	XTH30_XTR4__xyloglucan endotransglucosylase/hydrolase 30	[10.7] cell wall.modification	0.071659	0.792457	0.247434	0.885282	0.00297417	2.13523
258114_at	At3g14660	CYP72A13__cytochrome P450, family 72, subfamily A, polypeptide 13	[26.10] misc.cytochrome P450	0.0920134	0.941377	0.00206433	1.28348	7.59108e-05	2.13467
262646_at	At1g62800	ASP4__aspartate aminotransferase 4	[13.1.1.2.1] amino acid metabolism.synthesis.central amino acid metabolism.aspartate.aspartate aminotransferase	0.417409	0.905853	0.283604	1.14721	0.00560032	2.12806
246884_at	At5g26220	ChaC-like family protein	[34.14] transport.unspecified cations	4.74567e-06	3.38595	4.19957e-06	3.56221	2.00621e-05	2.12558
266680_s_at	At2g19850 At3g54730	unknown protein; FUNCTIONS IN: molecular_function unknown; INVOLVED IN: biological_process unknown; BEST Arabidopsis thaliana protein match is: unknown protein (TAIR:AT3G54730.4); Has 0 Blast hits to 0 proteins in 0 species (source: NCBI BLink). FUNCTIONS IN: molecular_function unknown; INVOLVED IN: biological_process unknown; LOCATED IN: cellular_component unknown; BEST Arabidopsis thaliana prot…	[35.2.1001] not assigned.unknown	0.599527	0.967663	0.975706	0.998145	0.000894384	2.12523
245882_at	At5g09470	DIC3__dicarboxylate carrier 3	[34.9] transport.metabolite transporters at the mitochondrial membrane	0.0631397	1.14181	0.0407472	1.17204	0.000495114	2.1219
265053_at	At1g52000	Mannose-binding lectin superfamily protein	[26.16] misc.myrosinases-lectin-jacalin	0.01801	1.52124	0.604812	1.05255	0.00346726	2.121
258939_at	At3g10020	unknown protein; FUNCTIONS IN: molecular_function unknown; INVOLVED IN: response to oxidative stress, anaerobic respiration; LOCATED IN: cellular_component unknown; EXPRESSED IN: 23 plant structures; EXPRESSED DURING: 13 growth stages; Has 30201 Blast hits to 17322 proteins in 780 species: Archae - 12; Bacteria - 1396; Metazoa - 17338; Fungi - 3422; Plants - 5037; Viruses - 0; Other Eukaryotes - …	[35.2.1001] not assigned.unknown	0.235469	1.12874	0.423848	1.0785	0.00273921	2.11842
260312_at	At1g63880	Disease resistance protein (TIR-NBS-LRR class) family	[20.1.7] stress.biotic.PR-proteins	0.0141718	1.39507	0.0133859	1.40481	0.00138772	2.11149
255365_at	At4g04040	MEE51__Phosphofructokinase family protein	[4.1.5] glycolysis.cytosolic branch.pyrophosphate-fructose-6-P phosphotransferase	0.00993542	1.60428	0.0440155	1.31072	0.00267583	2.1098
261193_at	At1g32920	unknown protein; FUNCTIONS IN: molecular_function unknown; INVOLVED IN: response to wounding; LOCATED IN: endomembrane system; EXPRESSED IN: 23 plant structures; EXPRESSED DURING: 13 growth stages; BEST Arabidopsis thaliana protein match is: unknown protein (TAIR:AT1G32928.1); Has 42 Blast hits to 42 proteins in 8 species: Archae - 0; Bacteria - 0; Metazoa - 0; Fungi - 0; Plants - 42; Viruses - 0…	[35.2.1001] not assigned.unknown	0.0250634	0.78515	0.0333183	0.805033	0.0010183	2.10563
253643_at	At4g29780	unknown protein; BEST Arabidopsis thaliana protein match is: unknown protein (TAIR:AT5G12010.1); Has 945 Blast hits to 944 proteins in 87 species: Archae - 0; Bacteria - 0; Metazoa - 519; Fungi - 43; Plants - 365; Viruses - 0; Other Eukaryotes - 18 (source: NCBI BLink).	[35.2.1001] not assigned.unknown	0.00387662	1.1457	0.00394137	0.873505	2.51338e-05	2.10023
244921_s_at	AtMg01000	ORF114__hypothetical protein	[35.2.1001] not assigned.unknown	0.0161483	1.75318	0.0463585	1.45503	0.00742283	2.09963
254150_at	At4g24350	Phosphorylase superfamily protein	[35.1.1023] not assigned.no ontology	0.0753617	1.18028	0.0269535	1.28595	0.00125507	2.09908
254878_at	At4g11660	AT-HSFB2B_HSFB2B__winged-helix DNA-binding transcription factor family protein	[20.2.1] stress.abiotic.heat	0.537153	1.05255	0.776444	1.02316	0.00211622	2.093
262885_at	At1g64740	TUA1__alpha-1 tubulin	[31.1] cell.organisation	0.00204766	1.809	0.0027263	1.71174	0.00107232	2.09261
248332_at	At5g52640	ATHS83_AtHsp90-1_ATHSP90.1_HSP81-1_HSP81.1_HSP83_HSP90.1__heat shock protein 90.1	[20.2.1] stress.abiotic.heat	0.00228484	2.25272	0.585799	1.05194	0.00301724	2.09249
245765_at	At1g33600	Leucine-rich repeat (LRR) family protein	[35.1.1023] not assigned.no ontology	0.0860009	1.29687	0.377741	1.11229	0.00560616	2.09206
245047_at	AtCg00020	PSBA__photosystem II reaction center protein A	[1.1.1.2] PS.lightreaction.photosystem II.PSII polypeptide subunits	0.0142023	1.44468	0.00113753	2.42075	0.00194502	2.08933
245119_at	At2g41640	Glycosyltransferase family 61 protein	[35.2.1001] not assigned.unknown	0.237253	1.05966	0.0206406	0.83813	0.000333081	2.08826
261470_at	At1g28370	ATERF11_ERF11__ERF domain protein 11	[17.5.2] hormone metabolism.ethylene.signal transduction	0.0150006	1.59758	0.113484	1.22835	0.00419145	2.08645
264826_at	At1g03410	2A6__2-oxoglutarate (2OG) and Fe(II)-dependent oxygenase superfamily protein	[17.5.1.1002] hormone metabolism.ethylene.synthesis-degradation	0.00702278	1.48496	0.0698414	1.17961	0.00117371	2.07776
245349_at	At4g16690	ATMES16_MES16__methyl esterase 16	[26.8] misc.nitrilases, *nitrile lyases, berberine bridge enzymes, reticuline oxidases, troponine reductases	5.23745e-05	1.71808	0.00023439	1.38799	2.13205e-05	2.07628
260662_at	At1g19540	NmrA-like negative transcriptional regulator family protein	[16.8.5.1] secondary metabolism.flavonoids.isoflavones.isoflavone reductase	0.000631376	2.50313	0.0400663	1.23557	0.00124102	2.07568
264014_at	At2g21210	SAUR-like auxin-responsive protein family	[17.2.3] hormone metabolism.auxin.induced-regulated-responsive-activated	0.0146577	1.43351	0.00655964	1.61554	0.00197372	2.06676
258108_at	At3g23570	alpha/beta-Hydrolases superfamily protein	[26.1] misc.misc2	0.00103639	1.82529	0.00272695	1.54182	0.000594515	2.06648
258262_at	At3g15770	unknown protein; BEST Arabidopsis thaliana protein match is: unknown protein (TAIR:AT1G15350.1); Has 35333 Blast hits to 34131 proteins in 2444 species: Archae - 798; Bacteria - 22429; Metazoa - 974; Fungi - 991; Plants - 531; Viruses - 0; Other Eukaryotes - 9610 (source: NCBI BLink).	[35.2.1001] not assigned.unknown	0.506255	0.926112	0.598455	0.941902	0.00572095	2.06505
246889_at	At5g25470	AP2/B3-like transcriptional factor family protein	[35.2.1001] not assigned.unknown	0.369399	0.947099	0.338442	1.06036	0.000780255	2.0646
261892_at	At1g80840	ATWRKY40_WRKY40__WRKY DNA-binding protein 40	[27.3.32] RNA.regulation of transcription.WRKY domain transcription factor family	0.0050096	1.68057	0.339791	1.08212	0.0019129	2.06022
247280_at	At5g64260	EXL2__EXORDIUM like 2	[30.1] signalling.in sugar and nutrient physiology	0.00562636	1.26662	0.00597249	1.26046	0.000215114	2.04613
259803_at	At1g72150	PATL1__PATELLIN 1	[34.99] transport.misc	0.0311942	1.28722	0.77663	1.02062	0.00167051	2.0431
264574_at	At1g05300	ZIP5__zinc transporter 5 precursor	[34.12] transport.metal	0.0808177	1.14247	0.399307	1.05162	0.000812096	2.03807
254989_at	At4g10690	0	[28.1] DNA.synthesis/chromatin structure	0.0462136	1.20845	0.0317436	1.24563	0.00114944	2.03477
266746_s_at	At2g02930 At4g02520	ATGSTF3_GST16_GSTF3__glutathione S-transferase F3 ATGSTF2_ATPM24_ATPM24.1_GST2_GSTF2__glutathione S-transferase PHI 2	[26.9] misc.glutathione S transferases	0.000203295	6.81168	0.042178	1.34474	0.00388513	2.02735
246230_at	At4g36710	AtHAM4_HAM4__GRAS family transcription factor	[33.99] development.unspecified	0.00564508	1.7544	0.0100325	1.58249	0.00291776	2.02636
256589_at	At3g28740	CYP81D11__Cytochrome P450 superfamily protein	[26.10] misc.cytochrome P450	0.0213227	0.817113	0.0102288	1.30206	0.000583141	2.02633
257129_at	At3g20100	CYP705A19__cytochrome P450, family 705, subfamily A, polypeptide 19	[26.10] misc.cytochrome P450	0.327245	1.11752	0.681011	1.04409	0.00506995	2.0253
249439_at	At5g40020	Pathogenesis-related thaumatin superfamily protein	[20.1.1001] stress.biotic	0.000948892	1.53607	0.0223887	1.15263	0.000217031	2.02364
257876_at	At3g17130	Plant invertase/pectin methylesterase inhibitor superfamily protein	[26.18] misc.invertase/pectin methylesterase inhibitor family protein	0.00307117	1.47192	0.000146806	2.94257	0.00052368	2.02283
262832_s_at	At1g14870 At1g14880	AtPCR2_PCR2__PLANT CADMIUM RESISTANCE 2 AtPCR1_PCR1__PLANT CADMIUM RESISTANCE 1	[35.1.1023] not assigned.no ontology	0.000845678	2.4414	0.000292079	3.58335	0.0017032	2.02201
254269_at	At4g23050	PAS domain-containing protein tyrosine kinase family protein	[30.6] signalling.MAP kinases	0.420783	1.13358	0.244218	1.21497	0.0136801	2.02038
245593_at	At4g14550	IAA14_SLR__indole-3-acetic acid inducible 14	[27.3.40] RNA.regulation of transcription.Aux/IAA family	0.0254062	1.28559	0.101819	1.15168	0.00136894	2.02027
251640_at	At3g57450	unknown protein; Has 65 Blast hits to 65 proteins in 11 species: Archae - 0; Bacteria - 0; Metazoa - 0; Fungi - 0; Plants - 65; Viruses - 0; Other Eukaryotes - 0 (source: NCBI BLink).	[35.2.1001] not assigned.unknown	0.071145	1.17552	0.345828	1.06799	0.0012879	2.01239
264751_at	At1g23020	ATFRO3_FRO3__ferric reduction oxidase 3	[15.1] metal handling.acquisition	0.00493656	0.704395	0.151229	0.914222	0.000655118	2.0092
258198_at	At3g14020	NF-YA6__nuclear factor Y, subunit A6	[27.3.14] RNA.regulation of transcription.CCAAT box binding factor family, HAP2	0.211381	1.15285	0.132682	1.20219	0.00445491	2.00704
260656_at	At1g19380	Protein of unknown function (DUF1195)	[35.2.1001] not assigned.unknown	0.018187	1.31764	0.183224	1.10638	0.00128437	2.00655
251499_at	At3g59100	ATGSL11_gsl11_GSL11__glucan synthase-like 11	[3.6] minor CHO metabolism.callose	0.0413064	1.24044	0.122917	1.14289	0.00157603	2.00234
255576_at	At4g01440	nodulin MtN21 /EamA-like transporter family protein	[33.99] development.unspecified	0.207671	0.870433	0.0591437	0.773161	0.00407954	0.499987
249456_at	At5g39410	Saccharopine dehydrogenase	[35.2.1001] not assigned.unknown	0.000443273	0.576086	0.00434204	0.77576	0.000223955	0.499829
263319_at	At2g47160	AtBOR1_BOR1__HCO3- transporter family	[34.18] transport.unspecified anions	0.0155299	0.70385	0.0901373	0.840307	0.0022254	0.499563
251825_at	At3g55100	ABCG17__ABC-2 type transporter family protein	[34.16] transport.ABC transporters and multidrug resistance systems	0.00307189	0.535863	0.00152727	0.452932	0.00222193	0.498038
247922_at	At5g57500	Galactosyltransferase family protein	[29.7] protein.glycosylation	0.000132068	0.382716	0.000505567	0.542081	0.000340493	0.496927
257400_s_at	At1g23810 At1g24250	Paired amphipathic helix (PAH2) superfamily protein Paired amphipathic helix (PAH2) superfamily protein	[35.1.25] not assigned.no ontology.paired amphipathic helix repeat-containing protein	0.00214353	0.632033	0.00270356	0.654555	0.000616728	0.496737
251360_at	At3g61210	S-adenosyl-L-methionine-dependent methyltransferases superfamily protein	[33.99] development.unspecified	0.00385851	0.704278	0.0460177	0.868021	0.000502031	0.496065
245246_at	At1g44224	ECA1 gametogenesis related family protein	[35.1.1023] not assigned.no ontology	0.0786819	0.858543	0.0109501	0.719946	0.00122405	0.495926
264117_at	At2g31210	basic helix-loop-helix (bHLH) DNA-binding superfamily protein	[27.3.6] RNA.regulation of transcription.bHLH,Basic Helix-Loop-Helix family	0.0136002	0.587255	0.0187642	0.623016	0.0062473	0.495657
267295_at	At2g23800	GGPS2_GGPS5__geranylgeranyl pyrophosphate synthase 2	[16.1.1.10] secondary metabolism.isoprenoids.non-mevalonate pathway.geranylgeranyl pyrophosphate synthase	2.877e-05	0.467733	1.77755e-05	0.409707	3.6396e-05	0.495346
253661_at	At4g30130	Protein of unknown function (DUF630 and DUF632)	[35.2.1001] not assigned.unknown	0.0045013	0.647567	0.029033	0.801092	0.00109248	0.49407
250662_at	At5g07010	ATST2A_ST2A__sulfotransferase 2A	[11.8] lipid metabolism.'exotics'(steroids, squalene etc)	0.000140151	0.356522	0.000613717	0.533457	0.000434764	0.493791
261254_at	At1g05805	basic helix-loop-helix (bHLH) DNA-binding superfamily protein	[27.3.6] RNA.regulation of transcription.bHLH,Basic Helix-Loop-Helix family	0.010555	0.606395	0.0185418	0.665169	0.00390069	0.49204
262164_at	At1g78070	Transducin/WD40 repeat-like superfamily protein	[35.1.1023] not assigned.no ontology	0.0132836	0.661329	0.0187276	0.694387	0.00284535	0.491748
261274_at	At1g26780	AtMYB117_LOF1_MYB117__myb domain protein 117	[27.3.25] RNA.regulation of transcription.MYB domain transcription factor family	0.00372901	0.604728	0.0146004	0.732894	0.00133873	0.489772
260260_at	At1g68540	CCRL6_TKPR2__NAD(P)-binding Rossmann-fold superfamily protein	[16.2] secondary metabolism.phenylpropanoids	0.0849776	0.921829	0.0014511	0.693739	0.000198873	0.489676
251746_at	At3g56060	Glucose-methanol-choline (GMC) oxidoreductase family protein	[26.8] misc.nitrilases, *nitrile lyases, berberine bridge enzymes, reticuline oxidases, troponine reductases	0.00628335	0.352432	0.0508333	0.619412	0.0180228	0.489157
256481_at	At1g33430	Galactosyltransferase family protein	[29.7] protein.glycosylation	0.00930913	0.757298	0.00291915	0.659397	0.000591693	0.488813
253934_at	At4g26830	O-Glycosyl hydrolases family 17 protein	[26.4] misc.beta 1,3 glucan hydrolases	0.01178	0.516478	0.0153996	0.549005	0.00941329	0.48877
262748_at	At1g28610	GDSL-like Lipase/Acylhydrolase superfamily protein	[26.28] misc.GDSL-motif lipase	0.0019977	0.629911	0.019817	0.813772	0.00054702	0.488491
263002_at	At1g54200	unknown protein; BEST Arabidopsis thaliana protein match is: unknown protein (TAIR:AT3G13980.1); Has 1084 Blast hits to 581 proteins in 136 species: Archae - 0; Bacteria - 72; Metazoa - 212; Fungi - 78; Plants - 102; Viruses - 0; Other Eukaryotes - 620 (source: NCBI BLink).	[35.2.1001] not assigned.unknown	0.00181778	0.529647	0.00725394	0.674267	0.00126583	0.487399
256096_at	At1g13650	BEST Arabidopsis thaliana protein match is: 18S pre-ribosomal assembly protein gar2-related (TAIR:AT2G03810.4); Has 3688 Blast hits to 1629 proteins in 255 species: Archae - 22; Bacteria - 222; Metazoa - 684; Fungi - 292; Plants - 62; Viruses - 14; Other Eukaryotes - 2392 (source: NCBI BLink).	[35.2.1001] not assigned.unknown	0.0287559	1.3359	0.00141192	2.31861	0.00224014	0.487393
255956_at	At1g22015	DD46__Galactosyltransferase family protein	[26.2] misc.UDP glucosyl and glucoronyl transferases	0.00101851	0.639988	0.00183575	0.693883	0.000246005	0.486836
259421_at	At1g13910	Leucine-rich repeat (LRR) family protein	[35.1.1023] not assigned.no ontology	0.127632	0.863523	0.121681	0.86048	0.00195362	0.48554
254915_s_at	At4g11310 At4g11320	Papain family cysteine protease Papain family cysteine protease	[29.5.3] protein.degradation.cysteine protease	0.000362799	0.426216	0.00215446	0.626859	0.000593011	0.485318
246756_at	At5g27930	Protein phosphatase 2C family protein	[29.4] protein.postranslational modification	0.0105396	0.638965	0.0306247	0.739326	0.0026688	0.485202
256398_at	At3g06100	NIP7;1_NLM6_NLM8__NOD26-like intrinsic protein 7;1	[34.19.3] transport.Major Intrinsic Proteins.NIP	0.54528	0.965429	0.049144	0.847195	0.000792247	0.4851
245035_at	At2g26400	ARD_ARD3_ATARD3__acireductone dioxygenase 3	[35.1.1023] not assigned.no ontology	0.0337363	0.737476	0.00802961	0.596644	0.00303609	0.484671
259595_at	At1g28050	B-box type zinc finger protein with CCT domain	[27.3.7] RNA.regulation of transcription.C2C2(Zn) CO-like, Constans-like zinc finger family	0.00302493	0.483394	0.0133078	0.649086	0.00305422	0.484557
249920_at	At5g19260	FAF3__Protein of unknown function (DUF3049)	[35.2.1001] not assigned.unknown	0.638994	0.959765	0.0645592	0.797806	0.00273327	0.484334
249754_at	At5g24530	DMR6__2-oxoglutarate (2OG) and Fe(II)-dependent oxygenase superfamily protein	[16.8.3] secondary metabolism.flavonoids.dihydroflavonols	0.00458184	1.74792	0.0476173	0.789805	0.002132	0.483631
260876_at	At1g21460	AtSWEET1_SWEET1__Nodulin MtN3 family protein	[33.99] development.unspecified	0.00618311	0.656549	0.00666019	0.663688	0.00125959	0.483533
256293_at	At1g69440	AGO7_ZIP__Argonaute family protein	[33.99] development.unspecified	0.00794409	0.701976	0.0249255	0.791797	0.000979489	0.483524
248581_at	At5g49900	Beta-glucosidase, GBA2 type family protein	[35.2.1001] not assigned.unknown	0.0116619	0.663261	0.0163928	0.695655	0.00226236	0.483172
247030_at	At5g67210	IRX15-L__Protein of unknown function (DUF579)	[35.2.1001] not assigned.unknown	0.00027042	0.50639	0.000550678	0.585162	0.000221417	0.483062
252698_at	At3g43670	Copper amine oxidase family protein	[26.7] misc.oxidases - copper, flavone etc	0.11808	0.79218	0.373752	1.11824	0.0065306	0.48296
256062_at	At1g07090	LSH6__Protein of unknown function (DUF640)	[35.2.1001] not assigned.unknown	0.0968593	0.850532	0.0830374	0.840572	0.00171887	0.482412
259975_at	At1g76470	NAD(P)-binding Rossmann-fold superfamily protein	[16.2] secondary metabolism.phenylpropanoids	0.337291	1.08284	0.0265819	0.751994	0.00187127	0.481978
255637_at	At4g00750	S-adenosyl-L-methionine-dependent methyltransferases superfamily protein	[20.2.3] stress.abiotic.drought/salt	0.303028	0.90512	0.0217888	0.702235	0.00282036	0.481936
261226_at	At1g20190	ATEXP11_ATEXPA11_ATHEXP ALPHA 1.14_EXP11_EXPA11__expansin 11	[10.7] cell wall.modification	8.07611e-05	0.199763	0.000843197	0.48036	0.000850335	0.481362
245138_at	At2g45190	AFO_FIL_YAB1__Plant-specific transcription factor YABBY family protein	[33.99] development.unspecified	0.00780946	0.716053	0.00576405	0.689659	0.000794204	0.481048
250741_at	At5g05790	Duplicated homeodomain-like superfamily protein	[27.3.26] RNA.regulation of transcription.MYB-related transcription factor family	0.00598795	0.689493	0.0050854	0.67463	0.00082712	0.480958
249600_s_at	At5g37940 At5g38000	Zinc-binding dehydrogenase family protein Zinc-binding dehydrogenase family protein	[26.7] misc.oxidases - copper, flavone etc	0.00215158	0.548233	0.00278176	0.576668	0.00120285	0.480736
264791_at	At2g17845	NAD(P)-binding Rossmann-fold superfamily protein	[26.22] misc.short chain dehydrogenase/reductase (SDR)	9.94679e-05	0.151202	0.000340626	0.286248	0.00166316	0.480695
249059_at	At5g44530	Subtilase family protein	[29.5.1] protein.degradation.subtilases	0.108593	0.844986	0.0771232	0.821136	0.00220824	0.479553
256221_at	At1g56300	Chaperone DnaJ-domain superfamily protein	[20.2.1] stress.abiotic.heat	3.66774e-05	0.367311	0.000238871	0.585514	9.21174e-05	0.478871
246831_at	At5g26340	ATSTP13_MSS1_STP13__Major facilitator superfamily protein	[34.2] transport.sugars	0.004703	0.353418	0.00939358	0.442236	0.0124117	0.477834
248160_at	At5g54470	B-box type zinc finger family protein	[27.3.7] RNA.regulation of transcription.C2C2(Zn) CO-like, Constans-like zinc finger family	0.698041	0.968943	0.199809	0.886017	0.00212211	0.477466
247646_at	At5g59990	CCT motif family protein	[35.2.1001] not assigned.unknown	0.00701801	0.703799	0.00984682	0.73227	0.000796577	0.476901
257964_at	At3g19850	Phototropic-responsive NPH3 family protein	[30.11] signalling.light	0.0019579	0.574952	0.00347398	0.634596	0.000815954	0.474894
266532_at	At2g16890	UDP-Glycosyltransferase superfamily protein	[26.2] misc.UDP glucosyl and glucoronyl transferases	0.000890296	0.383292	0.00266801	0.516656	0.00187442	0.474726
266578_at	At2g23910	NAD(P)-binding Rossmann-fold superfamily protein	[16.2] secondary metabolism.phenylpropanoids	0.0652877	0.773091	0.100036	0.808379	0.00373212	0.474427
262830_at	At1g14700	ATPAP3_PAP3__purple acid phosphatase 3	[26.13] misc.acid and other phosphatases	0.0261434	0.637235	0.00852967	0.507523	0.00650115	0.474124
264209_at	At1g22740	ATRABG3B_RAB7_RAB75_RABG3B__RAB GTPase homolog G3B	[30.5] signalling.G-proteins	0.115744	0.774524	0.737404	1.04376	0.00768842	0.474066
256503_at	At1g75250	ATRL6_RL6_RSM3__RAD-like 6	[27.3.26] RNA.regulation of transcription.MYB-related transcription factor family	0.0189772	0.622389	0.0974821	0.783555	0.00532934	0.473974
264007_at	At2g21140	ATPRP2_PRP2__proline-rich protein 2	[10.5.2] cell wall.cell wall proteins.proline rich proteins	0.00142757	0.427581	0.00385802	0.546231	0.00207861	0.473477
255812_at	At4g10310	ATHKT1_HKT1__high-affinity K+ transporter 1	[34.14] transport.unspecified cations	0.0029491	0.322389	0.00641859	0.421215	0.00968797	0.473472
262236_at	At1g48330	unknown protein; BEST Arabidopsis thaliana protein match is: unknown protein (TAIR:AT3G17580.1); Has 40 Blast hits to 40 proteins in 11 species: Archae - 0; Bacteria - 0; Metazoa - 0; Fungi - 0; Plants - 40; Viruses - 0; Other Eukaryotes - 0 (source: NCBI BLink).	[35.2.1001] not assigned.unknown	0.000625372	0.489548	0.0409509	0.84983	0.000545874	0.473442
249467_at	At5g39610	ANAC092_ATNAC2_ATNAC6_NAC2_NAC6_ORE1__NAC domain containing protein 6	[33.99] development.unspecified	0.00170873	0.423268	0.00680968	0.586381	0.00256485	0.473083
257382_at	At2g40750	ATWRKY54_WRKY54__WRKY DNA-binding protein 54	[27.3.32] RNA.regulation of transcription.WRKY domain transcription factor family	0.461681	0.942616	0.0438731	0.790127	0.00176041	0.472892
255295_at	At4g04760	Major facilitator superfamily protein	[34.2] transport.sugars	0.00654252	0.637263	0.00371862	0.577908	0.00149019	0.472519
247175_at	At5g65280	GCL1__GCR2-like 1	[35.1.1023] not assigned.no ontology	0.0107531	0.711888	0.0339592	0.801128	0.0010716	0.470549
253652_at	At4g30040	Eukaryotic aspartyl protease family protein	[27.3.99] RNA.regulation of transcription.unclassified	0.0202692	0.689696	0.0254431	0.710963	0.00272708	0.469818
266820_at	At2g44940	Integrase-type DNA-binding superfamily protein	[27.3.3] RNA.regulation of transcription.AP2/EREBP, APETALA2/Ethylene-responsive element binding protein family	0.0329519	0.603129	0.0816203	0.706452	0.0111624	0.469667
267644_s_at	At2g32870 At2g32880	TRAF-like family protein TRAF-like family protein	[35.1.1023] not assigned.no ontology	0.00143758	0.531607	0.00441372	0.65032	0.000842686	0.469048
264525_at	At1g10060	ATBCAT-1_BCAT-1__branched-chain amino acid transaminase 1	[18.4.1] Co-factor and vitamine metabolism.pantothenate.branched-chain amino acid aminotransferase	0.0014695	0.501513	0.00222625	0.549304	0.00111822	0.46903
253271_s_at	At4g34210 At4g34470	ASK11_SK11__SKP1-like 11 ASK12_SK12__SKP1-like 12	[29.5.11.4.3.1] protein.degradation.ubiquitin.E3.SCF.SKP	0.0200035	0.651447	0.00668264	0.529544	0.004044	0.468978
251254_at	At3g62270	HCO3- transporter family	[34.18] transport.unspecified anions	0.00217087	0.694501	0.00543485	0.766644	0.000246962	0.467977
264363_at	At1g03170	FAF2__Protein of unknown function (DUF3049)	[35.2.1001] not assigned.unknown	0.0135212	1.27	0.456987	0.961906	0.000470726	0.467761
263548_at	At2g21660	ATGRP7_CCR2_GR-RBP7_GRP7__cold, circadian rhythm, and rna binding 2	[27.4] RNA.RNA binding	5.46168e-05	0.526006	0.000519571	0.739251	3.30337e-05	0.467719
254185_at	At4g23990	ATCSLG3_CSLG3__cellulose synthase like G3	[10.2.1] cell wall.cellulose synthesis.cellulose synthase	0.0865939	0.865698	0.639569	1.03022	0.000927241	0.467467
261247_at	At1g20070	unknown protein; FUNCTIONS IN: molecular_function unknown; INVOLVED IN: biological_process unknown; LOCATED IN: chloroplast; EXPRESSED IN: 20 plant structures; EXPRESSED DURING: 11 growth stages; Has 26 Blast hits to 26 proteins in 9 species: Archae - 0; Bacteria - 0; Metazoa - 0; Fungi - 2; Plants - 24; Viruses - 0; Other Eukaryotes - 0 (source: NCBI BLink).	[35.2.1001] not assigned.unknown	0.122324	0.904893	0.926871	1.00468	0.000505644	0.467189
246401_at	At1g57560	AtMYB50_MYB50__myb domain protein 50	[27.3.25] RNA.regulation of transcription.MYB domain transcription factor family	0.00902968	0.735068	0.00669301	0.710285	0.000645203	0.466999
254550_at	At4g19690	ATIRT1_IRT1__iron-regulated transporter 1	[34.12] transport.metal	0.000288429	0.337122	0.000232904	0.310952	0.000829529	0.466663
266989_at	At2g39330	JAL23__jacalin-related lectin 23	[26.16] misc.myrosinases-lectin-jacalin	0.000736079	0.586032	0.000746243	0.587478	0.000255744	0.466557
262643_at	At1g62770	Plant invertase/pectin methylesterase inhibitor superfamily protein	[26.18] misc.invertase/pectin methylesterase inhibitor family protein	0.000221394	0.323477	0.00173115	0.568777	0.000711644	0.466545
248638_at	At5g49070	KCS21__3-ketoacyl-CoA synthase 21	[11.1.10] lipid metabolism.FA synthesis and FA elongation.beta ketoacyl CoA synthase	0.865778	1.01549	0.159527	0.85588	0.0027811	0.466381
266119_at	At2g02100	LCR69_PDF2.2__low-molecular-weight cysteine-rich 69	[20.1.1001] stress.biotic	4.72045e-05	0.655404	0.00086262	0.852552	7.93635e-06	0.464867
263753_at	At2g21490	LEA__dehydrin LEA	[20.2.99] stress.abiotic.unspecified	0.00177041	0.379883	0.000635291	0.254323	0.00350472	0.4648
254792_at	At4g12920	UND__Eukaryotic aspartyl protease family protein	[27.3.99] RNA.regulation of transcription.unclassified	0.00224173	1.45781	0.00765146	1.27941	0.000272201	0.463808
261004_at	At1g26450	Carbohydrate-binding X8 domain superfamily protein	[26.4] misc.beta 1,3 glucan hydrolases	0.00227731	0.642404	0.00574865	0.725039	0.000444933	0.463493
255127_at	At4g08300	nodulin MtN21 /EamA-like transporter family protein	[33.99] development.unspecified	0.0284647	0.681481	0.0407215	0.716407	0.00410593	0.463098
257191_at	At3g13175	unknown protein; FUNCTIONS IN: molecular_function unknown; INVOLVED IN: biological_process unknown; LOCATED IN: endomembrane system; EXPRESSED IN: 18 plant structures; EXPRESSED DURING: 12 growth stages; BEST Arabidopsis thaliana protein match is: unknown protein (TAIR:AT4G16400.1); Has 29 Blast hits to 29 proteins in 8 species: Archae - 0; Bacteria - 0; Metazoa - 0; Fungi - 0; Plants - 29; Virus…	[35.2.1001] not assigned.unknown	0.0012829	0.588561	0.127385	0.910822	0.000423755	0.462914
257170_at	At3g23770	O-Glycosyl hydrolases family 17 protein	[26.4.1] misc.beta 1,3 glucan hydrolases.glucan endo-1,3-beta-glucosidase	0.314744	1.15912	0.216435	0.825835	0.00814008	0.462892
247038_at	At5g67160	EPS1__HXXXD-type acyl-transferase family protein	[16.2] secondary metabolism.phenylpropanoids	0.00489117	0.728341	0.0212628	0.829174	0.000356757	0.46217
249856_at	At5g22980	scpl47__serine carboxypeptidase-like 47	[29.5.5] protein.degradation.serine protease	0.000902816	0.285984	0.00286086	0.429277	0.0037247	0.461963
264175_at	At1g02050	LAP6__Chalcone and stilbene synthase family protein	[16.8.2] secondary metabolism.flavonoids.chalcones	0.0194312	0.871542	0.0786506	0.92437	0.000127644	0.461599
253040_at	At4g37800	XTH7__xyloglucan endotransglucosylase/hydrolase 7	[10.7] cell wall.modification	0.00147233	0.344979	0.00112438	0.31157	0.00373687	0.461184
259986_at	At1g75050	Pathogenesis-related thaumatin superfamily protein	[20.1.7] stress.biotic.PR-proteins	0.000533363	0.509607	0.00233032	0.664243	0.000352144	0.460683
258503_at	At3g02500	unknown protein; BEST Arabidopsis thaliana protein match is: unknown protein (TAIR:AT5G16030.1); Has 49 Blast hits to 49 proteins in 10 species: Archae - 0; Bacteria - 0; Metazoa - 0; Fungi - 0; Plants - 49; Viruses - 0; Other Eukaryotes - 0 (source: NCBI BLink).	[35.2.1001] not assigned.unknown	0.0012181	0.674899	0.00998294	0.826887	0.000161229	0.460153
256781_at	At3g13650	Disease resistance-responsive (dirigent-like protein) family protein	[20.1.7] stress.biotic.PR-proteins	0.000543627	0.342955	0.00255533	0.530812	0.00139868	0.459453
251144_at	At5g01210	HXXXD-type acyl-transferase family protein	[16.2] secondary metabolism.phenylpropanoids	0.0109289	0.500371	0.0368355	0.643925	0.00783627	0.458737
255448_at	At4g02810	FAF1__Protein of unknown function (DUF3049)	[35.2.1001] not assigned.unknown	0.0711172	1.16502	0.0948003	0.874322	0.000778373	0.457029
265665_at	At2g27420	Cysteine proteinases superfamily protein	[29.5.3] protein.degradation.cysteine protease	0.505539	1.10878	0.25661	0.825816	0.0105962	0.456859
251735_at	At3g56090	ATFER3_FER3__ferritin 3	[15.2] metal handling.binding, chelation and storage	0.181094	1.09782	0.0215371	1.26816	0.000698245	0.45626
261335_at	At1g44800	nodulin MtN21 /EamA-like transporter family protein	[33.99] development.unspecified	7.17535e-05	0.409288	0.00096431	0.688255	0.000105497	0.455963
256299_at	At1g69530	AT-EXP1_ATEXP1_ATEXPA1_ATHEXP ALPHA 1.2_EXP1_EXPA1__expansin A1	[10.7] cell wall.modification	0.000578947	0.467215	0.00326181	0.655051	0.000523046	0.455018
254250_at	At4g23290	CRK21__cysteine-rich RLK (RECEPTOR-like protein kinase) 21	[30.2.17] signalling.receptor kinases.DUF 26	0.022023	0.57874	0.0756318	0.71644	0.0079767	0.45379
262698_at	At1g75960	AMP-dependent synthetase and ligase family protein	[11.1.8] lipid metabolism.FA synthesis and FA elongation.acyl coa ligase	0.000356312	0.503479	0.000849507	0.599163	0.000233881	0.453715
261068_at	At1g07450	NAD(P)-binding Rossmann-fold superfamily protein	[26.8] misc.nitrilases, *nitrile lyases, berberine bridge enzymes, reticuline oxidases, troponine reductases	0.00197002	0.681516	0.00210827	0.687518	0.000230142	0.45334
259390_at	At1g06340	Plant Tudor-like protein	[35.1.2] not assigned.no ontology.agenet domain-containing protein	0.00466678	0.651617	0.0206637	0.777495	0.00076629	0.452355
257650_at	At3g16800	Protein phosphatase 2C family protein	[29.4] protein.postranslational modification	0.00293129	0.507918	0.00308672	0.514006	0.00184508	0.452224
256297_at	At1g69500	CYP704B1__cytochrome P450, family 704, subfamily B, polypeptide 1	[26.10] misc.cytochrome P450	0.0805078	0.863527	0.00341533	0.618625	0.000764319	0.44967
256787_at	At3g13790	ATBFRUCT1_ATCWINV1__Glycosyl hydrolases family 32 protein	[2.2.1.3.2] major CHO metabolism.degradation.sucrose.invertases.cell wall	0.00125432	0.376084	0.000967589	0.343788	0.00225706	0.448969
264499_at	At1g30795	Glycine-rich protein family	[35.1.41] not assigned.no ontology.hydroxyproline rich proteins	3.93231e-05	0.196674	0.000111455	0.317221	0.000326092	0.448708
249046_at	At5g44400	FAD-binding Berberine family protein	[26.8] misc.nitrilases, *nitrile lyases, berberine bridge enzymes, reticuline oxidases, troponine reductases	0.000138991	0.276909	0.00018882	0.313831	0.000564024	0.448132
260553_at	At2g41800	Protein of unknown function, DUF642	[35.2.1001] not assigned.unknown	0.00056914	0.250561	0.00105093	0.324537	0.0028256	0.447673
245463_at	At4g17030	AT-EXPR_ATEXLB1_ATEXPR1_ATHEXP BETA 3.1_EXLB1_EXPR__expansin-like B1	[10.7] cell wall.modification	0.000465008	0.295191	0.000473793	0.297459	0.00159002	0.446874
266368_at	At2g41380	S-adenosyl-L-methionine-dependent methyltransferases superfamily protein	[33.99] development.unspecified	0.000679343	0.53228	0.00161435	0.624689	0.00032516	0.44581
259221_s_at	At3g03530 At3g03540	NPC4__non-specific phospholipase C4 NPC5__non-specific phospholipase C5	[11.9.3.5] lipid metabolism.lipid degradation.lysophospholipases.phosphoinositide phospholipase C	0.00258143	0.417289	0.00149676	0.349083	0.00324034	0.445576
267036_at	At2g38465	unknown protein; FUNCTIONS IN: molecular_function unknown; INVOLVED IN: biological_process unknown; LOCATED IN: plasma membrane; EXPRESSED IN: 21 plant structures; EXPRESSED DURING: 11 growth stages; Has 16 Blast hits to 16 proteins in 8 species: Archae - 0; Bacteria - 0; Metazoa - 0; Fungi - 0; Plants - 16; Viruses - 0; Other Eukaryotes - 0 (source: NCBI BLink).	[35.2.1001] not assigned.unknown	0.00755825	0.549958	0.20862	0.862423	0.0031201	0.443442
258252_at	At3g15720	Pectin lyase-like superfamily protein	[10.6.3] cell wall.degradation.pectate lyases and polygalacturonases	0.00318033	0.713228	0.00183888	0.665239	0.000236203	0.442926
266395_at	At2g43100	ATLEUD1_IPMI2__isopropylmalate isomerase 2	[16.5.1.1.1.4] secondary metabolism.sulfur-containing.glucosinolates.synthesis.aliphatic.methylthioalkylmalate isomerase small subunit (MAM-IS)	0.000497879	0.445943	0.000564147	0.461019	0.000481959	0.442003
252661_at	At3g44450	unknown protein; BEST Arabidopsis thaliana protein match is: unknown protein (TAIR:AT3G52740.1); Has 63 Blast hits to 63 proteins in 12 species: Archae - 0; Bacteria - 0; Metazoa - 0; Fungi - 0; Plants - 63; Viruses - 0; Other Eukaryotes - 0 (source: NCBI BLink).	[35.2.1001] not assigned.unknown	0.0702963	0.902714	0.0086358	1.25658	0.00020537	0.441826
264524_at	At1g10070	ATBCAT-2_BCAT-2__branched-chain amino acid transaminase 2	[18.4.1] Co-factor and vitamine metabolism.pantothenate.branched-chain amino acid aminotransferase	0.00203475	0.53928	0.0111027	0.710235	0.000888879	0.441385
260921_at	At1g21540	AMP-dependent synthetase and ligase family protein	[11.1.8] lipid metabolism.FA synthesis and FA elongation.acyl coa ligase	0.00173524	0.397386	0.00311522	0.469758	0.00246448	0.440985
249677_at	At5g35970	P-loop containing nucleoside triphosphate hydrolases superfamily protein	[28.99] DNA.unspecified	0.00222829	0.643761	0.0536096	0.870793	0.000352633	0.439846
261051_at	At1g01280	CYP703_CYP703A2__cytochrome P450, family 703, subfamily A, polypeptide 2	[26.10] misc.cytochrome P450	0.00755967	0.865025	0.00211531	0.798286	4.43564e-05	0.437828
250744_at	At5g05840	Protein of unknown function (DUF620)	[35.2.1001] not assigned.unknown	0.000124714	0.639385	0.00572965	0.884937	1.97659e-05	0.437149
253835_at	At4g27820	BGLU9__beta glucosidase 9	[26.3] misc.gluco-, galacto- and mannosidases	0.00891638	0.694228	0.081513	0.856425	0.000824327	0.437126
259852_at	At1g72280	AERO1_ERO1__endoplasmic reticulum oxidoreductins 1	[29.3.4.1] protein.targeting.secretory pathway.ER	0.00235298	0.606801	0.00255635	0.615336	0.000528489	0.436733
250447_at	At5g10800	RNA recognition motif (RRM)-containing protein	[27.4] RNA.RNA binding	0.00200442	0.409009	0.00499952	0.520556	0.00249293	0.436122
265837_at	At2g14560	LURP1__Protein of unknown function (DUF567)	[35.2.1001] not assigned.unknown	0.00533188	2.18254	0.00996033	0.534533	0.00446031	0.435868
261448_at	At1g21140	Vacuolar iron transporter (VIT) family protein	[33.99] development.unspecified	0.000361717	0.483013	0.000514461	0.523892	0.000241343	0.434523
247827_at	At5g58500	LSH5__Protein of unknown function (DUF640)	[35.2.1001] not assigned.unknown	0.0128246	0.696706	0.061504	0.820765	0.0011422	0.433523
262212_at	At1g74890	ARR15__response regulator 15	[27.3.5] RNA.regulation of transcription.ARR	0.153727	0.827948	0.243816	0.866068	0.00351754	0.433111
258241_at	At3g27650	LBD25__LOB domain-containing protein 25	[27.3.37] RNA.regulation of transcription.AS2,Lateral Organ Boundaries Gene Family	0.00991136	0.465822	0.0214102	0.561479	0.00764998	0.432842
265355_at	At2g16760	Calcium-dependent phosphotriesterase superfamily protein	[35.2.1001] not assigned.unknown	0.000649474	0.514571	0.000647336	0.514191	0.000326209	0.432789
248132_at	At5g54840	ATSGP1_SGP1__Ras-related small GTP-binding family protein	[30.5] signalling.G-proteins	0.00141942	0.332895	0.00629273	0.517274	0.00314662	0.43249
255648_at	At4g00910	Aluminium activated malate transporter family protein	[35.2.1001] not assigned.unknown	0.00059121	0.47741	0.000581729	0.475487	0.000406364	0.432256
259681_at	At1g77760	GNR1_NIA1_NR1__nitrate reductase 1	[12.1.1] N-metabolism.nitrate metabolism.NR	0.000827053	0.364591	0.00308112	0.524616	0.00141316	0.430982
252168_at	At3g50440	ATMES10_MES10__methyl esterase 10	[35.1.1023] not assigned.no ontology	0.000394809	0.550345	0.000310123	0.523285	0.000141315	0.430537
245345_at	At4g16640	Matrixin family protein	[29.5.7] protein.degradation.metalloprotease	0.0015974	0.335273	0.00271306	0.401675	0.00340279	0.43006
260004_at	At1g67860	unknown protein; BEST Arabidopsis thaliana protein match is: unknown protein (TAIR:AT1G67865.1); Has 13 Blast hits to 13 proteins in 2 species: Archae - 0; Bacteria - 0; Metazoa - 0; Fungi - 0; Plants - 13; Viruses - 0; Other Eukaryotes - 0 (source: NCBI BLink).	[35.2.1001] not assigned.unknown	0.00489029	0.611529	0.00515913	0.617098	0.000998329	0.428831
245749_at	At1g51090	Heavy metal transport/detoxification superfamily protein	[35.1.1023] not assigned.no ontology	0.000636025	0.41728	0.00634478	0.671555	0.000688638	0.427029
245151_at	At2g47550	Plant invertase/pectin methylesterase inhibitor superfamily	[10.8.1] cell wall.pectin*esterases.PME	0.000295915	0.212972	0.000358244	0.234451	0.001716	0.42538
266419_at	At2g38760	ANN3_ANNAT3__annexin 3	[31.1] cell.organisation	0.00019458	0.485481	0.000308439	0.538365	0.000117685	0.425259
261613_at	At1g49720	ABF1__abscisic acid responsive element-binding factor 1	[17.1.2] hormone metabolism.abscisic acid.signal transduction	0.00736867	0.443431	0.0473968	0.666025	0.00626383	0.422769
247546_at	At5g61605	FUNCTIONS IN: molecular_function unknown; INVOLVED IN: biological_process unknown; LOCATED IN: endomembrane system; EXPRESSED IN: petal, leaf whorl, sepal, flower; EXPRESSED DURING: 4 anthesis, petal differentiation and expansion stage; BEST Arabidopsis thaliana protein match is: Maternally expressed gene (MEG) family protein (TAIR:AT2G16505.1); Has 30201 Blast hits to 17322 proteins in 780 speci…	[35.2.1001] not assigned.unknown	0.00134095	0.508705	0.00215375	0.562556	0.000653152	0.422366
263595_at	At2g01890	ATPAP8_PAP8__purple acid phosphatase 8	[26.13] misc.acid and other phosphatases	0.000129732	0.445845	0.000187072	0.489367	0.000106094	0.421474
245319_at	At4g16146	cAMP-regulated phosphoprotein 19-related protein	[35.2.1001] not assigned.unknown	0.000206522	0.150836	0.00153318	0.381796	0.00210603	0.421376
245353_at	At4g16000	unknown protein; BEST Arabidopsis thaliana protein match is: unknown protein (TAIR:AT4G15990.1); Has 30201 Blast hits to 17322 proteins in 780 species: Archae - 12; Bacteria - 1396; Metazoa - 17338; Fungi - 3422; Plants - 5037; Viruses - 0; Other Eukaryotes - 2996 (source: NCBI BLink).	[35.2.1001] not assigned.unknown	0.011951	0.632133	0.0529443	0.770916	0.00192488	0.420558
247182_at	At5g65410	ATHB25_HB25_ZFHD2_ZHD1__homeobox protein 25	[27.3.80] RNA.regulation of transcription.zf-HD	0.000347184	0.534214	0.00685258	0.797073	0.000130863	0.419206
253222_at	At4g34850	LAP5__Chalcone and stilbene synthase family protein	[16.8.2] secondary metabolism.flavonoids.chalcones	0.014526	0.852666	0.00768673	0.818628	0.000100789	0.418264
256359_at	At1g66460	Protein kinase superfamily protein	[29.4.1.56] protein.postranslational modification.kinase.receptor like cytoplasmatic kinase VI	0.0193367	0.63032	0.0698172	0.757585	0.00318692	0.417209
247561_at	At5g61110	zinc ion binding	[35.2.1001] not assigned.unknown	0.00160202	0.592822	0.00443764	0.691619	0.000347958	0.416741
265186_at	At1g23560	Domain of unknown function (DUF220)	[35.2.1001] not assigned.unknown	0.0141096	0.627111	0.00914395	0.579721	0.00232376	0.415837
247697_at	At5g59810	ATSBT5.4_SBT5.4__Subtilase family protein	[29.5.1] protein.degradation.subtilases	0.00166652	0.36415	0.00179167	0.373214	0.00249896	0.414863
263738_at	At1g60060	Serine/threonine-protein kinase WNK (With No Lysine)-related	[35.2.1001] not assigned.unknown	0.000833713	0.5514	0.00149885	0.6138	0.000259996	0.414434
247059_at	At5g66690	UGT72E2__UDP-Glycosyltransferase superfamily protein	[16.2.1.1011] secondary metabolism.phenylpropanoids.lignin biosynthesis	0.0183375	0.588525	0.00980424	0.51425	0.00434483	0.412814
260484_at	At1g68360	C2H2 and C2HC zinc fingers superfamily protein	[27.3.11] RNA.regulation of transcription.C2H2 zinc finger family	0.0323562	0.67948	0.0275311	0.662867	0.00320577	0.411661
264606_at	At1g04660	glycine-rich protein	[35.1.40] not assigned.no ontology.glycine rich proteins	0.0047535	0.5606	0.0152621	0.682035	0.00133452	0.408902
258037_at	At3g21230	4CL5__4-coumarate:CoA ligase 5	[16.2.1.3] secondary metabolism.phenylpropanoids.lignin biosynthesis.4CL	0.00127992	0.430691	0.00170701	0.465846	0.00106555	0.408072
261033_at	At1g17380	JAZ5_TIFY11A__jasmonate-zim-domain protein 5	[35.2.1001] not assigned.unknown	0.000311282	0.487918	0.00022742	0.450564	0.000159599	0.407528
259833_at	At1g69560	ATMYB105_LOF2_MYB105__myb domain protein 105	[27.3.25] RNA.regulation of transcription.MYB domain transcription factor family	0.0113315	0.67512	0.0314836	0.764161	0.00103144	0.406754
250694_at	At5g06710	HAT14__homeobox from Arabidopsis thaliana	[33.99] development.unspecified	0.0060274	0.623745	0.0612733	0.820639	0.000915322	0.406539
266996_at	At2g34490	CYP710A2__cytochrome P450, family 710, subfamily A, polypeptide 2	[26.10] misc.cytochrome P450	0.115331	0.791479	0.056552	0.7249	0.00346435	0.40653
256636_at	At3g12000	S-locus related protein SLR1, putative (S1)	[30.2.24] signalling.receptor kinases.S-locus glycoprotein like	4.06907e-06	0.275771	1.95415e-05	0.466139	1.18317e-05	0.405611
256307_at	At1g30350	Pectin lyase-like superfamily protein	[10.6.3] cell wall.degradation.pectate lyases and polygalacturonases	9.58769e-05	0.210024	8.14236e-05	0.192408	0.000490019	0.40523
263757_at	At2g21430	Papain family cysteine protease	[29.5.3] protein.degradation.cysteine protease	0.000305794	0.620758	0.000428478	0.653275	4.34618e-05	0.40019
246418_at	At5g16960	Zinc-binding dehydrogenase family protein	[26.7] misc.oxidases - copper, flavone etc	0.000438531	0.641356	0.000156078	0.533633	5.03407e-05	0.399798
254371_at	At4g21760	BGLU47__beta-glucosidase 47	[26.3] misc.gluco-, galacto- and mannosidases	0.00762564	0.459907	0.00612419	0.43219	0.00473589	0.39952
258562_at	At3g05980	unknown protein; BEST Arabidopsis thaliana protein match is: unknown protein (TAIR:AT5G19340.1); Has 202 Blast hits to 202 proteins in 28 species: Archae - 0; Bacteria - 0; Metazoa - 39; Fungi - 4; Plants - 148; Viruses - 0; Other Eukaryotes - 11 (source: NCBI BLink).	[35.2.1001] not assigned.unknown	0.0027507	0.450229	0.00766824	0.57175	0.00182003	0.398954
267440_at	At2g19070	SHT__spermidine hydroxycinnamoyl transferase	[16.2] secondary metabolism.phenylpropanoids	0.00112352	0.79352	0.00039144	0.718951	1.82541e-05	0.398619
254862_at	At4g12030	BASS5_BAT5__bile acid transporter 5	[16.5.1.4.1] secondary metabolism.sulfur-containing.glucosinolates.transport.aliphatic	0.000648602	0.414295	0.000688798	0.421683	0.00056882	0.398121
266708_at	At2g03200	Eukaryotic aspartyl protease family protein	[29.5.4] protein.degradation.aspartate protease	0.0128059	0.693173	0.0049704	0.599251	0.000888221	0.397597
247462_at	At5g62080	Bifunctional inhibitor/lipid-transfer protein/seed storage 2S albumin superfamily protein	[26.21] misc.protease inhibitor/seed storage/lipid transfer protein (LTP) family protein	0.00300712	0.72944	0.00142691	0.665736	0.000121846	0.394276
267459_at	At2g33850	unknown protein; FUNCTIONS IN: molecular_function unknown; INVOLVED IN: biological_process unknown; LOCATED IN: endomembrane system; EXPRESSED IN: 17 plant structures; EXPRESSED DURING: 9 growth stages; BEST Arabidopsis thaliana protein match is: unknown protein (TAIR:AT1G28400.1); Has 3053 Blast hits to 2119 proteins in 133 species: Archae - 6; Bacteria - 52; Metazoa - 135; Fungi - 96; Plants - …	[35.2.1001] not assigned.unknown	8.61255e-05	0.315779	0.000121416	0.357842	0.000163243	0.394258
257008_at	At3g14210	ESM1__epithiospecifier modifier 1	[16.5.1.3.1] secondary metabolism.sulfur-containing.glucosinolates.degradation.myrosinase	0.000814459	0.280721	0.000391695	0.196835	0.00203518	0.394057
262978_at	At1g75780	TUB1__tubulin beta-1 chain	[31.1] cell.organisation	0.00164273	0.41773	0.00356691	0.511949	0.00134276	0.392672
267066_at	At2g41040	S-adenosyl-L-methionine-dependent methyltransferases superfamily protein	[13.1.3.4.12] amino acid metabolism.synthesis.aspartate family.methionine.homocysteine S-methyltransferase	0.00213641	0.598742	0.000815018	0.491036	0.00036037	0.392182
253411_at	At4g32980	ATH1__homeobox gene 1	[27.3.22] RNA.regulation of transcription.HB,Homeobox transcription factor family	0.0639069	0.707641	0.0900602	0.742789	0.00437082	0.390594
245998_at	At5g20830	ASUS1_atsus1_SUS1__sucrose synthase 1	[2.2.1.5] major CHO metabolism.degradation.sucrose.Susy	0.000107578	0.359725	0.000242988	0.459168	0.000137592	0.389992
245088_at	At2g39850	Subtilisin-like serine endopeptidase family protein	[29.5.1] protein.degradation.subtilases	0.000208482	0.4002	0.000202789	0.396799	0.000191028	0.389454
247041_at	At5g67180	TOE3__target of early activation tagged (EAT) 3	[27.3.3] RNA.regulation of transcription.AP2/EREBP, APETALA2/Ethylene-responsive element binding protein family	0.00598928	0.633863	0.0909532	0.851988	0.000707098	0.388131
252178_at	At3g50750	BEH1__BES1/BZR1 homolog 1	[17.3.2.2] hormone metabolism.brassinosteroid.signal transduction.BZR	0.000492827	0.549269	0.001109	0.63396	0.000125647	0.387735
251598_at	At3g57600	Integrase-type DNA-binding superfamily protein	[27.3.3] RNA.regulation of transcription.AP2/EREBP, APETALA2/Ethylene-responsive element binding protein family	0.0216505	0.817896	0.00567714	0.722419	0.000243771	0.387715
267538_at	At2g41870	Remorin family protein	[27.3.67] RNA.regulation of transcription.putative transcription regulator	0.0010926	0.494043	0.0116632	0.732872	0.000450192	0.386426
261077_at	At1g07430	HAI2__highly ABA-induced PP2C gene 2	[29.4] protein.postranslational modification	0.000272714	0.305231	0.0013986	0.504564	0.000521751	0.385058
246487_at	At5g16030	unknown protein; FUNCTIONS IN: molecular_function unknown; INVOLVED IN: biological_process unknown; LOCATED IN: cellular_component unknown; EXPRESSED IN: 20 plant structures; EXPRESSED DURING: 13 growth stages; BEST Arabidopsis thaliana protein match is: unknown protein (TAIR:AT3G02500.1); Has 30201 Blast hits to 17322 proteins in 780 species: Archae - 12; Bacteria - 1396; Metazoa - 17338; Fungi …	[35.2.1001] not assigned.unknown	0.0117811	0.600175	0.0153053	0.628514	0.0019419	0.384304
261834_at	At1g10640	Pectin lyase-like superfamily protein	[10.6.3] cell wall.degradation.pectate lyases and polygalacturonases	0.0049161	0.554439	0.00967846	0.628214	0.00119813	0.384283
249541_at	At5g38130	HXXXD-type acyl-transferase family protein	[16.2] secondary metabolism.phenylpropanoids	0.000206957	0.382148	0.000596193	0.509497	0.000210268	0.384102
258769_at	At3g10870	ATMES17_MES17__methyl esterase 17	[17.2.1.1007] hormone metabolism.auxin	0.00129079	0.621475	0.00304141	0.701099	0.00016128	0.383844
261096_at	At1g62940	ACOS5__acyl-CoA synthetase 5	[16.2] secondary metabolism.phenylpropanoids	0.0111049	0.715891	0.0073022	0.678515	0.000517046	0.383275
264096_at	At1g78995	unknown protein; Has 30201 Blast hits to 17322 proteins in 780 species: Archae - 12; Bacteria - 1396; Metazoa - 17338; Fungi - 3422; Plants - 5037; Viruses - 0; Other Eukaryotes - 2996 (source: NCBI BLink).	[35.2.1001] not assigned.unknown	0.0241459	0.770765	0.662202	0.970724	0.0005727	0.383013
245676_at	At1g56670	GDSL-like Lipase/Acylhydrolase superfamily protein	[26.28] misc.GDSL-motif lipase	0.00399091	0.821932	0.127161	1.0523	3.50147e-05	0.38007
253940_at	At4g26950	Protein of unknown function, DUF584	[35.2.1001] not assigned.unknown	0.0053585	0.55263	0.0115844	0.636545	0.00128456	0.379908
259372_at	At1g69120	AGL7_AP1__K-box region and MADS-box transcription factor family protein	[33.99] development.unspecified	0.00226448	0.649582	0.00612281	0.736361	0.000205859	0.379464
252300_at	At3g49160	pyruvate kinase family protein	[4.1.14] glycolysis.cytosolic branch.pyruvate kinase (PK)	0.651314	1.03681	0.0437329	1.27483	0.000895567	0.379298
255691_at	At4g00370	ANTR2_PHT4;4__Major facilitator superfamily protein	[34.2] transport.sugars	0.986326	1.002	0.587104	0.936946	0.00286487	0.378958
250100_at	At5g16570	GLN1;4__glutamine synthetase 1;4	[12.2.2] N-metabolism.ammonia metabolism.glutamine synthetase	0.0554692	0.778601	0.148196	0.853035	0.00129403	0.378283
266418_at	At2g38750	ANNAT4__annexin 4	[31.1] cell.organisation	0.00186132	0.546775	0.00320317	0.60569	0.000453852	0.378035
262750_at	At1g28710	Nucleotide-diphospho-sugar transferase family protein	[35.2.1001] not assigned.unknown	0.000255556	0.389225	0.000731381	0.51547	0.00022853	0.375454
259744_at	At1g71160	KCS7__3-ketoacyl-CoA synthase 7	[11.1.10] lipid metabolism.FA synthesis and FA elongation.beta ketoacyl CoA synthase	0.000608057	0.605193	0.00053135	0.591243	8.08642e-05	0.372464
251132_at	At5g01200	Duplicated homeodomain-like superfamily protein	[27.3.26] RNA.regulation of transcription.MYB-related transcription factor family	0.00179758	0.578299	0.985025	0.998947	0.000311379	0.371704
248211_at	At5g54010	UDP-Glycosyltransferase superfamily protein	[16.8.3] secondary metabolism.flavonoids.dihydroflavonols	0.0651461	0.712028	0.018172	0.570754	0.00361687	0.370159
253880_at	At4g27590	Heavy metal transport/detoxification superfamily protein	[15.2] metal handling.binding, chelation and storage	0.0302014	1.31089	0.0529049	1.24186	0.000726857	0.366889
254907_at	At4g11190	Disease resistance-responsive (dirigent-like protein) family protein	[20.1.7] stress.biotic.PR-proteins	0.00134374	0.499955	0.00770514	0.684	0.000448464	0.366433
246939_at	At5g25390	SHN3__Integrase-type DNA-binding superfamily protein	[27.3.3] RNA.regulation of transcription.AP2/EREBP, APETALA2/Ethylene-responsive element binding protein family	0.000496065	0.584219	0.00871901	0.817623	7.44381e-05	0.362515
257294_at	At3g15570	Phototropic-responsive NPH3 family protein	[30.11] signalling.light	0.000620322	0.343644	0.00151442	0.453883	0.000720444	0.362176
248467_at	At5g50800	AtSWEET13_SWEET13__Nodulin MtN3 family protein	[33.99] development.unspecified	0.0125023	0.782502	0.00307813	1.49318	0.000194152	0.360551
249866_at	At5g23010	IMS3_MAM1__methylthioalkylmalate synthase 1	[16.5.1.1.1.2] secondary metabolism.sulfur-containing.glucosinolates.synthesis.aliphatic.methylthioalkylmalate synthase (MAM)	0.000104383	0.377937	0.000104887	0.378529	8.91029e-05	0.358473
246137_at	At5g28490	LSH1_OBO2__Protein of unknown function (DUF640)	[30.11] signalling.light	0.00514943	0.535192	0.00299066	0.470371	0.00119833	0.356976
259905_s_at	At1g74130 At1g74140	Rhomboid-related intramembrane serine protease family protein Rhomboid-related intramembrane serine protease family protein	[35.1.1023] not assigned.no ontology	0.0035785	0.597419	0.00259352	0.562493	0.000460207	0.355773
248213_at	At5g53660	AtGRF7_GRF7__growth-regulating factor 7	[35.2.1001] not assigned.unknown	0.00299948	0.426196	0.00883738	0.556892	0.00170755	0.355618
249540_at	At5g38120	4CL8__AMP-dependent synthetase and ligase family protein	[16.2.1.3] secondary metabolism.phenylpropanoids.lignin biosynthesis.4CL	0.000593291	0.294454	0.000836755	0.336614	0.000972453	0.355255
246963_at	At5g24820	Eukaryotic aspartyl protease family protein	[27.3.99] RNA.regulation of transcription.unclassified	0.0518911	0.794096	0.0138807	0.682582	0.000769778	0.353996
251298_at	At3g62040	Haloacid dehalogenase-like hydrolase (HAD) superfamily protein	[35.1.1023] not assigned.no ontology	0.000537527	0.327408	0.00088675	0.389385	0.000666382	0.353945
264827_at	At1g03390	HXXXD-type acyl-transferase family protein	[29.4] protein.postranslational modification	0.0262817	0.641544	0.0206307	0.61498	0.00237969	0.352537
266649_at	At2g25810	TIP4;1__tonoplast intrinsic protein 4;1	[34.19.2] transport.Major Intrinsic Proteins.TIP	0.00479566	0.633057	0.0181974	0.752549	0.000422512	0.351851
259063_at	At3g07450	Bifunctional inhibitor/lipid-transfer protein/seed storage 2S albumin superfamily protein	[26.21] misc.protease inhibitor/seed storage/lipid transfer protein (LTP) family protein	0.00138613	0.755479	0.00372961	0.8188	2.68256e-05	0.348875
252179_at	At3g50760	GATL2__galacturonosyltransferase-like 2	[26.2] misc.UDP glucosyl and glucoronyl transferases	0.00104007	0.442869	0.00403101	0.598757	0.000478972	0.347206
253815_at	At4g28250	ATEXPB3_ATHEXP BETA 1.6_EXPB3__expansin B3	[10.7] cell wall.modification	0.0164564	0.841487	0.00327523	0.737012	8.20685e-05	0.347142
246566_at	At5g14940	Major facilitator superfamily protein	[34.13] transport.peptides and oligopeptides	0.00168955	0.475724	0.0110171	0.678781	0.000593303	0.347004
259719_at	At1g61070	LCR66_PDF2.4__low-molecular-weight cysteine-rich 66	[20.1.1001] stress.biotic	0.000925651	0.665919	0.00270353	0.753958	5.10739e-05	0.341572
262226_at	At1g53885 At1g53903	Protein of unknown function (DUF581) Protein of unknown function (DUF581)	[33.99] development.unspecified	0.000192701	0.25218	0.00156055	0.506079	0.000402379	0.340891
265724_at	At2g32100	ATOFP16_OFP16__ovate family protein 16	[35.1.1023] not assigned.no ontology	0.00168633	0.603841	0.00151057	0.592341	0.000177328	0.340553
258338_at	At3g16150	ASPGB1__N-terminal nucleophile aminohydrolases (Ntn hydrolases) superfamily protein	[13.2.3.1.1] amino acid metabolism.degradation.aspartate family.asparagine.L-asparaginase	0.00205882	1.23288	0.189254	1.03564	1.54848e-05	0.339429
253721_at	At4g29250	HXXXD-type acyl-transferase family protein	[35.1.1023] not assigned.no ontology	0.00263622	0.726321	0.000198118	0.464725	7.04882e-05	0.338662
265008_at	At1g61560	ATMLO6_MLO6__Seven transmembrane MLO family protein	[20.1.3.1] stress.biotic.signalling.MLO-like	0.000479175	0.241663	0.00113122	0.34542	0.00105864	0.337186
264482_at	At1g77210	AtSTP14_STP14__sugar transporter 14	[34.2] transport.sugars	0.000968699	0.651576	0.000313179	0.534489	5.86306e-05	0.333711
257183_at	At3g13220	ABCG26_AtABCG26_MSR02_WBC27__ABC-2 type transporter family protein	[34.16] transport.ABC transporters and multidrug resistance systems	0.000632513	0.624078	0.000409719	0.579477	5.01698e-05	0.332194
265962_at	At2g37460	nodulin MtN21 /EamA-like transporter family protein	[33.99] development.unspecified	0.00349075	0.59105	0.033604	0.792693	0.000381341	0.328186
250942_at	At5g03350	Legume lectin family protein	[26.16] misc.myrosinases-lectin-jacalin	0.416757	0.942644	0.03655	0.797052	0.000389998	0.327662
261150_at	At1g19640	JMT__jasmonic acid carboxyl methyltransferase	[17.7.1.10] hormone metabolism.jasmonate.synthesis-degradation.jasmonate-O-methyltransferase	0.000141269	0.47309	0.000486678	0.609967	4.2626e-05	0.327228
254572_at	At4g19380	Long-chain fatty alcohol dehydrogenase family protein	[35.1.1023] not assigned.no ontology	0.000992341	0.446675	0.00145166	0.492389	0.00037548	0.32692
253177_s_at	At4g35150 At4g35160	O-methyltransferase family protein O-methyltransferase family protein	[26.6] misc.O-methyl transferases	0.00543074	0.535601	0.0330131	0.723469	0.000987033	0.326553
264342_at	At1g12080	Vacuolar calcium-binding protein-related	[35.2.1001] not assigned.unknown	0.000131274	0.173447	0.000202538	0.219771	0.000479745	0.321588
259842_at	At1g73600 At1g73602	S-adenosyl-L-methionine-dependent methyltransferases superfamily protein CPuORF32__conserved peptide upstream open reading frame 32	[11.3] lipid metabolism.Phospholipid synthesis	0.00228928	0.436072	0.00715731	0.571529	0.000909466	0.321265
260012_at	At1g67865	unknown protein; BEST Arabidopsis thaliana protein match is: unknown protein (TAIR:AT1G67860.1); Has 13 Blast hits to 13 proteins in 2 species: Archae - 0; Bacteria - 0; Metazoa - 0; Fungi - 0; Plants - 13; Viruses - 0; Other Eukaryotes - 0 (source: NCBI BLink).	[35.2.1001] not assigned.unknown	0.000785138	0.527257	0.000704495	0.514842	0.00014115	0.320207
254338_s_at	At4g22080 At4g22090	RHS14__root hair specific 14 Pectin lyase-like superfamily protein	[10.6.3] cell wall.degradation.pectate lyases and polygalacturonases	0.000318602	0.697457	4.07308e-05	0.488204	1.01667e-05	0.320019
253421_at	At4g32340	Tetratricopeptide repeat (TPR)-like superfamily protein	[35.2.1001] not assigned.unknown	0.00070516	0.507641	0.0104052	0.764533	0.000149029	0.319063
256736_at	At3g29410	Terpenoid cyclases/Protein prenyltransferases superfamily protein	[16.1.5.1003] secondary metabolism.isoprenoids.terpenoids	0.00238898	0.518926	0.0125463	0.692496	0.000462607	0.318669
261385_at	At1g05450	Bifunctional inhibitor/lipid-transfer protein/seed storage 2S albumin superfamily protein	[26.21] misc.protease inhibitor/seed storage/lipid transfer protein (LTP) family protein	0.000315547	0.166808	0.000792213	0.268741	0.00116101	0.315132
247906_at	At5g57420	IAA33__indole-3-acetic acid inducible 33	[27.3.40] RNA.regulation of transcription.Aux/IAA family	0.0136296	0.419354	0.0322824	0.532701	0.0060861	0.314325
252291_s_at	At3g49110 At3g49120	ATPCA_ATPRX33_PRX33_PRXCA__peroxidase CA ATPCB_ATPERX34_PERX34_PRX34_PRXCB__peroxidase CB	[26.12] misc.peroxidases	0.0133745	0.783561	0.00248872	0.644415	0.000136769	0.310723
259380_at	At3g16340	ABCG29_ATPDR1_PDR1__pleiotropic drug resistance 1	[34.16] transport.ABC transporters and multidrug resistance systems	0.00120911	0.517953	0.00134973	0.530577	0.000218718	0.31047
253971_at	At4g26530	Aldolase superfamily protein	[1.3.6] PS.calvin cycle.aldolase	0.0219871	0.854854	0.11503	0.924262	6.25641e-05	0.309809
249741_at	At5g24470	APRR5_PRR5__pseudo-response regulator 5	[27.3.66] RNA.regulation of transcription.Psudo ARR transcription factor family	0.000750243	0.328558	0.0065462	0.588459	0.00063465	0.308012
247812_at	At5g58390	Peroxidase superfamily protein	[26.12] misc.peroxidases	0.00431928	0.489186	0.0015595	0.362877	0.000995011	0.307144
251620_at	At3g58060	Cation efflux family protein	[34.12] transport.metal	0.000565858	0.21337	0.00137525	0.318417	0.00123512	0.305179
259615_at	At1g47980	unknown protein; FUNCTIONS IN: molecular_function unknown; INVOLVED IN: biological_process unknown; LOCATED IN: endomembrane system; EXPRESSED IN: 6 plant structures; EXPRESSED DURING: 4 anthesis, F mature embryo stage, petal differentiation and expansion stage, E expanded cotyledon stage; BEST Arabidopsis thaliana protein match is: unknown protein (TAIR:AT3G62730.1); Has 169 Blast hits to 169 pr…	[35.2.1001] not assigned.unknown	8.09864e-05	0.517776	1.89394e-05	0.343272	1.38125e-05	0.304834
252035_at	At3g52160	KCS15__3-ketoacyl-CoA synthase 15	[11.1.10] lipid metabolism.FA synthesis and FA elongation.beta ketoacyl CoA synthase	0.000259261	0.589511	0.000109835	0.494346	2.25838e-05	0.302732
250541_at	At5g09520	PELPK2__hydroxyproline-rich glycoprotein family protein	[35.1.41] not assigned.no ontology.hydroxyproline rich proteins	0.000346167	0.231531	0.000852215	0.339466	0.000623808	0.301123
247704_at	At5g59510	DVL18_RTFL5__ROTUNDIFOLIA like 5	[33.99] development.unspecified	0.000718285	0.428788	0.00124914	0.495416	0.000249593	0.298805
259925_at	At1g75040	PR-5_PR5__pathogenesis-related gene 5	[20.1.1001] stress.biotic	0.000432496	0.189767	0.000972178	0.282237	0.00108667	0.295743
257570_at	At3g13662	Disease resistance-responsive (dirigent-like protein) family protein	[20.1.7] stress.biotic.PR-proteins	0.00170729	0.402807	0.0311079	0.7232	0.000708751	0.29391
266530_at	At2g16910	AMS__basic helix-loop-helix (bHLH) DNA-binding superfamily protein	[27.3.6] RNA.regulation of transcription.bHLH,Basic Helix-Loop-Helix family	0.0139964	0.675379	0.00748502	0.612153	0.000482295	0.285621
250619_at	At5g07230	Bifunctional inhibitor/lipid-transfer protein/seed storage 2S albumin superfamily protein	[26.21] misc.protease inhibitor/seed storage/lipid transfer protein (LTP) family protein	0.00422415	0.62239	0.00239627	0.561999	0.000238792	0.28492
252102_at	At3g50970	LTI30_XERO2__dehydrin family protein	[20.2.99] stress.abiotic.unspecified	4.08684e-05	0.211369	0.000120691	0.338819	7.42992e-05	0.280028
253182_at	At4g35190	LOG5__Putative lysine decarboxylase family protein	[35.2.1001] not assigned.unknown	0.0373589	0.805339	0.850959	1.01246	0.000231638	0.278251
259197_at	At3g03670	Peroxidase superfamily protein	[26.12] misc.peroxidases	2.31502e-05	0.179047	3.25722e-05	0.215492	5.07167e-05	0.266099
256008_s_at	At1g34040 At1g34060	Pyridoxal phosphate (PLP)-dependent transferases superfamily protein Pyridoxal phosphate (PLP)-dependent transferases superfamily protein	[16.5.99.1] secondary metabolism.sulfur-containing.misc.alliinase	0.0011813	0.390025	0.00383356	0.532668	0.000425938	0.264986
248104_at	At5g55250	AtIAMT1_IAMT1__IAA carboxylmethyltransferase 1	[17.2.1.1001] hormone metabolism.auxin.synthesis-degradation	0.000972585	0.410439	0.0060782	0.621708	0.000295616	0.264587
254914_at	At4g11290	Peroxidase superfamily protein	[26.12] misc.peroxidases	0.000252429	0.130833	0.000511448	0.200981	0.000871687	0.261674
247478_at	At5g62360	Plant invertase/pectin methylesterase inhibitor superfamily protein	[26.18] misc.invertase/pectin methylesterase inhibitor family protein	0.000609579	0.521871	0.0196142	0.823042	6.96393e-05	0.2604
265121_at	At1g62560	FMO GS-OX3__flavin-monooxygenase glucosinolate S-oxygenase 3	[16.5.1.1.1.10] secondary metabolism.sulfur-containing.glucosinolates.synthesis.aliphatic.flavin-containing monooxygenase	0.000419745	0.372768	0.000335511	0.345112	0.000159979	0.255735
257671_at	At3g20450	B-cell receptor-associated protein 31-like	[35.2.1001] not assigned.unknown	0.00136061	0.601771	0.000858162	0.552336	7.09938e-05	0.254251
246416_at	At5g16920	Fasciclin-like arabinogalactan family protein	[35.2.1001] not assigned.unknown	0.00353164	0.582258	0.0012427	0.461835	0.000223122	0.252298
248337_at	At5g52310	COR78_LTI140_LTI78_RD29A__low-temperature-responsive protein 78 (LTI78) / desiccation-responsive protein 29A (RD29A)	[20.2.2] stress.abiotic.cold	9.88583e-05	0.234615	0.00246612	0.612329	0.00011267	0.249631
256128_at	At1g18140	ATLAC1_LAC1__laccase 1	[16.10] secondary metabolism.simple phenols	0.0035622	0.378929	0.0149771	0.557265	0.00123099	0.247899
254687_at	At4g13770	CYP83A1_REF2__cytochrome P450, family 83, subfamily A, polypeptide 1	[16.5.1.1.1.7] secondary metabolism.sulfur-containing.glucosinolates.synthesis.aliphatic.CYP83A1 phenylacetaldoxime monooxygenase	0.000207456	0.276055	0.000139381	0.229817	0.000150017	0.23818
247549_at	At5g61420	AtMYB28_HAG1_MYB28_PMG1__myb domain protein 28	[16.5.1.2.1] secondary metabolism.sulfur-containing.glucosinolates.regulation.aliphatic	0.0277075	0.544484	0.0342032	0.570932	0.00244894	0.23629
251524_at	At3g58990	IPMI1__isopropylmalate isomerase 1	[16.5.1.1.1.4] secondary metabolism.sulfur-containing.glucosinolates.synthesis.aliphatic.methylthioalkylmalate isomerase small subunit (MAM-IS)	6.30494e-05	0.255495	6.21099e-05	0.253748	5.11036e-05	0.23137
247751_at	At5g59050	unknown protein; Has 35333 Blast hits to 34131 proteins in 2444 species: Archae - 798; Bacteria - 22429; Metazoa - 974; Fungi - 991; Plants - 531; Viruses - 0; Other Eukaryotes - 9610 (source: NCBI BLink).	[35.2.1001] not assigned.unknown	0.00126868	0.517297	0.00120336	0.511172	0.00011671	0.229951
247358_at	At5g63580	ATFLS2_FLS2__flavonol synthase 2	[16.8.4.1] secondary metabolism.flavonoids.flavonols.flavonol synthase (FLS)	0.000490257	0.523408	0.000974402	0.598349	3.70701e-05	0.215123
246145_at	At5g19880	Peroxidase superfamily protein	[26.12] misc.peroxidases	3.08017e-06	0.114639	5.57916e-06	0.16919	8.61201e-06	0.214971
251595_at	At3g57620	glyoxal oxidase-related protein	[24] Biodegradation of Xenobiotics	0.000567534	0.395423	0.000637826	0.409824	0.000125566	0.214647
247814_at	At5g58310	ATMES18_MES18__methyl esterase 18	[26.8] misc.nitrilases, *nitrile lyases, berberine bridge enzymes, reticuline oxidases, troponine reductases	0.00220729	0.549654	0.00115819	0.474656	0.000131566	0.21269
258767_at	At3g10890	Glycosyl hydrolase superfamily protein	[10.6.2] cell wall.degradation.mannan-xylose-arabinose-fucose	2.46514e-06	0.189937	3.93714e-06	0.241479	2.83496e-06	0.204861
256766_at	At3g22231	PCC1__pathogen and circadian controlled 1	[20.1.1001] stress.biotic	0.127505	1.21079	0.00207746	0.397805	0.00039091	0.197645
261244_at	At1g20150	Subtilisin-like serine endopeptidase family protein	[29.5.1] protein.degradation.subtilases	5.53096e-05	0.440217	3.55415e-05	0.386332	6.46318e-06	0.186455
258006_at	At3g19400	Cysteine proteinases superfamily protein	[29.5.3] protein.degradation.cysteine protease	0.0685278	0.879289	0.0531343	0.86657	3.63622e-05	0.163428
259054_at	At3g03480	CHAT__acetyl CoA:(Z)-3-hexen-1-ol acetyltransferase	[20.1.1001] stress.biotic	0.0016074	0.259868	0.00709392	0.445856	0.000611802	0.154403
260773_at	At1g78440	ATGA2OX1_GA2OX1__Arabidopsis thaliana gibberellin 2-oxidase 1	[17.6.1.13] hormone metabolism.gibberelin.synthesis-degradation.GA2 oxidase	0.000327659	0.21091	0.00295096	0.477318	0.000183686	0.151144
246437_at	At5g17540	HXXXD-type acyl-transferase family protein	[20.1.1001] stress.biotic	0.000400617	0.230807	0.000643555	0.28648	0.000182811	0.148464
259766_at	At1g64360	unknown protein; Has 6 Blast hits to 6 proteins in 2 species: Archae - 0; Bacteria - 0; Metazoa - 0; Fungi - 0; Plants - 6; Viruses - 0; Other Eukaryotes - 0 (source: NCBI BLink).	[35.2.1001] not assigned.unknown	0.00059568	0.245982	0.00187453	0.38616	0.000235652	0.147347
263495_at	At2g42530	COR15B__cold regulated 15b	[20.2.2] stress.abiotic.cold	0.000698814	0.178145	0.011825	0.521731	0.000448922	0.135032
261221_at	At1g19960	BEST Arabidopsis thaliana protein match is: transmembrane receptors (TAIR:AT2G32140.1); Has 41 Blast hits to 41 proteins in 17 species: Archae - 0; Bacteria - 2; Metazoa - 23; Fungi - 0; Plants - 11; Viruses - 0; Other Eukaryotes - 5 (source: NCBI BLink).	[35.2.1001] not assigned.unknown	0.000723948	0.761288	0.000192769	0.653524	1.77041e-06	0.13057
263320_at	At2g47180	AtGolS1_GolS1__galactinol synthase 1	[3.1.1.1] minor CHO metabolism.raffinose family.galactinol synthases.known	9.22917e-05	0.267976	0.000188391	0.354452	1.71278e-05	0.0991707
