# Supplementary material for: Differential transcriptome analysis reveals insight into monosymmetric corolla development of the crucifer Iberis amara
Source: BMC Plant Biol. 2014 Nov 19;14:285. doi: 10.1186/s12870-014-0285-4 (PMC4245847; doi:10.1186/s12870-014-0285-4)
Supplement: Additional file 11 — The Iberis amara stage A1 petal transcriptome. This list contains all de novo assembled 52,081 Iberis amara stage A1 petal sequences and respective contig numbers. [file 12870_2014_285_MOESM11_ESM.zip]

Archive with 3 entries (2 files):
- Additional file 11.txt
- __MACOSX/
- __MACOSX/._Additional file 11.txt
